# Supplementary material for: An improved method for extraction of polar and charged metabolites from cyanobacteria
Source: PLoS One. 2018 Oct 4;13(10):e0204273. doi: 10.1371/journal.pone.0204273 (PMC6171824; doi:10.1371/journal.pone.0204273)
Supplement: S1 File — (XLSX) [file pone.0204273.s006.xlsx]

## Sheet: PCC 7002_Method 1 vs Method 2A
fold	pvalue	updown	mzmed	mzmin	mzmax	rtmed	rtmin	rtmax	maxint
30.5896	4.09461e-05	DOWN	191.075	191.075	191.075	1.34428	1.32442	1.55198	236.37
11.3709	0.0384204	DOWN	641.576	641.575	641.577	18.4718	18.4613	18.519	414.513
10.2514	0.00216942	DOWN	563.123	563.123	563.123	17.3077	17.3002	17.3152	139.298
9.73529	0.00106205	DOWN	555.287	555.287	555.287	18.4816	18.4803	18.5	602.496
9.42748	0.00120702	DOWN	556.29	556.29	556.291	18.4823	18.4808	18.5	163.842
8.52581	0.00234126	DOWN	642.581	642.579	642.581	17.7707	17.7687	17.776	27.893
8.22984	0.00184306	DOWN	641.577	641.577	641.577	17.7733	17.7707	17.776	54.3906
7.63251	0.0180682	DOWN	463.329	463.329	463.332	21.2304	21.1183	21.3322	410.009
7.55644	0.000681022	DOWN	549.106	549.105	549.107	16.3208	16.3033	16.3325	432.047
7.42628	0.00474914	DOWN	593.133	593.132	593.134	16.8957	16.877	16.9027	196.815
7.28569	0.0068781	DOWN	642.579	642.578	642.579	18.2342	18.2315	18.4427	114.731
7.1184	0.00313954	DOWN	641.576	641.575	641.577	18.2328	18.2315	18.2342	214.515
7.02735	0.00125607	DOWN	550.11	550.108	550.111	16.3252	16.3164	16.3325	140.486
6.99779	0.0156895	DOWN	643.579	643.579	643.58	18.471	18.4617	18.4803	85.4062
6.88862	0.0351781	DOWN	403.308	403.308	403.309	19.3588	19.266	19.4533	462.278
6.6907	0.00899094	DOWN	643.578	643.578	643.578	18.222	18.2123	18.2317	50.4546
6.64125	0.0258886	DOWN	641.576	641.575	641.576	18.7299	18.6905	18.7498	552.304
6.56896	0.000360324	DOWN	641.576	641.575	641.577	18.0036	18.0018	18.0053	86.1155
6.45762	0.0259297	DOWN	642.58	642.578	642.582	18.749	18.73	18.7498	278.623
6.39616	3.08719e-05	DOWN	642.579	642.578	642.58	17.986	17.9825	18.0007	52.7223
6.26828	0.00205806	DOWN	463.33	463.33	463.33	19.9345	19.8818	19.9543	368.787
6.23508	0.00873842	DOWN	463.33	463.33	463.331	20.3515	20.1642	20.5425	405.041
5.94081	0.0449674	DOWN	643.579	643.578	643.58	19.0263	18.998	19.0545	133.536
5.87457	0.00323943	DOWN	464.333	464.333	464.333	20.3093	20.2975	20.3758	141.893
5.87089	0.0148446	DOWN	655.483	655.482	655.484	18.3085	18.3082	18.33	269.403
5.85731	0.00150188	DOWN	463.329	463.329	463.33	21.636	21.484	21.687	433.857
5.83744	0.00822115	DOWN	463.33	463.329	463.332	22.875	22.8333	22.8997	456.516
5.72867	0.0186533	DOWN	641.467	641.467	641.468	18.1172	18.0982	18.1195	275.651
5.49609	0.00886086	DOWN	464.332	464.332	464.333	19.8625	19.6295	20.0115	123.687
5.385	0.00399324	DOWN	389.311	389.311	389.311	17.1713	16.9355	17.1815	331.672
5.21098	0.00299199	DOWN	464.332	464.332	464.333	21.1842	21.1838	21.1845	152.399
5.16395	0.0346567	DOWN	655.482	655.482	655.483	18.0007	17.9825	18.0245	44.5927
4.94092	0.00212168	DOWN	464.333	464.332	464.333	19.4578	19.4197	19.496	121.808
4.91704	0.00187525	DOWN	402.093	402.092	402.093	16.1105	16.0963	16.1224	220.009
4.91404	0.0149743	DOWN	389.311	389.311	389.312	17.704	17.5645	17.8122	1040.69
4.89589	0.00195822	DOWN	389.311	389.311	389.311	17.9827	17.9813	17.984	1649.15
4.89574	0.0192381	DOWN	329.29	329.29	329.291	18.7473	18.7105	18.9965	4847.5
4.83746	0.034477	DOWN	464.333	464.332	464.333	19.0359	18.9788	19.093	101.671
4.82046	0.000351754	DOWN	390.314	390.313	390.314	17.9052	17.7297	17.984	494.578
4.76098	0.000281789	DOWN	389.311	389.311	389.312	17.4178	17.4103	17.4253	566.793
4.75536	0.000191209	DOWN	389.311	389.311	389.311	18.2509	18.2508	18.251	2450.34
4.61002	0.0013192	DOWN	401.089	401.088	401.09	16.11	16.0955	16.1224	949.097
4.57508	0.0154509	DOWN	375.295	375.295	375.296	17.814	17.7493	18.0007	96.5118
4.54154	0.0432255	DOWN	391.313	391.313	391.313	19.8972	19.842	20.0692	512.286
4.54046	0.0172917	DOWN	390.314	390.313	390.314	18.2509	18.2317	18.4427	733.42
4.53655	0.00103395	DOWN	389.311	389.311	389.311	18.4713	18.4427	18.5	3064.07
4.52183	0.0080494	DOWN	565.051	565.05	565.052	11.8389	11.8186	11.8593	136.343
4.52092	0.0181888	DOWN	391.313	391.313	391.313	18.2714	18.2703	18.2725	249.867
4.50975	0.000811689	DOWN	390.314	390.313	390.314	17.1618	17.1562	17.1675	92.4014
4.5082	0.0157846	DOWN	330.292	330.292	330.293	16.7459	16.7198	16.7623	29.3794
4.50262	0.0469371	DOWN	391.313	391.312	391.314	21.2106	20.9895	21.5643	535.677
4.43394	0.00433734	DOWN	392.314	392.314	392.315	18.2521	18.2508	18.2533	42.374
4.36131	5.86985e-05	DOWN	390.314	390.313	390.314	17.3863	17.3807	17.5458	169.22
4.23781	0.0138661	DOWN	390.314	390.314	390.314	18.5388	18.5205	18.557	1042.18
4.18153	0.00237291	DOWN	375.295	375.295	375.295	17.2323	17.2257	17.2388	31.7439
4.0174	0.0449363	DOWN	376.298	376.297	376.299	19.0362	19.0173	19.0545	147.923
3.95642	0.0491007	DOWN	375.295	375.294	375.296	21.3008	21.1845	21.568	1080.31
3.95437	0.0231243	DOWN	463.276	463.275	463.276	20.1845	19.9923	20.5488	335.64
3.94068	0.00285638	DOWN	375.295	375.295	375.296	18.2413	18.231	18.2533	215.321
3.92866	0.0126606	DOWN	463.277	463.276	463.278	19.0263	18.998	19.0545	247.775
3.90435	0.0164569	DOWN	439.286	439.286	439.286	20.0607	20.0335	20.0878	135.299
3.84499	0.00052501	DOWN	330.293	330.293	330.293	17.3447	17.3418	17.3475	170.445
3.81982	0.0136794	DOWN	439.285	439.285	439.286	20.756	20.6828	20.7827	149.445
3.80578	5.32966e-05	DOWN	376.297	376.297	376.298	17.7504	17.7322	17.7687	32.1791
3.79152	0.0182811	DOWN	325.186	325.186	325.186	18.0024	18.0007	18.0053	518.337
3.73214	0.014983	DOWN	669.5	669.499	669.501	18.5478	18.5385	18.557	143.368
3.72963	0.0486088	DOWN	439.286	439.285	439.289	21.5385	21.3862	21.678	167.265
3.71361	0.00775257	DOWN	404.311	404.311	404.312	21.1838	21.049	21.223	171.351
3.69788	0.00675093	DOWN	439.285	439.285	439.288	22.875	22.8558	23.0185	162.66
3.65836	0.0115185	DOWN	439.286	439.286	439.286	20.2811	20.2647	20.2975	128.127
3.62336	0.000557702	DOWN	329.29	329.289	329.29	17.3422	17.3297	17.3613	632.741
3.61666	0.0210236	DOWN	376.297	376.297	376.297	18.8067	18.8067	18.8067	116.961
3.58438	0.00544991	DOWN	892.655	892.651	892.657	16.4734	16.4546	16.484	202.719
3.55373	0.00135239	DOWN	403.308	403.308	403.308	19.7215	19.6277	19.9133	462.278
3.53822	0.00159438	DOWN	403.308	403.308	403.311	22.7505	22.6878	22.8842	568.946
3.53461	0.0312017	DOWN	463.277	463.275	463.278	18.7203	18.7107	18.73	228.874
3.42724	0.00704308	DOWN	331.291	331.291	331.292	17.8122	17.7513	18.0018	131.519
3.42527	0.0192964	DOWN	439.286	439.284	439.287	21.0993	20.9703	21.2415	154.545
3.38864	0.0372621	DOWN	464.332	464.331	464.332	18.406	18.2697	18.4623	63.1867
3.38305	0.010595	DOWN	439.286	439.286	439.286	19.6588	19.6295	19.688	127.785
3.37148	0.000662722	DOWN	329.29	329.29	329.29	17.7535	17.7513	17.982	1411.81
3.36904	0.00098197	DOWN	417.342	417.341	417.343	18.2412	18.1958	18.4808	56.6954
3.33969	0.00338436	DOWN	403.309	403.308	403.309	19.0362	19.0162	19.113	462.278
3.29294	0.00239906	DOWN	404.311	404.311	404.311	19.0938	19.0737	19.113	175.43
3.21041	0.0148559	DOWN	417.343	417.342	417.344	18.73	18.6913	18.7687	94.637
3.18972	0.00208416	DOWN	881.613	881.613	881.617	15.4464	15.4338	15.4511	160.071
3.16996	0.00674744	DOWN	331.291	331.291	331.292	18.443	18.423	18.4598	301.713
3.147	0.0294668	DOWN	852.589	852.589	852.59	18.3083	18.3082	18.3085	209.024
3.12487	0.00692788	DOWN	403.306	403.306	403.307	18.7579	18.748	18.7678	381.038
3.09732	0.000300325	DOWN	331.291	331.29	331.292	18.2315	18.231	18.251	214.477
3.0149	0.03382	DOWN	586.534	586.533	586.535	19.17	19.1492	19.171	462.769
2.99993	8.65042e-05	DOWN	372.082	372.081	372.083	16.583	16.5682	16.5914	219.697
2.94131	0.0428044	UP	713.479	713.478	713.479	17.3047	17.2988	17.3105	29.2951
2.92584	0.0167799	DOWN	417.342	417.342	417.343	19.0353	19.017	19.209	103.207
2.91374	0.000144569	DOWN	371.079	371.078	371.079	16.5697	16.5653	16.5914	995.99
2.89186	0.032956	DOWN	417.342	417.342	417.342	21.9125	21.9057	21.9193	154.745
2.8905	0.0307788	DOWN	417.342	417.342	417.342	20.1573	20.0915	20.2232	150.982
2.8336	0.0265092	DOWN	585.531	585.53	585.532	19.1512	19.1465	19.171	1049.35
2.83171	0.0361557	DOWN	417.342	417.342	417.342	19.8693	19.8035	19.9352	143.01
2.83143	0.0332498	DOWN	587.535	587.535	587.536	19.1512	19.1503	19.1515	154.74
2.81518	0.000503282	DOWN	640.281	640.279	640.282	18.0408	18.0397	18.0625	225.539
2.78485	0.000616855	DOWN	329.29	329.29	329.29	18.2505	18.25	18.251	2954.78
2.74713	0.0121491	DOWN	585.53	585.529	585.531	18.5	18.4995	18.5767	37.6653
2.71411	0.0463322	DOWN	297.155	297.155	297.156	17.9052	17.8865	17.9095	3082.09
2.71217	0.0180115	DOWN	329.29	329.289	329.291	16.7328	16.7188	16.7508	93.1314
2.45483	0.0230083	DOWN	980.689	980.685	980.691	16.0436	16.0388	16.0596	33.2515
2.41486	0.00119024	DOWN	404.31	404.309	404.311	18.251	18.2505	18.4803	72.2133
2.40431	0.0325314	DOWN	329.29	329.289	329.291	21.2773	21.18	21.465	4521.9
2.29898	0.00894972	DOWN	325.186	325.186	325.187	18.3085	18.3072	18.33	3661.18
2.29692	0.0105104	DOWN	326.19	326.189	326.19	18.3085	18.3072	18.33	815.827
2.29006	0.00210074	DOWN	403.308	403.308	403.31	21.0465	20.7975	21.3118	490.8
2.2896	0.012564	DOWN	979.685	979.684	979.688	16.0415	16.0212	16.0596	47.0208
2.28018	0.0108221	DOWN	327.185	327.185	327.186	18.3182	18.3082	18.33	278.889
2.25785	0.00316348	DOWN	558.503	558.502	558.503	18.3663	18.3657	18.368	187.729
2.23494	0.0203774	DOWN	616.537	616.536	616.539	18.8637	18.8598	18.883	569.331
2.22565	0.004215	DOWN	557.5	557.499	557.5	18.3659	18.3642	18.368	483.061
2.21774	0.0257092	DOWN	312.174	312.173	312.174	18.1163	18.0973	18.1195	1083.27
2.20197	0.0202215	DOWN	311.171	311.17	311.171	18.1163	18.0973	18.1195	5044.12
2.19391	0.023235	DOWN	617.541	617.54	617.542	18.8638	18.8637	18.883	246.913
2.16101	0.0134053	DOWN	365.267	365.266	365.267	18.4422	18.4237	18.4632	126.192
2.14186	0.0202104	DOWN	439.285	439.284	439.285	18.4803	18.4617	18.4823	88.3465
2.12851	0.0319618	DOWN	655.442	655.442	655.445	14.5569	14.554	14.5707	232.795
2.11914	0.0452654	DOWN	365.267	365.267	365.269	18.7115	18.7105	18.7683	134.129
2.11264	0.00333304	DOWN	837.576	837.575	837.578	16.0094	16.0024	16.0217	174.009
2.08621	0.00164756	UP	904.653	904.65	904.657	16.1481	16.1481	16.1522	46.0805
2.05577	0.0340019	UP	295.23	295.23	295.23	17.6555	17.6403	17.6615	325.361
2.01977	0.0333747	UP	293.214	293.214	293.214	17.4477	17.4448	17.4505	133.573
1.95523	0.0169385	DOWN	613.562	613.561	613.563	18.6333	18.4808	18.7267	91.6797
1.93957	0.027964	DOWN	313.169	313.169	313.17	18.1163	18.0973	18.1195	373.207
1.91738	0.00292777	DOWN	265.15	265.15	265.151	17.885	17.8668	17.8903	1297.23
1.90947	0.0267892	UP	941.646	941.645	941.648	16.3648	16.3561	16.3736	125.98
1.87889	0.0451239	DOWN	367.264	367.264	367.264	18.4233	18.2317	18.4238	46.055
1.83297	0.0328424	UP	714.48	714.478	714.482	15.9141	15.8912	15.9335	652.37
1.82529	0.0107091	DOWN	365.266	365.266	365.266	18.2315	18.2148	18.2317	77.7403
1.82506	0.00525104	DOWN	266.153	266.153	266.153	17.8866	17.8673	17.8903	207.19
1.8083	0.0156697	DOWN	666.483	666.482	666.486	16.3228	16.1481	16.3356	504.54
1.8034	0.00163275	DOWN	832.984	832.981	832.987	13.1085	12.8437	13.2226	369.417
1.79279	0.0373845	UP	715.476	715.474	715.478	15.9144	15.9077	15.9466	615.672
1.79138	0.00445588	UP	266.214	266.214	266.215	18.3465	18.3465	18.3465	122.327
1.78829	0.0175834	DOWN	293.181	293.181	293.182	18.3462	18.3262	18.349	467.312
1.77379	0.00533776	DOWN	339.202	339.201	339.203	18.5573	18.5357	18.5588	1802.05
1.7735	0.0363322	UP	713.476	713.475	713.479	15.9144	15.9077	15.9279	1448.71
1.75396	0.0043839	DOWN	340.205	340.204	340.207	18.557	18.5357	18.5588	389.801
1.73963	0.00123757	UP	573.487	573.486	573.49	18.8637	18.8598	18.883	346.102
1.69694	0.0282444	UP	716.478	716.476	716.481	15.9182	15.9077	15.9335	209.661
1.69533	0.0335542	UP	271.23	271.23	271.23	17.629	17.6215	17.6365	153.593
1.67689	0.0421568	DOWN	133.016	133.015	133.016	11.8544	11.8383	11.878	168.714
1.65609	0.0297802	DOWN	628.065	628.063	628.067	0.875317	0.846417	0.8952	259.891
1.63847	0.0309573	DOWN	627.064	627.062	627.065	0.875317	0.846417	0.8952	378.001
1.62805	0.0397537	DOWN	629.063	629.061	629.065	0.875317	0.846417	0.8952	300.072
1.60804	0.0234097	DOWN	613.41	613.41	613.413	15.7612	15.7531	15.7765	299.383
1.60471	0.00537049	DOWN	611.405	611.405	611.407	15.7612	15.7531	15.7765	3629.31
1.59981	0.0334671	UP	939.647	939.644	939.649	16.3704	16.3561	16.382	276.346
1.59827	0.0128912	UP	286.241	286.24	286.241	18.4235	18.423	18.443	44.968
1.59686	0.0206592	DOWN	543.299	543.299	543.301	20.558	20.527	20.5682	189.509
1.59307	0.00471218	DOWN	612.409	612.408	612.41	15.7612	15.7531	15.7765	1268.71
1.57625	0.0286722	DOWN	487.05	487.049	487.051	0.875317	0.846417	0.8952	265.622
1.57583	0.0286113	DOWN	344.041	344.04	344.041	0.885367	0.849233	0.909033	319.885
1.56834	0.0374495	DOWN	486.053	486.051	486.054	0.875317	0.846417	0.8952	257.277
1.5643	0.0218414	UP	487.307	487.307	487.308	14.6469	14.6344	14.6638	205.103
1.55273	0.00891448	DOWN	543.3	543.299	543.3	20.2632	20.2403	20.2702	144.436
1.54662	0.0351189	DOWN	656.228	656.227	656.228	6.98922	6.95035	7.0282	211.159
1.54568	0.0465283	DOWN	565.051	565.05	565.051	12.2504	12.249	12.2519	35.5004
1.5447	0.035823	DOWN	345.038	345.037	345.038	0.885367	0.849233	0.909033	309.349
1.52666	0.0495493	UP	210.152	210.152	210.152	18.6333	18.6115	18.634	24.6168
1.51887	0.0376751	DOWN	485.051	485.05	485.052	0.865333	0.829233	0.8952	461.777
1.51556	0.00772197	DOWN	610.255	610.254	610.255	17.5786	17.5593	17.5855	136.707
1.51038	0.0432585	DOWN	343.039	343.038	343.04	0.885367	0.849233	0.909033	844.466
1.50274	0.0228166	DOWN	614.255	614.254	614.255	17.5804	17.5747	17.5855	166.396
	Features with p value < 0.05 and/or Fold change < 1.5
2.68947	0.050021	DOWN	298.158	298.158	298.159	17.9052	17.8865	17.9095	585.098
1.23924	0.0509854	DOWN	387.241	387.241	387.243	15.3378	15.3368	15.3383	234.828
1.59249	0.0510591	DOWN	309.176	309.175	309.176	18.0402	18.0397	18.0435	346.677
1.2416	0.0512494	DOWN	684.233	684.231	684.234	1.42068	1.42033	1.43757	218.939
6.09281	0.0512877	DOWN	641.575	641.575	641.577	19.0355	19.0162	19.0538	623.553
1.59244	0.0519405	DOWN	723.507	723.506	723.509	15.604	15.6011	15.6075	162.088
1.36718	0.0527909	UP	287.244	287.243	287.244	18.4136	18.4038	18.4233	10.9146
6.6671	0.0539398	DOWN	623.347	623.347	623.347	18.0978	18.0973	18.0982	388.018
4.51961	0.0539851	DOWN	390.314	390.314	390.314	19.8991	19.8818	19.9163	1696.18
4.46327	0.0548609	DOWN	809.567	809.567	809.567	18.0978	18.0973	18.0982	138.784
8.27548	0.0548661	DOWN	641.575	641.574	641.577	23.0098	22.8333	23.2595	887.132
4.3282	0.0555112	DOWN	464.332	464.332	464.335	22.7692	22.5233	23.0597	155.188
1.23682	0.0556128	UP	283.241	283.24	283.242	16.3872	16.3752	16.3988	22.0866
1.85079	0.0563731	DOWN	652.47	652.47	652.47	16.2907	16.2874	16.294	138.936
4.79924	0.0564072	DOWN	389.311	389.31	389.312	21.1845	20.9893	21.2505	6199.12
1.18689	0.0564833	UP	754.52	754.518	754.523	15.9141	15.8912	15.9237	1233.48
6.02704	0.0569369	DOWN	390.314	390.313	390.316	22.9038	22.585	23.0578	2304.56
2.81244	0.057486	DOWN	824.558	824.557	824.56	18.1081	18.0973	18.1195	409.666
2.19385	0.0579776	DOWN	403.309	403.308	403.31	20.5526	20.3355	20.7827	447.356
4.595	0.0586782	DOWN	389.311	389.31	389.312	21.5085	21.3783	21.8867	6048.85
1.59812	0.0590928	UP	940.649	940.648	940.65	16.3648	16.3561	16.3736	154.599
1.48602	0.0591097	DOWN	147.068	147.067	147.068	11.7622	11.717	11.7813	575.693
2.31565	0.0595268	DOWN	299.153	299.153	299.153	17.8954	17.8865	17.9043	215.411
1.56397	0.0596551	DOWN	724.509	724.508	724.512	15.604	15.6011	15.6075	71.905
1.53607	0.0596906	DOWN	612.151	612.148	612.153	11.7375	11.6226	11.747	404.275
5.2844	0.059923	DOWN	464.334	464.333	464.335	21.409	21.394	21.424	152.399
4.17149	0.0601612	DOWN	624.35	624.35	624.351	18.0978	18.0973	18.0982	128.328
1.77309	0.0603032	UP	283.241	283.239	283.241	18.1932	18.193	18.213	59.4884
2.62896	0.0608461	DOWN	825.561	825.561	825.562	18.0978	18.0973	18.0982	231.649
5.0284	0.0614243	DOWN	643.579	643.578	643.579	21.3132	21.1648	21.4323	167.42
3.37529	0.0616529	DOWN	326.189	326.189	326.189	18.0012	18.0007	18.0018	111.976
4.248	0.0618972	DOWN	392.314	392.313	392.314	19.3911	19.3817	19.4005	90.6755
4.21669	0.0622614	DOWN	392.314	392.314	392.315	19.7259	19.6868	19.765	92.0614
1.63129	0.0625487	DOWN	554.986	554.985	554.988	13.1842	13.1274	13.2226	2041.69
3.66211	0.0627041	DOWN	390.314	390.314	390.318	21.484	21.367	21.568	1790.22
2.56143	0.0630198	DOWN	329.29	329.29	329.29	19.425	19.4148	19.4352	4847.5
2.52083	0.0633333	DOWN	330.293	330.292	330.293	19.7925	19.7405	19.8748	1331.94
1.38158	0.064027	DOWN	693.2	693.199	693.201	6.94542	6.71728	7.01177	401.32
1.29401	0.0647815	UP	255.106	255.106	255.107	16.1626	16.1481	16.1797	344.761
5.18413	0.0652863	DOWN	643.579	643.579	643.58	19.9572	19.9163	20.0883	165.232
2.55062	0.0662874	DOWN	327.185	327.185	327.185	18.0012	18.0007	18.0018	42.55
1.52539	0.0663341	DOWN	727.066	727.066	727.066	0.868475	0.846417	0.890533	141.678
3.39375	0.0671582	DOWN	330.292	330.292	330.295	22.9244	22.7325	23.0933	1373.09
6.96844	0.0671814	DOWN	330.293	330.292	330.294	18.7105	18.443	18.7288	1331.94
1.72136	0.0674837	DOWN	87.0463	87.0462	87.0466	11.0204	10.7915	11.07	321.365
1.2074	0.0675705	UP	226.147	226.146	226.147	16.7217	16.7188	16.7328	28.0929
3.82286	0.0677476	DOWN	390.314	390.314	390.314	20.2995	20.0957	20.3615	1725.83
4.30839	0.0680742	DOWN	390.313	390.313	390.314	21.8675	21.862	21.8867	1902.49
4.25865	0.0688246	DOWN	808.564	808.563	808.564	18.0978	18.0973	18.0982	250.883
3.13973	0.0689546	DOWN	613.563	613.562	613.564	19.1112	18.998	19.1273	178.11
3.6466	0.0694843	DOWN	376.298	376.297	376.298	21.1992	21.0505	21.356	340.928
2.34591	0.069596	DOWN	611.327	611.327	611.327	18.0329	18.0245	18.0413	122.317
2.46048	0.0699435	DOWN	417.342	417.341	417.344	21.1225	21.0273	21.1992	175.257
4.8216	0.0701015	DOWN	641.576	641.576	641.576	21.3279	21.2848	21.371	804.613
3.89347	0.0701115	DOWN	389.311	389.31	389.313	20.3358	20.0762	20.6065	5778.4
6.24234	0.0711051	DOWN	391.313	391.312	391.313	21.7897	21.687	21.8867	562.99
1.62345	0.0716793	DOWN	341.181	341.18	341.181	17.6752	17.6718	17.6805	49.1362
4.64364	0.071751	DOWN	375.295	375.295	375.298	22.875	22.6655	22.9123	1128.99
4.3545	0.0717725	DOWN	392.316	392.315	392.317	21.4951	21.4323	21.5578	105.981
5.16724	0.0723579	DOWN	643.58	643.579	643.58	19.7447	19.7265	19.7628	176.877
3.13987	0.0728049	DOWN	463.33	463.329	463.332	18.7672	18.749	18.8062	230.294
8.37375	0.0728123	DOWN	643.58	643.579	643.582	18.7105	18.6733	18.7683	120.127
4.11193	0.0735368	DOWN	641.575	641.574	641.577	21.8646	21.7352	21.9432	876.271
3.30297	0.0735915	DOWN	764.522	764.521	764.522	17.8865	17.885	17.8882	321.18
2.93445	0.0743605	DOWN	390.314	390.314	390.316	18.7267	18.6913	18.7687	1126.26
2.10005	0.0746111	DOWN	375.295	375.295	375.296	18.6115	18.4427	18.7115	331.222
5.52037	0.0753322	DOWN	389.311	389.31	389.312	20.8358	20.6893	20.8625	6109.98
1.22355	0.0755001	UP	807.589	807.588	807.591	15.8874	15.8728	15.895	178.977
1.18196	0.075832	UP	805.584	805.582	805.587	15.8861	15.8728	15.8951	1113.77
1.6877	0.076016	UP	292.897	292.896	292.897	12.1391	11.9899	12.4823	488.178
1.79791	0.076263	DOWN	583.296	583.295	583.297	17.5605	17.5553	17.5825	1094.68
1.58591	0.076353	DOWN	367.263	367.262	367.266	18.7298	18.7267	18.749	84.7705
3.21505	0.0768962	DOWN	376.297	376.296	376.297	18.059	18.0053	18.1742	65.1325
4.58405	0.0774884	DOWN	392.315	392.315	392.316	21.1035	21.0697	21.1373	107.404
1.28312	0.077586	UP	740.507	740.505	740.512	15.9096	15.9033	15.9335	799.851
1.42145	0.0783264	DOWN	141.018	141.018	141.018	1.15207	1.13437	1.17203	425.025
1.17546	0.0783318	DOWN	267.074	267.074	267.075	6.84478	6.80562	6.90565	947.123
4.13237	0.0784605	DOWN	375.295	375.294	375.296	20.4557	20.1642	20.6567	905.763
1.24045	0.0795838	UP	276.99	276.99	276.99	14.3859	14.3819	14.4022	226.911
1.91862	0.0799632	DOWN	467.288	467.288	467.288	19.0454	19.0362	19.0547	296.59
4.87289	0.0802212	DOWN	643.581	643.579	643.582	22.741	22.704	22.778	187.865
1.51603	0.0803841	DOWN	630.064	630.064	630.065	0.868475	0.846417	0.890533	142.948
1.77894	0.0803884	DOWN	584.299	584.298	584.3	17.5645	17.5553	17.5825	335.678
1.3537	0.0805305	UP	741.504	741.501	741.508	15.9222	15.9077	15.9335	227.358
1.68208	0.0805428	DOWN	327.231	327.231	327.231	15.9142	15.9141	15.9144	156.786
1.11233	0.0808356	DOWN	709.022	709.022	709.024	1.22928	1.18642	1.23283	138.185
2.0977	0.0808961	UP	297.246	297.245	297.246	17.7905	17.7883	17.814	616.093
1.25956	0.0812232	DOWN	509.045	509.044	509.046	0.990867	0.946433	1.23283	168.925
1.19822	0.0817357	DOWN	694.202	694.201	694.203	7.29669	7.27527	7.30737	142.323
6.08754	0.0818363	DOWN	698.38	698.38	698.38	17.2872	17.2838	17.2905	191.093
1.23613	0.0832365	UP	806.587	806.585	806.591	15.8888	15.8728	15.8951	538.138
2.34189	0.0833068	DOWN	613.562	613.562	613.567	21.348	21.2333	21.427	409.041
1.35921	0.0852096	DOWN	405.229	405.228	405.231	10.8287	10.8035	10.8338	445.43
3.12348	0.0860656	DOWN	330.293	330.293	330.294	20.387	20.3355	20.5138	1229.03
1.46193	0.0861965	DOWN	467.289	467.288	467.29	20.5282	20.508	20.6173	395.832
1.76787	0.0862321	UP	191.022	191.021	191.022	14.2519	14.1802	14.2604	548.343
1.36338	0.0862486	DOWN	922.683	922.683	922.686	15.575	15.5632	15.5881	150.181
4.39994	0.0866869	DOWN	389.311	389.31	389.314	22.9628	22.894	23.0232	7735.7
5.04395	0.086801	DOWN	390.314	390.314	390.316	20.723	20.533	20.8717	1778.35
1.21067	0.0877492	UP	197.157	197.156	197.157	17.7134	17.6968	17.7187	190.956
1.52403	0.0880189	DOWN	822.576	822.575	822.577	15.5847	15.575	15.5881	421.847
1.34337	0.0892085	DOWN	407.226	407.226	407.229	10.8257	10.8035	10.8327	156.844
4.52747	0.0899209	DOWN	643.579	643.579	643.58	20.9146	20.9128	20.9163	165.955
1.19053	0.0903898	UP	309.181	309.18	309.181	17.1977	17.1855	17.2062	267.271
1.20954	0.0914527	UP	739.524	739.523	739.528	15.9141	15.9033	15.9279	2040.35
1.26306	0.0915986	UP	254.103	254.103	254.104	16.1626	16.1481	16.1797	2724.15
4.98606	0.0923705	DOWN	642.579	642.578	642.582	22.7597	22.6655	22.9677	525.168
1.3969	0.0927958	DOWN	585.052	585.051	585.054	0.875317	0.846417	0.8952	204.33
5.14799	0.092932	DOWN	191.021	191.021	191.022	18.4032	18.1372	18.6733	164.019
2.05495	0.0931226	DOWN	367.264	367.263	367.264	19.1776	19.0922	19.3427	75.049
1.20016	0.0935743	UP	211.155	211.155	211.155	16.1901	16.1817	16.2041	164.812
4.67376	0.0936798	DOWN	641.576	641.574	641.576	22.1687	22.0772	22.318	874.199
1.67388	0.0938093	DOWN	587.052	587.051	587.053	0.865333	0.846417	0.890533	162.892
1.55005	0.095928	DOWN	467.288	467.288	467.289	17.7723	17.7687	17.776	57.2605
2.23523	0.0963202	DOWN	613.561	613.56	613.564	22.951	22.8933	23.152	54.7218
2.56791	0.0990451	DOWN	267.074	267.074	267.075	3.86092	3.43852	4.08162	141.128
2.55133	0.0995766	DOWN	390.314	390.314	390.314	19.6286	19.6103	19.7245	1536.24
1.5855	0.0996544	DOWN	429.273	429.273	429.276	10.8257	10.8035	10.8489	196.421
1.61245	0.099699	DOWN	787.449	787.448	787.453	14.5772	14.5732	14.5894	166.421
3.04898	0.0997642	DOWN	375.295	375.295	375.296	18.9582	18.9017	19.0748	651.713
2.37554	0.099924	DOWN	330.293	330.293	330.293	21.4133	21.3315	21.4753	1217.46
1.17402	0.100192	UP	226.147	226.146	226.147	16.189	16.1669	16.4272	314.08
2.2948	0.101092	DOWN	463.276	463.275	463.276	18.0007	17.9825	18.2125	84.5987
3.08436	0.101444	DOWN	365.266	365.266	365.267	17.7822	17.6523	17.9813	50.6423
3.85164	0.101567	DOWN	463.276	463.276	463.278	22.6275	22.4983	22.7408	385.664
2.58031	0.101756	DOWN	365.267	365.266	365.269	21.4771	21.3862	21.5578	194.319
4.39958	0.102328	DOWN	391.313	391.312	391.315	22.9915	22.894	23.0415	644.703
2.127	0.103229	DOWN	515.312	515.312	515.312	17.7556	17.7543	17.7568	215.346
6.2679	0.104505	DOWN	643.579	643.578	643.581	20.4698	20.2805	20.7752	161.586
2.26172	0.10582	DOWN	367.264	367.264	367.264	20.1664	19.973	20.3615	82.7464
4.16606	0.106617	DOWN	392.316	392.315	392.316	18.5388	18.5013	18.5763	72.3
1.45715	0.107214	DOWN	729.066	729.065	729.066	0.868475	0.846417	0.890533	142.208
4.11489	0.107531	DOWN	796.527	796.527	796.527	17.905	17.9043	17.9057	236.114
1.10189	0.108496	UP	428.315	428.313	428.315	19.6277	19.6068	19.6312	24.6385
1.70321	0.109157	DOWN	590.051	590.05	590.053	0.999867	0.966733	1.10697	142.755
2.72599	0.109481	DOWN	613.562	613.561	613.563	22.6717	22.6662	22.723	62.1819
1.17156	0.109965	DOWN	253.095	253.095	253.095	1.4212	1.42033	1.44665	1350.35
1.30795	0.110024	DOWN	511.352	511.352	511.353	15.6619	15.6489	15.6843	19.5948
1.4573	0.110317	DOWN	277.994	277.993	277.994	13.1948	13.1463	13.2415	159.38
1.72826	0.110922	DOWN	407.267	407.266	407.267	18.6115	18.5767	18.7683	426.995
1.20544	0.111089	UP	156.105	156.105	156.105	17.4253	17.4077	17.4333	280.401
1.25702	0.111773	DOWN	342.114	342.113	342.115	1.42082	1.42033	1.42395	203.352
1.38716	0.112691	DOWN	306.161	306.161	306.162	10.2192	10.2048	10.2241	152.604
1.30978	0.112917	DOWN	964.694	964.691	964.698	16.3752	16.3603	16.3893	514.12
2.28553	0.113253	DOWN	367.264	367.264	367.266	22.9445	22.9322	23.0415	87.4204
1.54046	0.114609	DOWN	667.487	667.486	667.489	16.3168	16.3033	16.3325	207.472
1.67226	0.114684	DOWN	408.269	408.269	408.27	18.4422	18.2125	18.4427	115.992
2.38184	0.114848	DOWN	365.267	365.266	365.268	21.218	21.0505	21.2565	183.699
1.20993	0.116039	UP	210.152	210.152	210.153	17.1333	17.1215	17.1432	25.4899
2.97185	0.116642	DOWN	404.311	404.31	404.313	22.875	22.7408	23.0185	189.684
1.2804	0.117279	UP	443.245	443.244	443.246	17.7568	17.7513	17.7883	22.7471
1.15572	0.117768	UP	269.189	269.189	269.189	17.5553	17.5402	17.5663	204.172
2.58274	0.11847	DOWN	329.29	329.29	329.292	22.8937	22.844	22.9922	5046.3
2.29403	0.119807	DOWN	614.565	614.564	614.566	21.3726	21.356	21.3892	194.891
2.24841	0.12095	DOWN	365.266	365.266	365.269	23.0185	22.9322	23.0597	217.151
1.17211	0.121134	UP	284.261	284.26	284.262	16.5674	16.5491	16.5794	154.621
1.2797	0.121586	UP	643.358	643.358	643.361	14.7103	14.6882	14.72	765.897
3.34526	0.122207	DOWN	376.298	376.298	376.298	19.8392	19.82	19.8585	219.633
1.82938	0.122403	DOWN	365.267	365.266	365.267	19.3817	19.3618	19.4197	168.914
1.74018	0.122473	UP	299.261	299.26	299.261	18.1163	18.1163	18.1163	189.604
1.49877	0.123369	DOWN	87.0461	87.046	87.0462	13.8478	13.7744	13.9075	44.069
7.52737	0.123525	DOWN	389.311	389.31	389.312	19.4084	19.3017	19.4955	5515.07
2.60992	0.124134	DOWN	417.343	417.341	417.344	21.5962	21.4702	21.7352	166.464
1.6605	0.126091	DOWN	553.399	553.398	553.4	16.2101	16.2009	16.223	316.083
1.84818	0.127039	UP	283.266	283.266	283.267	19.074	18.9965	19.0938	231.869
1.13566	0.127347	DOWN	749.136	749.134	749.139	14.8245	14.8211	14.8328	358.671
7.57051	0.127527	DOWN	391.313	391.313	391.313	19.648	19.6103	19.7072	509.885
1.1914	0.12797	DOWN	402.135	402.135	402.136	1.42055	1.42033	1.44665	134.764
1.20298	0.12975	DOWN	345.037	345.037	345.038	1.167	1.1136	1.19105	53.5018
1.32138	0.131165	UP	281.251	281.25	281.251	19.3036	19.2807	19.3238	203.569
1.40106	0.133721	DOWN	267.074	267.074	267.075	4.25758	4.1273	4.3739	180
1.20714	0.133965	DOWN	254.099	254.098	254.099	1.42082	1.42055	1.44665	141.519
1.09627	0.134046	DOWN	691.201	691.2	691.202	7.30238	7.27527	7.30753	1231.19
1.1866	0.135809	DOWN	673.054	673.052	673.054	1.00642	0.966733	1.24842	138.562
1.17536	0.13587	UP	210.152	210.152	210.152	16.1901	16.1817	16.2041	1211.8
3.19674	0.136305	DOWN	517.264	517.263	517.264	18.4425	18.4237	18.4613	60.6072
3.92853	0.136423	DOWN	376.298	376.297	376.298	19.4958	19.3237	19.5735	193.755
1.28478	0.137602	DOWN	963.691	963.688	963.695	16.3752	16.3603	16.3893	858.7
1.77153	0.138565	DOWN	467.288	467.287	467.291	22.858	22.5712	23.0282	417.26
1.22973	0.140953	UP	281.225	281.225	281.226	18.1547	17.9053	18.1767	18.2987
1.25815	0.14256	DOWN	508.047	508.047	508.049	0.983467	0.946433	1.23283	180.474
1.12825	0.142965	UP	281.225	281.224	281.226	16.43	16.4131	16.4388	15.4786
3.05873	0.1433	DOWN	585.531	585.531	585.532	19.7253	19.6495	19.8012	111.79
1.52952	0.145792	UP	316.047	316.047	316.048	8.89308	8.86123	8.903	876.787
6.08523	0.146377	DOWN	464.332	464.331	464.334	20.6793	20.508	20.8547	138.215
1.28316	0.151515	DOWN	857.055	857.054	857.058	1.08765	1.04708	1.24345	217.839
6.94504	0.152768	DOWN	463.33	463.33	463.33	19.4958	19.3237	19.7083	344.506
1.17824	0.153367	DOWN	589.049	589.048	589.051	1.00097	0.965633	1.23283	318.689
1.80039	0.153575	DOWN	467.289	467.287	467.29	21.2137	21.0358	21.394	429.464
1.15634	0.154792	DOWN	657.23	657.229	657.23	7.60183	7.56675	7.61662	133.158
1.27408	0.156289	DOWN	755.511	755.508	755.518	15.4711	15.4497	15.4831	48.5171
4.77461	0.158431	DOWN	391.313	391.312	391.314	20.6384	20.303	20.8738	554.643
1.49491	0.159561	DOWN	612.249	612.248	612.251	17.9825	17.963	17.986	124.996
2.03044	0.161889	DOWN	330.293	330.292	330.293	19.4162	19.2422	19.5152	1321.23
4.98028	0.163556	DOWN	641.576	641.575	641.577	20.9893	20.756	21.029	817.75
1.25416	0.164798	UP	644.362	644.36	644.364	14.7027	14.6882	14.72	279.3
1.44534	0.166033	DOWN	201.027	201.027	201.028	0.910375	0.866267	0.927583	282.584
2.31141	0.167176	DOWN	375.295	375.295	375.296	19.8783	19.78	20.0692	750.197
1.5687	0.167471	UP	267.074	267.074	267.075	6.16141	5.92558	6.37413	180.068
2.84137	0.172887	DOWN	191.021	191.021	191.023	21.4864	21.424	21.6008	180.077
1.13658	0.172896	DOWN	611.044	611.043	611.046	1.09588	1.07255	1.15003	612.044
7.63246	0.173045	DOWN	391.313	391.312	391.314	19.3427	19.2468	19.3432	409.662
1.73146	0.173378	DOWN	407.267	407.266	407.268	19.8497	19.7245	19.9352	550.193
1.49626	0.173901	UP	227.204	227.203	227.204	18.3657	18.3453	18.368	1296.26
3.51088	0.174249	DOWN	376.298	376.297	376.298	20.7611	20.7017	20.8205	320.979
2.75246	0.174649	DOWN	417.342	417.341	417.344	23	22.778	23.1852	163.825
1.19377	0.176316	UP	156.105	156.104	156.105	18.2713	18.2692	18.2895	17.5584
2.3385	0.177242	DOWN	367.264	367.264	367.264	19.63	19.6113	19.6487	64.6096
9.49349	0.177846	DOWN	463.329	463.329	463.331	20.8358	20.7943	20.9163	431.333
1.12346	0.180395	DOWN	693.048	693.047	693.05	1.08838	1.05203	1.11415	430.191
2.74052	0.180633	DOWN	407.267	407.266	407.267	20.8325	20.6173	20.9127	554.205
1.18479	0.180731	UP	738.525	738.523	738.528	15.9096	15.9033	15.9237	6311.49
1.83949	0.181926	DOWN	330.293	330.292	330.294	20.7963	20.5815	21.1845	1237.52
1.49852	0.183292	DOWN	613.423	613.422	613.423	15.4487	15.4464	15.4511	37.2648
5.54942	0.187194	DOWN	439.285	439.284	439.287	19.266	19.113	19.4573	113.807
7.75881	0.187278	DOWN	375.295	375.294	375.296	19.4352	19.2422	19.648	607.875
1.71172	0.18996	UP	283.266	283.265	283.269	21.3747	21.1648	21.617	442.835
1.25095	0.190572	DOWN	353.202	353.201	353.202	18.1168	18.1163	18.1173	161.49
9.22056	0.192049	DOWN	375.295	375.294	375.297	20.9512	20.7368	21.1183	1090.36
1.11556	0.194311	UP	159.104	159.104	159.105	15.4146	15.4118	15.4326	945.661
2.47883	0.194503	DOWN	146.047	146.047	146.048	2.88095	2.58702	3.00562	118.287
3.90231	0.194933	DOWN	517.263	517.263	517.264	19.3236	19.3045	19.3427	167.999
10.2293	0.196288	DOWN	643.579	643.579	643.58	19.4863	19.3428	19.6103	176.877
1.17048	0.196458	UP	765.552	765.55	765.555	15.9096	15.9033	15.9237	458.258
2.42973	0.197017	DOWN	391.313	391.312	391.313	18.8441	18.557	19.0362	400.965
1.12972	0.199711	UP	309.173	309.173	309.175	16.799	16.7947	16.8195	283.059
1.22419	0.200022	DOWN	695.511	695.511	695.513	14.8847	14.878	14.8883	159.007
1.16314	0.205546	DOWN	694.202	694.201	694.203	7.59777	7.56675	7.61065	193.06
1.12484	0.205783	UP	346.261	346.261	346.263	18.8637	18.8598	18.883	1051.47
1.15194	0.20597	DOWN	591.05	591.048	591.05	1.06442	0.966733	1.22928	136.869
1.17381	0.206932	DOWN	388.032	388.031	388.032	1.14872	1.12675	1.1707	157.907
1.74351	0.209298	DOWN	611.422	611.416	611.423	16.2874	16.2656	16.2977	219.226
1.24965	0.210388	DOWN	612.046	612.045	612.048	1.09151	1.05203	1.24345	210.658
1.34952	0.211345	DOWN	710.479	710.477	710.495	15.7997	15.7943	15.9091	32.1131
1.15129	0.213354	UP	293.181	293.18	293.181	17.7324	17.7297	17.7352	16.134
1.41069	0.213871	DOWN	217.005	217.005	217.005	24.3483	24.3295	24.3672	158.043
1.1448	0.214162	UP	323.03	323.03	323.031	11.3354	11.3034	11.3545	148.667
1.18313	0.215536	DOWN	344.04	344.04	344.042	1.15207	1.1136	1.17203	56.6291
1.15995	0.215888	UP	737.522	737.52	737.524	15.9096	15.9033	15.9237	14295
1.66504	0.216167	DOWN	407.268	407.267	407.268	20.4545	20.4145	20.4945	553.256
5.05346	0.216276	DOWN	417.342	417.342	417.343	19.5433	19.3622	19.5923	138.911
1.49953	0.217205	DOWN	539.383	539.382	539.384	16.1415	16.115	16.1481	167.18
1.47924	0.220817	UP	228.207	228.207	228.207	18.3459	18.3453	18.3465	211.103
1.36391	0.222632	DOWN	693.199	693.199	693.201	7.59233	7.56675	7.61065	712.942
2.25914	0.226828	DOWN	443.244	443.243	443.246	21.0683	21.0163	21.1267	292.864
5.35877	0.227535	DOWN	390.314	390.313	390.316	21.1267	20.9907	21.2565	1880.71
1.17531	0.229631	DOWN	343.039	343.038	343.04	1.15192	1.1136	1.17203	148.75
1.3201	0.23007	DOWN	407.268	407.266	407.268	17.3912	17.3558	17.4713	50.288
8.13179	0.2319	DOWN	642.578	642.578	642.58	20.7368	20.4888	20.932	437.493
1.27467	0.233159	DOWN	371.24	371.239	371.24	13.9736	13.9621	13.9851	129.736
3.10281	0.233802	DOWN	389.311	389.31	389.313	18.9773	18.6722	19.1515	4234.59
1.13684	0.23424	DOWN	470.035	470.034	470.036	1.15868	1.1136	1.17203	227.432
4.77982	0.238035	DOWN	417.342	417.342	417.343	20.6468	20.4888	20.8358	156.803
1.31799	0.2382	DOWN	257.153	257.152	257.153	11.2207	11.2044	11.229	193.669
1.23982	0.238984	UP	173.011	173.01	173.011	13.5646	13.5463	13.6058	37.6839
1.33454	0.241785	UP	443.244	443.243	443.244	17.9825	17.9813	18.0012	24.4637
1.10132	0.243127	DOWN	552.038	552.037	552.04	1.15207	1.1136	1.17203	265.514
1.25458	0.245831	DOWN	370.236	370.236	370.237	13.9851	13.9621	14.0058	588.798
1.36866	0.24761	DOWN	709.49	709.488	709.494	15.3753	15.3733	15.376	338.767
2.39237	0.250765	UP	691.201	691.2	691.202	5.56272	5.54503	5.59938	34.5844
1.98928	0.251026	DOWN	407.267	407.266	407.268	19.0155	18.939	19.0547	575.865
1.17461	0.251303	DOWN	505.982	505.981	505.985	15.2996	15.2806	15.3006	55.8028
1.15284	0.251841	DOWN	961.053	961.052	961.056	1.14702	1.07255	1.15295	340.955
9.03061	0.251898	DOWN	642.579	642.579	642.58	19.6205	19.4005	19.8997	436.821
1.82853	0.253619	DOWN	331.291	331.29	331.293	22.9075	22.3795	23.2367	404.794
12.3299	0.256441	DOWN	641.575	641.575	641.579	22.6085	22.5667	22.6463	887.132
1.34954	0.256668	DOWN	539.383	539.382	539.384	15.718	15.7047	15.7225	29.9331
1.27457	0.26121	DOWN	441.318	441.317	441.319	16.1194	16.0963	16.1294	203.714
1.5553	0.262184	DOWN	467.288	467.287	467.29	21.568	21.4945	21.7063	372.598
1.15929	0.262365	DOWN	367.263	367.262	367.264	18.0207	17.9813	18.0397	27.8887
1.15844	0.263985	UP	256.238	256.238	256.239	19.1512	19.1273	19.171	187.556
1.89412	0.264429	UP	693.199	693.198	693.199	5.57785	5.56272	5.59298	12.5485
1.18869	0.265056	DOWN	374.223	374.223	374.224	11.0476	11.0043	11.3241	224.731
1.39753	0.266623	DOWN	694.202	694.201	694.204	6.94492	6.73742	7.0282	106.88
1.16075	0.268115	UP	879.183	879.18	879.186	15.1288	15.1268	15.149	474.108
1.1591	0.268636	UP	880.185	880.182	880.189	15.1288	15.1268	15.1307	144.626
1.98929	0.270046	DOWN	753.508	753.504	753.509	18.1163	18.0982	18.118	59.0703
1.32019	0.270812	DOWN	369.252	369.251	369.254	10.8371	10.8035	10.8489	233.913
1.28414	0.272219	DOWN	87.0463	87.0463	87.0466	11.3717	11.3354	11.5095	326.374
1.21292	0.272515	DOWN	505.99	505.989	505.992	15.0313	15.0131	15.0376	396.356
1.14178	0.273474	UP	255.235	255.235	255.235	19.1512	19.1273	19.171	1018.74
4.05988	0.274017	DOWN	517.265	517.263	517.266	22.6749	22.6275	22.7223	240.789
1.13254	0.276686	DOWN	226.147	226.146	226.147	15.8762	15.8658	15.8951	162.763
1.11999	0.279784	DOWN	428.314	428.313	428.316	16.1144	16.0963	16.124	62.7424
1.11635	0.280752	UP	347.265	347.265	347.267	18.8637	18.8598	18.883	222.7
1.13798	0.280893	DOWN	879.05	879.049	879.052	1.15003	1.07255	1.15295	415.341
1.28135	0.284305	DOWN	596.406	596.404	596.408	15.2035	15.1843	15.206	605.992
1.2889	0.286728	UP	633.101	633.101	633.103	8.89947	8.86123	8.9215	378.952
1.1968	0.287421	DOWN	939.058	939.057	939.062	1.08838	1.0468	1.26162	153.573
3.78585	0.289774	DOWN	376.298	376.297	376.3	22.6879	22.6085	22.9492	357.34
1.17786	0.29077	DOWN	545.014	545.014	545.016	1.22928	1.18642	1.23283	165.843
1.19094	0.292634	DOWN	61.9894	61.9893	61.9897	9.08387	9.05828	9.23467	703.605
2.20978	0.29283	DOWN	467.289	467.288	467.289	18.2519	18.0053	18.4632	173.874
1.36169	0.293222	DOWN	695.474	695.473	695.477	15.2624	15.2614	15.2806	162.794
1.71536	0.293546	DOWN	407.267	407.266	407.269	22.8003	22.6655	22.9382	648.718
2.64716	0.294537	DOWN	467.288	467.287	467.289	19.4955	19.2823	19.688	358.981
16.395	0.295742	DOWN	641.576	641.575	641.577	19.3605	19.3028	19.4573	804.366
1.26363	0.296224	DOWN	191.021	191.021	191.022	17.3379	17.2988	17.3502	140.338
1.09984	0.297233	DOWN	507.046	507.045	507.047	0.990867	0.946433	1.23283	440.414
3.11133	0.299538	DOWN	331.291	331.29	331.293	21.2565	21.0993	21.6345	361.204
1.15088	0.302588	UP	878.18	878.177	878.183	15.1288	15.1268	15.149	1418.58
1.17025	0.302965	UP	191.021	191.021	191.022	18.8598	18.8432	18.882	153.534
1.14165	0.307057	DOWN	210.152	210.151	210.152	15.8931	15.8699	15.9144	51.5714
1.11537	0.307287	DOWN	469.031	469.031	469.033	1.17035	1.1136	1.17203	1568.62
1.21358	0.307287	DOWN	555.99	555.988	555.991	13.1276	12.7689	13.2226	286.629
1.22171	0.308206	DOWN	737.533	737.532	737.537	18.1195	18.1173	18.1372	28.3202
1.1339	0.309727	DOWN	387.028	387.027	387.029	1.17035	1.1136	1.17203	1413.28
1.76356	0.311349	DOWN	443.244	443.243	443.244	19.6855	19.6292	19.7417	245.131
1.27576	0.311454	DOWN	611.422	611.419	611.426	15.3753	15.356	15.376	37.295
10.4073	0.312377	UP	655.224	655.223	655.224	4.98163	4.8945	5.07953	144.777
2.52229	0.313702	DOWN	585.531	585.53	585.534	22.7967	22.7607	22.838	36.0851
1.4467	0.314602	DOWN	535.154	535.153	535.155	6.1987	6.08882	6.4065	71.3652
1.88809	0.317033	DOWN	467.288	467.287	467.289	20.7897	20.7635	20.8552	379.39
1.18356	0.318271	DOWN	341.181	341.18	341.182	17.3558	17.3475	17.3722	330.596
1.15291	0.323141	UP	512.355	512.354	512.357	14.6724	14.6533	14.684	413.276
1.26665	0.325301	DOWN	313.215	313.214	313.216	15.7765	15.7608	15.7804	148.809
1.13672	0.325355	DOWN	305.025	305.024	305.026	1.17035	1.1136	1.18867	788.021
1.35748	0.326984	DOWN	692.204	692.204	692.205	6.94492	6.71728	6.97608	291.53
6.13883	0.329489	DOWN	146.047	146.047	146.047	3.23223	3.21072	3.30902	118.287
1.75838	0.332157	UP	656.227	656.227	656.229	5.61382	5.55168	5.68723	152.498
1.14222	0.334663	DOWN	277.994	277.993	277.995	12.9018	12.8062	12.9199	164.283
1.2866	0.337368	UP	173.011	173.011	173.011	13.2055	13.2031	13.2415	38.5271
1.23752	0.338884	DOWN	440.314	440.314	440.316	16.1164	16.11	16.1294	753.485
1.59499	0.344554	DOWN	331.291	331.291	331.292	20.4707	20.1845	20.5815	374.36
1.17117	0.353467	DOWN	775.051	775.05	775.054	1.08838	1.0468	1.26162	303.443
1.11141	0.357844	DOWN	691.201	691.2	691.202	7.59777	7.56675	7.61065	1740.29
1.07905	0.360291	DOWN	551.035	551.034	551.037	1.15207	1.1136	1.17203	1695.32
1.155	0.360559	DOWN	694.05	694.049	694.052	1.08838	1.0468	1.24345	155.199
1.14456	0.36165	UP	784.156	784.152	784.157	15.1268	15.1111	15.1301	136.671
1.11364	0.369357	UP	723.506	723.504	723.508	15.9141	15.8912	15.9279	432.159
1.39204	0.369859	DOWN	387.028	387.028	387.028	1.70226	1.69333	1.71118	57.7114
1.29038	0.375362	DOWN	598.392	598.392	598.395	15.7047	15.7032	15.7193	18.5118
1.20761	0.376795	DOWN	797.046	797.045	797.049	1.15003	1.07255	1.17203	548.367
1.30093	0.379472	DOWN	426.299	426.298	426.3	16.0561	16.04	16.0655	186.472
1.12212	0.379636	UP	766.555	766.553	766.558	15.9077	15.895	15.9279	202.161
1.0922	0.379844	UP	277.183	277.183	277.184	17.0515	17.0423	17.0667	976.017
1.10576	0.381622	UP	346.262	346.261	346.262	18.4233	18.4215	18.443	47.4658
1.10488	0.385176	UP	724.505	724.504	724.509	15.9091	15.9033	15.9144	312.275
1.10653	0.389922	UP	524.628	524.626	524.63	15.0691	15.0512	15.0749	232.919
1.21136	0.3921	DOWN	655.224	655.223	655.225	7.0282	6.95035	7.30737	682.979
1.20532	0.397742	DOWN	715.042	715.042	715.045	1.15003	1.07255	1.17203	1221.25
1.12835	0.400229	UP	511.352	511.351	511.354	14.6724	14.669	14.684	1440.3
1.48499	0.400392	DOWN	267.074	267.074	267.075	4.8906	4.804	5.09622	199.814
1.08825	0.400664	DOWN	678.098	678.096	678.102	14.8506	14.8401	14.8656	151.783
1.23403	0.40197	UP	243.198	243.198	243.199	17.1296	17.1215	17.1482	13.4495
3.9529	0.40639	DOWN	443.244	443.244	443.245	19.3427	19.0938	19.3812	273.327
1.51604	0.406497	DOWN	443.244	443.243	443.246	20.3133	19.9923	20.5873	257.449
1.19286	0.406983	DOWN	449.036	449.035	449.037	1.11498	1.03952	1.22527	438.157
1.09719	0.408687	UP	966.672	966.671	966.676	16.3606	16.3561	16.3738	156.538
1.28296	0.414582	DOWN	191.021	191.021	191.022	19.7736	19.5682	19.8772	160.696
1.48595	0.417631	DOWN	267.074	267.074	267.075	5.2984	5.18867	5.36462	223.254
1.08732	0.419936	UP	278.186	278.186	278.187	17.0515	17.0423	17.0667	221.346
2.94037	0.429199	DOWN	331.291	331.291	331.292	18.7107	18.7098	18.7288	397.351
1.18143	0.430754	DOWN	448.039	448.038	448.04	1.12098	1.05783	1.22527	617.168
1.48506	0.433779	UP	709.117	709.113	709.118	11.8193	11.6982	11.8593	465.386
1.77402	0.437872	UP	191.021	191.021	191.022	20.1862	20.1683	20.342	168.009
1.53067	0.440798	UP	191.021	191.021	191.022	15.357	15.3378	15.3572	1128.01
2.09314	0.441006	UP	87.0461	87.0457	87.0462	14.5962	14.5923	14.6535	64.7235
1.9373	0.441932	UP	597.407	597.39	597.41	15.206	15.1854	15.4098	763.953
1.56594	0.44375	UP	511.351	511.35	511.354	15.2615	15.2428	15.263	166.42
1.10348	0.444462	UP	395.119	395.118	395.119	1.44665	1.42395	1.47155	310.05
1.06336	0.445269	DOWN	633.039	633.038	633.041	1.15207	1.1136	1.17203	1440.86
3.43869	0.452411	UP	267.074	267.074	267.074	3.15363	3.04313	3.20617	81.5864
1.26165	0.455014	DOWN	716.046	716.045	716.048	1.14853	1.07255	1.21662	263.16
1.09802	0.456193	UP	438.586	438.584	438.587	15.1288	15.1268	15.1307	392.359
1.11094	0.456315	UP	173.011	173.011	173.011	14.4211	14.4054	14.4243	184.649
1.12207	0.458321	DOWN	835.059	835.057	835.059	1.24842	1.24638	1.27477	67.3972
1.12002	0.460582	UP	293.177	293.175	293.179	17.1803	17.1377	17.223	20.6926
1.11397	0.464318	DOWN	428.314	428.313	428.316	16.4322	16.417	16.4461	220.804
1.67677	0.468742	DOWN	443.244	443.244	443.244	20.7943	20.7063	20.8358	284.267
1.09246	0.473576	UP	584.218	584.216	584.219	17.032	17.0233	17.0545	405.224
1.21256	0.476267	DOWN	484.305	484.304	484.307	15.4338	15.4323	15.4516	49.0431
1.42061	0.481751	UP	191.021	191.021	191.022	17.79	17.6215	17.848	110.428
1.30354	0.483845	UP	146.047	146.047	146.047	1.58962	1.56838	1.6214	61.5256
1.12705	0.487628	DOWN	529.04	529.039	529.042	1.10705	1.05767	1.22928	787.534
1.21375	0.488203	DOWN	146.047	146.047	146.047	3.73858	3.43513	4.00342	97.4574
1.05962	0.489155	UP	254.103	254.102	254.103	15.7997	15.7907	15.8187	640.097
1.10735	0.4937	DOWN	426.023	426.022	426.025	15.0321	15.0131	15.0347	21.1247
1.10073	0.495743	DOWN	823.568	823.565	823.57	15.6121	15.6037	15.6238	424.405
1.08058	0.50126	DOWN	156.104	156.104	156.105	14.9782	14.9732	14.9955	83.6525
1.11169	0.501367	DOWN	753.056	753.056	753.059	1.24842	1.2372	1.27477	86.4758
1.21037	0.504967	UP	981.69	981.688	981.692	16.3736	16.3603	16.3738	137.491
1.46857	0.506782	DOWN	191.021	191.021	191.022	16.5725	16.3736	16.7508	188.221
1.05651	0.506999	DOWN	634.042	634.041	634.044	1.15192	1.1136	1.17203	298.726
1.85475	0.50717	DOWN	390.314	390.313	390.314	19.1212	18.939	19.434	1632.06
1.10723	0.508045	UP	923.306	923.304	923.307	6.81827	6.70483	6.88775	191.537
1.11094	0.510932	UP	535.154	535.153	535.155	6.82617	6.8038	6.88775	294.181
1.30992	0.518394	DOWN	590.052	590.051	590.053	1.22763	1.22678	1.24842	76.9772
1.07947	0.525737	UP	285.128	285.128	285.128	17.4317	17.4257	17.4393	132.257
1.16579	0.526546	DOWN	753.517	753.515	753.52	15.4532	15.2424	15.4704	179.046
1.15488	0.528627	UP	191.021	191.021	191.022	19.1884	19.093	19.3428	147.654
1.05358	0.529915	DOWN	463.01	463.01	463.012	1.20697	1.18642	1.22928	300.193
1.17392	0.534281	DOWN	467.289	467.287	467.289	20.262	20.1452	20.3932	380.897
1.08188	0.534301	UP	489.28	489.279	489.28	19.2078	19.2042	19.2283	190.977
1.21375	0.534669	DOWN	725.522	725.519	725.523	16.5646	16.5491	16.5794	182.803
1.03267	0.536992	UP	255.106	255.106	255.107	15.7985	15.7907	15.8187	70.1649
1.06241	0.539434	DOWN	371.22	371.219	371.221	14.9955	14.9924	15.0191	1220.01
1.14095	0.541195	DOWN	662.105	662.104	662.106	9.6213	9.47347	9.67595	120.475
1.07128	0.54147	DOWN	824.567	824.565	824.569	15.6229	15.6121	15.6267	187.22
1.17465	0.543004	UP	283.266	283.266	283.268	18.6133	18.5575	18.6722	234.031
1.03989	0.545716	UP	344.247	344.246	344.247	17.5085	17.5022	17.5172	148.887
1.31357	0.547023	UP	655.224	655.223	655.225	5.61092	5.56258	5.66835	508.139
1.0945	0.554316	UP	243.198	243.198	243.199	17.848	17.8462	17.8713	186.89
1.52202	0.555455	DOWN	641.576	641.575	641.577	19.7147	19.5342	20.0307	804.366
1.18955	0.55723	DOWN	692.205	692.204	692.206	7.5918	7.56675	7.61065	504.308
1.06426	0.558491	DOWN	485.005	485.004	485.006	1.20688	1.17542	1.21187	257.534
1.8421	0.559586	UP	159.104	159.103	159.104	16.0843	16.0766	16.0919	157.757
1.22292	0.559623	UP	226.147	226.147	226.147	18.6142	18.5968	18.6333	24.7552
1.10609	0.560202	DOWN	428.315	428.313	428.315	16.7138	16.7027	16.7242	47.4038
1.07426	0.566447	DOWN	173.011	173.01	173.011	14.7865	14.783	14.7957	396.405
1.90376	0.567257	DOWN	331.291	331.29	331.292	19.0162	18.9597	19.3045	368.589
1.06409	0.572756	UP	428.315	428.314	428.316	17.4128	17.4057	17.4333	97.7183
1.04656	0.573006	UP	579.029	579.028	579.031	14.7865	14.783	14.8133	304.231
1.16615	0.57398	UP	374.958	374.955	374.959	12.6952	12.6739	12.7135	349.092
1.31547	0.575683	UP	191.021	191.021	191.022	15.7187	15.696	15.9527	625.822
1.14908	0.576997	DOWN	597.389	597.388	597.391	15.7187	15.7047	15.7229	61.9795
1.17205	0.57837	UP	923.304	923.303	923.308	6.45413	6.3755	6.56472	87.7003
1.09698	0.580004	DOWN	191.021	191.021	191.022	20.5252	20.437	20.6062	159.116
1.3066	0.580566	UP	923.305	923.304	923.307	5.59298	5.56258	5.59938	42.5221
1.22487	0.585803	DOWN	443.244	443.244	443.245	18.4321	18.404	18.4632	97.2709
1.25846	0.587073	DOWN	329.29	329.29	329.291	20.8458	20.5622	21.0163	4494.48
1.06246	0.58927	UP	141.018	141.018	141.018	1.54104	1.5133	1.68362	62.9607
1.09791	0.591087	UP	276.991	276.99	276.991	13.1463	12.8437	13.2226	2493.91
1.18741	0.591863	DOWN	111.01	111.009	111.01	14.7659	14.5637	14.7909	172.606
1.17223	0.603083	UP	439.33	439.329	439.331	16.1545	16.1337	16.1669	302.389
1.12165	0.606792	UP	205.037	205.037	205.038	13.6099	13.4474	13.6374	126.046
1.08914	0.608331	DOWN	214.146	214.146	214.147	15.7187	15.7047	15.7229	175.819
1.17855	0.610814	UP	530.042	530.042	530.044	1.10697	1.03952	1.18697	222.542
1.04453	0.612277	UP	903.67	903.667	903.673	16.3752	16.3603	16.3893	200.683
1.2357	0.621203	UP	657.23	657.23	657.23	5.5882	5.56258	5.61382	44.0275
1.33805	0.622706	DOWN	443.244	443.244	443.246	18.879	18.73	18.8827	157.182
1.10795	0.635731	DOWN	484.304	484.304	484.307	15.2042	15.2037	15.206	134.115
1.08577	0.674251	DOWN	627.02	627.017	627.021	1.18867	1.05792	1.23283	173.423
1.07205	0.67528	UP	426.023	426.023	426.025	14.6256	14.6153	14.6345	164.716
1.03777	0.682723	DOWN	677.215	677.214	677.217	1.4212	1.42033	1.44665	282.853
1.0339	0.687056	UP	905.674	905.672	905.676	16.3738	16.3561	16.3893	43.0195
1.05928	0.69516	UP	192.025	192.024	192.025	14.7722	14.7641	14.7865	274.957
1.09181	0.695528	DOWN	655.225	655.224	655.225	6.1575	6.15187	6.16313	333.991
1.1513	0.700003	DOWN	255.235	255.234	255.235	18.5102	18.4808	18.5758	46.0226
1.06492	0.700335	DOWN	649.221	649.22	649.222	1.43968	1.42395	1.44665	175.849
1.08207	0.70092	DOWN	173.011	173.01	173.011	12.806	12.7674	12.8261	37.5884
1.04377	0.703604	UP	156.104	156.104	156.105	15.5575	15.5383	15.5659	25.2619
1.16788	0.708199	DOWN	191.021	191.021	191.022	20.8552	20.7368	21.0505	166.254
1.0731	0.719073	UP	656.227	656.226	656.228	7.59207	7.31055	7.61662	482.793
1.0572	0.721975	DOWN	283.03	283.03	283.031	1.14013	1.02087	1.1707	543.785
1.17191	0.724201	DOWN	467.288	467.288	467.289	18.7687	18.7288	18.7868	238.987
1.45656	0.725263	UP	330.292	330.292	330.293	18.9965	18.9935	19.0355	1243.26
1.03883	0.725454	DOWN	293.178	293.177	293.179	16.838	16.8327	16.8458	505.332
1.05292	0.728203	DOWN	366.035	366.035	366.037	1.12081	1.03952	1.1707	226.762
1.13745	0.728436	UP	367.263	367.262	367.264	17.7493	17.6777	17.7513	29.5906
1.03435	0.729522	DOWN	895.024	895.023	895.028	1.18928	1.16663	1.23283	168.217
1.12079	0.730427	DOWN	309.181	309.181	309.181	17.7157	17.713	17.7352	109.433
1.03399	0.731841	DOWN	372.223	372.222	372.225	14.9955	14.9924	15.0191	244.66
1.03142	0.73637	UP	341.246	341.246	341.247	17.6156	17.6025	17.6238	139.818
1.08242	0.74	DOWN	467.288	467.287	467.289	19.973	19.82	20.1048	386.715
1.0471	0.743427	DOWN	655.224	655.223	655.225	7.59777	7.56675	7.61065	1746.64
1.0727	0.745233	UP	405.029	405.029	405.031	14.7674	14.5826	14.8133	140.06
1.1356	0.753058	UP	201.027	201.027	201.028	1.16037	1.13437	1.22527	273.279
1.03498	0.753136	DOWN	194.929	194.929	194.93	12.1186	11.9411	12.202	984.753
1.15943	0.754588	DOWN	267.074	267.074	267.075	4.57382	4.39687	4.7396	176.972
1.0287	0.766403	DOWN	980.689	980.687	980.693	16.3704	16.3561	16.382	416.599
1.03349	0.771077	DOWN	343.262	343.261	343.262	17.124	17.1097	17.149	27.6381
1.06885	0.778755	DOWN	133.016	133.015	133.016	12.6931	12.6507	12.7101	72.7731
1.02768	0.779688	DOWN	567.009	567.008	567.01	1.20688	1.18642	1.22928	404.973
1.17806	0.781191	UP	87.0462	87.0458	87.0462	15.4139	15.4098	15.4338	66.8711
1.02958	0.781284	UP	813.02	813.019	813.023	1.19839	1.16663	1.23283	215.215
1.08607	0.792308	DOWN	499.352	499.351	499.353	16.1615	16.1522	16.1734	338.083
1.05491	0.796016	DOWN	191.021	191.021	191.023	22.9258	22.7378	23.0413	153.591
1.02602	0.802518	UP	428.315	428.314	428.317	18.8444	18.841	18.8623	35.3732
1.03205	0.803324	DOWN	157.125	157.125	157.125	16.9523	16.9467	16.9597	208.199
1.07255	0.804506	UP	443.245	443.244	443.245	18.2125	18.212	18.2148	50.5743
1.12494	0.804596	UP	147.068	147.067	147.068	10.6469	10.6095	10.6617	28.3185
1.06017	0.811064	DOWN	133.016	133.015	133.016	14.2317	14.172	14.2334	41.1431
1.02345	0.812269	UP	598.393	598.391	598.395	15.3951	15.3932	15.4138	323.272
1.08658	0.812901	UP	271.23	271.23	271.231	18.1357	18.1163	18.3453	89.4109
1.026	0.815543	DOWN	965.68	965.678	965.69	16.3738	16.3603	16.3893	308.741
1.08914	0.822726	DOWN	374.957	374.956	374.958	13.2881	13.241	13.3005	90.8779
1.02136	0.823545	UP	597.389	597.388	597.389	15.395	15.3938	15.3951	926.607
1.06355	0.827045	DOWN	141.018	141.018	141.02	23.806	23.7603	23.9742	170.204
1.0236	0.828759	DOWN	473.285	473.283	473.286	19.1113	19.0888	19.113	197.664
1.02628	0.829836	UP	343.262	343.261	343.263	17.4198	17.4057	17.4333	190.267
1.03201	0.83239	UP	447.037	447.036	447.038	1.11697	1.03952	1.1707	2237.75
1.02738	0.841095	UP	133.016	133.015	133.016	14.5154	14.496	14.5348	38.8715
1.05841	0.843761	UP	443.245	443.243	443.247	22.8615	22.6463	23.1985	331.246
1.05682	0.844021	DOWN	576.079	576.077	576.081	12.1384	11.9792	12.202	132.126
1.02926	0.848677	DOWN	483.136	483.134	483.136	1.4395	1.42082	1.44665	130.841
1.02009	0.856402	UP	156.104	156.104	156.105	16.0577	16.04	16.0732	85.5397
1.0499	0.860529	DOWN	657.23	657.229	657.231	6.62024	6.51575	6.72342	62.9374
1.02849	0.862347	UP	365.033	365.033	365.035	1.13325	1.02652	1.1707	916.229
1.01232	0.873647	UP	133.052	133.052	133.052	9.80452	9.76978	9.80825	896.715
1.0221	0.874391	DOWN	171.141	171.141	171.141	17.2647	17.252	17.2812	245.152
1.01386	0.877955	UP	159.104	159.104	159.104	13.8669	13.8517	13.9078	271.703
1.02511	0.880297	UP	367.032	367.032	367.033	1.12098	1.03952	1.1707	184.004
1.01435	0.888065	DOWN	979.686	979.683	979.689	16.3704	16.3561	16.382	654.443
1.02611	0.896856	UP	531.04	531.04	531.041	1.11498	1.10697	1.20688	149.048
1.05031	0.900955	UP	656.228	656.226	656.229	6.56976	6.39225	6.75082	235.938
1.01264	0.901751	DOWN	662.105	662.103	662.107	9.97562	9.95718	9.9777	264.265
1.02235	0.902707	DOWN	555.265	555.263	555.265	17.0314	17.0233	17.0355	145.531
1.01222	0.902963	UP	147.068	147.067	147.068	10.9175	10.895	10.9442	27.7054
1.0225	0.904825	UP	407.006	407.005	407.007	15.111	15.0882	15.3195	136.215
1.00942	0.905818	UP	904.672	904.669	904.676	16.3738	16.3603	16.3893	126.362
1.02264	0.906534	DOWN	96.9613	96.9612	96.9615	12.1568	12.016	12.2333	969.74
1.02129	0.910788	DOWN	731.016	731.015	731.019	1.20697	1.16663	1.23283	390.015
1.07356	0.917173	DOWN	331.291	331.291	331.292	20.8407	20.756	20.9093	369.118
1.04883	0.917617	DOWN	710.481	710.476	710.485	15.4894	15.4831	15.4919	194.177
1.02724	0.925112	DOWN	754.52	754.518	754.523	15.4518	15.4464	15.4704	82.4491
1.02505	0.933426	UP	443.244	443.243	443.247	21.5317	21.292	21.8423	338.628
1.04662	0.934669	UP	146.047	146.047	146.048	5.29998	4.92587	5.38935	102.253
1.00692	0.943107	DOWN	367.262	367.261	367.263	17.3393	17.3285	17.3575	31.0177
1.00647	0.951112	DOWN	141.094	141.093	141.094	16.3356	16.3181	16.3516	838.475
1.00615	0.953507	UP	146.047	146.047	146.047	5.98203	5.91202	6.06132	157.461
1.01372	0.954086	UP	655.224	655.223	655.225	6.55572	6.39612	6.72342	739.683
1.00485	0.964925	UP	141.093	141.093	141.094	16.028	16.0158	16.0407	83.1651
1.01368	0.975187	UP	407.267	407.266	407.268	21.209	21.029	21.4028	571.381
1.01437	0.976478	DOWN	407.267	407.266	407.267	19.3884	19.3048	19.5702	575.865
1.00156	0.988177	UP	589.198	589.198	589.2	1.4212	1.42033	1.44665	202.087
1.00126	0.988947	UP	649.013	649.012	649.015	1.20688	1.16663	1.23283	474.28
1.0053	0.995738	UP	389.311	389.31	389.312	19.8227	19.6118	19.973	5819.6
1.00098	0.996332	DOWN	343.264	343.263	343.265	18.2222	18.2125	18.2318	31.2607
1.00017	0.999556	UP	741.516	741.514	741.519	16.5499	16.5463	16.5618	93.3789
1.49951	0.0176043	DOWN	613.252	613.251	613.253	17.579	17.5645	17.5855	686.143
1.49937	0.011532	DOWN	612.25	612.249	612.251	17.579	17.5645	17.5855	2034.82
1.4887	0.0129308	UP	199.172	199.172	199.172	18.8626	18.8622	18.863	121.341
1.48859	0.0322617	DOWN	921.68	921.679	921.683	15.575	15.5632	15.5881	288.729
1.46267	0.00565425	UP	156.104	156.104	156.105	16.6189	16.604	16.6369	102.083
1.44959	0.00822115	DOWN	672.055	672.054	672.057	1.00642	0.966733	1.25378	149.482
1.44814	0.0214248	DOWN	191.022	191.021	191.022	14.7673	14.5637	14.7957	3274.12
1.44733	0.00320721	UP	283.24	283.239	283.241	17.6752	17.6718	17.6968	159.683
1.44378	0.0109895	UP	510.215	510.213	510.215	16.1604	16.1481	16.1669	195.42
1.44017	0.0490841	DOWN	691.201	691.2	691.202	6.94542	6.73742	7.01095	987.991
1.43906	0.038851	DOWN	611.148	611.146	611.15	11.7375	11.6038	11.747	1534.54
1.43421	0.0153116	DOWN	568.221	568.22	568.222	1.42082	1.42033	1.44665	222.849
1.43151	0.030105	UP	509.211	509.21	509.213	16.1604	16.1481	16.1734	873.617
1.42997	0.00565306	DOWN	357.063	357.062	357.064	15.6489	15.6392	15.6652	261.145
1.4215	0.049144	UP	451.33	451.33	451.332	14.6535	14.6344	14.6653	394.954
1.41696	0.0193998	DOWN	772.483	772.481	772.486	15.3378	15.3183	15.3383	455.437
1.41656	0.0126994	DOWN	325.18	325.18	325.181	17.6872	17.6718	17.6968	59.3209
1.39253	0.0459619	UP	527.346	527.346	527.348	14.6618	14.6344	14.6697	162.612
1.38889	0.0318588	DOWN	613.147	613.144	613.149	11.7375	11.6226	11.747	219.428
1.38659	0.0100149	DOWN	567.217	567.216	567.218	1.4212	1.42033	1.44665	914.765
1.38638	0.0351397	DOWN	771.481	771.478	771.483	15.3378	15.3183	15.3383	1035.09
1.38585	0.0258167	UP	281.225	281.225	281.226	17.2988	17.2912	17.3383	26.5435
1.38424	0.00208121	UP	269.214	269.214	269.214	17.4287	17.4257	17.4317	170.872
1.38262	0.00166935	UP	427.392	427.391	427.393	19.5885	19.5723	19.6118	145.633
1.3795	0.0278737	DOWN	753.057	753.055	753.059	1.00642	0.986317	1.02087	255.096
1.37609	0.016044	UP	286.241	286.24	286.242	18.8637	18.8598	18.883	973.458
1.36541	0.0177096	UP	287.244	287.244	287.245	18.8637	18.8598	18.8813	171.955
1.36131	0.0228542	UP	371.293	371.293	371.294	18.0973	18.0778	18.1003	332.465
1.35839	0.00225262	DOWN	596.215	596.214	596.217	1.42082	1.42033	1.44665	527.94
1.35639	0.00418619	UP	427.392	427.391	427.393	20.0207	20.0095	20.0372	176.281
1.35591	0.00958211	UP	283.241	283.241	283.242	17.4128	17.4057	17.4333	388.892
1.35038	0.0254794	DOWN	655.233	655.232	655.235	1.4212	1.42033	1.44665	319.444
1.34988	0.0146428	UP	281.226	281.225	281.226	17.6178	17.6133	17.6238	523.151
1.3316	0.0411178	DOWN	683.229	683.228	683.23	1.42082	1.40327	1.44665	778.624
1.32692	0.0414516	DOWN	657.23	657.23	657.23	7.30737	7.30312	7.31055	70.7364
1.32204	0.00325186	DOWN	595.212	595.211	595.213	1.42082	1.40327	1.44665	2043.31
1.3205	0.0455608	DOWN	554.987	554.985	554.988	12.8925	12.8437	12.9576	1810.41
1.31963	0.0279971	UP	351.228	351.228	351.229	17.7347	17.7322	17.7568	333.061
1.30362	0.0418539	DOWN	355.197	355.196	355.197	17.5605	17.5407	17.5663	412.816
1.30306	0.00343752	UP	678.503	678.501	678.505	15.9141	15.9049	15.9279	1062.95
1.30288	0.000474126	DOWN	508.199	508.198	508.2	1.4212	1.42033	1.44665	1004.48
1.299	0.00591578	UP	677.5	677.498	677.502	15.9141	15.9049	15.9335	2455.41
1.2967	0.00675212	UP	679.506	679.503	679.508	15.9144	15.9077	15.9279	290.258
1.29447	0.0313754	DOWN	671.053	671.052	671.055	0.999867	0.966733	1.25378	321.164
1.2932	0.0436791	UP	371.293	371.293	371.294	17.752	17.7493	17.7568	113.495
1.28573	0.0123379	UP	385.272	385.271	385.273	16.7584	16.7517	16.7697	143.01
1.28417	0.000496826	DOWN	509.2	509.199	509.201	1.42082	1.40327	1.44665	269.183
1.28074	0.000112502	DOWN	507.196	507.195	507.197	1.4212	1.42033	1.44665	4716.29
1.26772	0.038663	UP	283.241	283.241	283.242	17.1227	17.0998	17.1288	25.6738
1.25807	0.011236	UP	199.172	199.172	199.173	17.8107	17.8093	17.8332	315.996
1.25721	0.0101935	UP	199.147	199.147	199.147	17.5458	17.5407	17.5663	145.113
1.24585	0.049655	DOWN	386.24	386.238	386.241	15.3378	15.3368	15.3383	1372.01
1.24103	0.041739	DOWN	385.236	385.235	385.237	15.3378	15.3368	15.3383	5733.91
1.23586	0.0348317	UP	210.152	210.152	210.152	16.8187	16.7947	16.8268	66.7518
1.23188	0.00264142	DOWN	341.111	341.11	341.111	1.4212	1.42033	1.44665	1192.96
1.23154	0.0414955	UP	242.142	242.141	242.142	16.1797	16.1669	16.1925	243.321
1.22904	0.0485042	DOWN	835.06	835.059	835.063	1.01285	0.987017	1.03817	160.244
1.22828	0.0404045	DOWN	314.119	314.119	314.12	1.4212	1.42033	1.44665	423.665
1.22623	0.0327941	UP	368.293	368.293	368.295	17.4317	17.4257	17.4525	139.431
1.21834	0.0250336	UP	755.522	755.52	755.525	15.9141	15.9077	15.9237	329.155
1.21378	0.0176686	UP	904.653	904.651	904.657	15.895	15.8845	15.9091	367.917
1.21317	0.0248568	UP	367.262	367.261	367.263	17.0475	17.0423	17.0545	439.242
1.21267	0.039262	DOWN	313.116	313.116	313.117	1.4212	1.42033	1.44665	3127.14
1.20472	0.0214214	DOWN	401.132	401.131	401.133	1.4212	1.42033	1.44665	869.783
1.18994	0.0397655	UP	753.517	753.515	753.519	15.9144	15.9077	15.9279	2768.95
1.18076	0.0269753	DOWN	692.204	692.204	692.204	7.30238	7.27527	7.30753	349.372
1.17981	0.0370377	UP	344.246	344.246	344.246	19.3582	19.3572	19.3592	42.9668
1.1724	0.0236794	DOWN	693.199	693.198	693.199	7.28883	7.2723	7.30753	497.32
1.16634	0.0046064	UP	905.656	905.654	905.662	15.8951	15.8845	16.1481	204.48
1.14579	0.0356882	DOWN	613.044	613.043	613.046	1.09588	1.08692	1.11415	127.869

## Sheet: PCC 7002_Method 2A vs Method 2B
fold	pvalue	updown	mzmed	mzmin	mzmax	rtmed	rtmin	rtmax	maxint
434.131	0.0068422	UP	653.213	653.212	653.214	15.6571	15.6474	15.6668	143.753
156.017	0.0323277	UP	709.112	709.108	709.113	10.9668	10.9652	10.9848	121.608
121.022	0.00174568	UP	524.17	524.169	524.171	15.5708	15.5708	15.5709	164.485
75.1368	1.85551e-05	UP	467.217	467.215	467.219	10.833	10.8133	10.8345	151.022
62.0484	0.00594788	UP	308.978	308.977	308.979	14.939	14.9383	14.9399	620.346
29.2359	0.0145585	DOWN	775.051	775.05	775.051	1.08852	1.0577	1.27462	296.444
18.9355	0.00371767	UP	588.69	588.686	588.693	15.6094	15.6094	15.6282	204.122
18.3005	0.00115168	UP	618.049	618.047	618.05	14.5967	14.5961	14.5974	139.172
14.8397	0.000645047	UP	521.984	521.983	521.984	14.9014	14.9007	14.9021	115.449
14.599	0.0265316	DOWN	486.052	486.051	486.053	0.896517	0.875333	0.9177	179.157
13.231	0.000253406	UP	709.113	709.109	709.113	11.2489	11.2117	11.2876	225.312
12.6623	0.00126534	UP	558.501	558.497	558.502	18.3413	18.3395	18.344	755.283
12.2681	0.001307	UP	557.499	557.494	557.5	18.3419	18.3395	18.3615	1852.8
12.0066	0.00143644	UP	559.501	559.498	559.502	18.3413	18.3395	18.344	247.704
11.6144	0.000624185	UP	482.961	482.959	482.962	14.9109	14.9007	14.9201	427.414
10.9635	0.0258433	DOWN	585.052	585.051	585.053	0.896517	0.875333	0.9177	184.188
10.6359	0.0350351	UP	641.575	641.569	641.576	18.6672	18.4375	18.7248	383.289
10.5322	0.0159014	UP	463.326	463.325	463.328	20.7052	20.5803	20.7147	479.362
9.48947	0.0408965	DOWN	629.062	629.061	629.063	0.896517	0.875333	0.9177	221.954
9.29477	0.0344282	UP	463.328	463.327	463.329	20.9972	20.8757	21.2695	480.052
9.1888	0.0395748	DOWN	628.064	628.063	628.065	0.896517	0.875333	0.9177	190.561
9.11996	0.0386905	DOWN	627.063	627.062	627.064	0.896517	0.875333	0.9177	272.346
9.09358	0.00428629	DOWN	374.223	374.223	374.224	11.0356	10.9942	11.2684	201.174
8.79913	0.000142908	DOWN	671.053	671.052	671.053	1.01984	0.991817	1.24178	236.064
8.46806	0.0171407	UP	464.33	464.327	464.331	22.7983	22.5687	22.8742	199.074
8.1718	0.0176617	UP	464.331	464.329	464.331	20.6482	20.5043	20.8757	171.315
7.94463	0.00190633	UP	464.33	464.329	464.331	21.1143	21.097	21.2545	172.173
7.72602	0.000453516	UP	463.327	463.325	463.329	22.6638	22.5687	22.7237	556.339
7.66167	7.53375e-05	UP	505.989	505.986	505.991	15.0147	14.9936	15.0163	2121.44
7.59324	0.000588712	UP	464.33	464.329	464.33	21.7387	21.71	21.7673	186.407
7.47909	0.0128198	UP	441.28	441.278	441.282	20.0838	19.7745	20.4278	100.994
7.29833	1.14913e-05	UP	506.991	506.988	506.993	15.0157	15.0147	15.0347	294.354
7.2511	0.0320977	UP	463.327	463.325	463.328	20.2362	20.2117	20.3323	465.481
7.22359	8.95667e-05	UP	463.328	463.325	463.329	19.0397	18.8573	19.203	345.571
7.13128	0.018645	DOWN	485.051	485.05	485.051	0.875333	0.872233	0.9177	351.415
7.10488	0.0231079	UP	439.283	439.28	439.284	20.0053	19.8727	20.1142	214.436
7.0993	0.0149274	UP	641.571	641.57	641.573	17.9958	17.9932	17.9983	92.7557
7.09431	0.00128935	UP	464.33	464.33	464.331	21.4713	21.4037	21.539	181.464
7.00759	0.000201037	UP	464.33	464.329	464.331	20.2492	20.1728	20.3257	164.142
6.9879	0.03059	DOWN	487.049	487.049	487.05	0.896517	0.875333	0.9177	188.429
6.85562	0.000171121	UP	455.411	455.408	455.412	18.3403	18.3248	18.3415	240.91
6.78457	0.00102773	UP	481.977	481.975	481.978	14.8831	14.8817	14.9009	137.568
6.77623	0.0179122	UP	439.282	439.28	439.283	22.4254	22.3587	22.4922	269.307
6.65121	0.0170627	UP	389.31	389.308	389.31	18.6272	18.5712	18.7067	3939.49
6.62384	0.0482184	UP	463.326	463.325	463.329	18.6112	18.5702	18.6482	270.322
6.6171	0.0443281	UP	390.313	390.311	390.314	20.6622	20.5915	20.7472	2002.05
6.61677	0.0174595	UP	642.575	642.572	642.578	18.2063	17.9983	18.2095	96.9782
6.58104	0.018163	UP	641.571	641.569	641.573	18.2177	18.2095	18.226	237.465
6.52604	0.0142291	UP	463.327	463.325	463.329	19.9048	19.8315	19.9883	450.467
6.48267	0.00168865	UP	191.02	191.019	191.02	13.4212	13.4015	13.4584	74.7073
6.46477	0.00124199	UP	403.307	403.305	403.308	19.2224	19.1843	19.2597	501.757
6.4164	0.00128945	DOWN	961.052	961.052	961.053	1.14425	1.07422	1.1462	290.624
6.40365	0.0176339	UP	439.282	439.281	439.284	22.7622	22.6448	22.7773	275.922
6.3549	0.0200381	DOWN	343.039	343.038	343.039	0.894867	0.8894	0.9177	562.025
6.30003	0.0220043	DOWN	344.041	344.04	344.041	0.894867	0.8894	0.9177	221.353
6.24504	0.0210812	DOWN	345.037	345.037	345.038	0.894867	0.8894	0.9177	202.138
6.17146	0.0156552	UP	635.473	635.471	635.475	18.3524	18.344	18.3608	114.282
6.14875	0.00724966	UP	439.282	439.281	439.284	20.3796	20.2495	20.523	215.281
6.12972	0.0110483	DOWN	343.039	343.038	343.039	1.16307	1.10693	1.16518	148.75
5.96846	0.0112309	UP	642.575	642.571	642.577	18.5443	18.4562	18.7057	158.269
5.95712	0.00557704	UP	441.279	441.278	441.281	22.7027	22.6058	22.8173	142.842
5.95127	0.00620511	UP	390.313	390.312	390.313	17.6263	17.5367	17.6833	298.074
5.92535	0.00193815	UP	505.981	505.981	505.985	15.2646	15.2643	15.2835	540.511
5.91109	0.0104782	DOWN	344.04	344.04	344.04	1.16307	1.10693	1.16518	54.1329
5.729	0.00634899	DOWN	672.054	672.054	672.055	1.03182	0.991817	1.24178	125.921
5.71875	0.0181563	UP	389.31	389.31	389.311	18.0516	17.839	18.205	2231.56
5.60136	0.0186342	DOWN	405.229	405.228	405.23	10.7882	10.7854	10.7894	349.037
5.57484	0.0329701	UP	641.573	641.568	641.575	19.0204	18.9738	19.0308	486.149
5.54891	7.07318e-05	UP	389.31	389.309	389.311	20.8945	20.5425	21.078	6889.41
5.49736	0.00590121	DOWN	589.049	589.048	589.049	1.01293	0.972517	1.22267	244.537
5.49534	0.0181133	DOWN	407.226	407.226	407.226	10.7868	10.7854	10.7882	124.033
5.48172	0.0273093	UP	702.596	702.592	702.598	19.203	18.9742	19.3753	88.8424
5.45149	0.0196556	UP	441.279	441.278	441.28	19.5385	19.5298	19.5472	101.556
5.44934	0.000227482	UP	426.022	426.02	426.024	15.0155	14.9936	15.0347	99.7641
5.43102	0.0481368	UP	439.284	439.283	439.284	19.2425	19.1467	19.3362	149.729
5.42565	0.0251106	UP	404.308	404.306	404.31	21.1734	20.9818	21.252	172.633
5.33424	0.0422732	UP	390.312	390.31	390.313	21.6133	21.5642	21.6333	1959.58
5.29658	0.00157698	UP	184.986	184.985	184.986	14.1793	14.1596	14.1989	142.872
5.23397	0.0158541	DOWN	529.039	529.037	529.04	1.13286	1.06653	1.28007	787.534
5.18584	2.98748e-06	UP	480.982	480.981	480.983	14.9961	14.9957	14.9965	118.815
5.16318	9.42669e-06	UP	389.31	389.31	389.31	16.9413	16.9325	16.9502	217.489
5.15235	0.0331447	UP	392.311	392.31	392.312	19.1461	19.1083	19.1838	84.2085
5.1077	0.00227027	UP	905.048	905.042	905.053	11.6848	11.665	11.7011	281.935
5.05335	0.0180756	UP	701.589	701.589	701.596	18.552	18.4568	18.7245	111.445
5.00963	0.0404421	UP	390.313	390.312	390.314	21.0333	20.9188	21.097	2014.59
5.00824	0.00469306	DOWN	345.037	345.037	345.037	1.16307	1.10693	1.16518	53.5018
4.93578	0.00792907	DOWN	753.056	753.055	753.057	1.03182	0.991817	1.26077	197.545
4.92373	0.0151973	DOWN	857.054	857.054	857.055	1.08852	1.0577	1.25595	193.559
4.87224	0.0004784	UP	441.28	441.28	441.281	19.1273	19.0887	19.166	84.6237
4.86767	0.00371756	DOWN	507.045	507.045	507.046	0.993517	0.972517	1.22267	344.172
4.85936	0.00431287	DOWN	365.032	365.031	365.034	1.13188	1.08595	1.25663	916.229
4.79828	0.0243813	UP	701.592	701.586	701.592	18.0903	18.071	18.0947	100.966
4.79274	0.0220865	DOWN	508.047	508.047	508.047	1.01293	0.972517	1.22267	150.12
4.74806	0.0115416	DOWN	509.044	509.044	509.045	1.01293	0.972517	1.22267	133.391
4.70787	0.00770616	DOWN	387.027	387.025	387.028	1.14235	1.08698	1.28007	1413.28
4.68699	0.0107057	DOWN	835.06	835.059	835.06	1.031	1.01133	1.05067	135.023
4.63787	0.019604	UP	390.313	390.313	390.314	18.209	18.0512	18.228	733.124
4.58184	0.00617312	UP	391.31	391.309	391.312	18.6758	18.6272	18.7245	427.805
4.53321	0.000101131	UP	426.021	426.019	426.023	14.606	14.5886	14.6167	580.616
4.52898	0.00464527	DOWN	469.03	469.028	469.031	1.16518	1.08698	1.28007	1568.62
4.51161	0.0479976	DOWN	369.252	369.252	369.252	10.7961	10.7882	10.804	197.031
4.45663	1.45592e-05	UP	742.068	742.063	742.07	14.6921	14.6914	14.6931	253.543
4.44634	0.000121881	UP	355.196	355.193	355.197	17.548	17.5225	17.5557	1193.85
4.44491	0.00178082	DOWN	611.042	611.04	611.044	1.10688	1.06653	1.28007	612.044
4.44179	0.00119981	DOWN	551.033	551.031	551.035	1.16307	1.08698	1.28007	1695.32
4.43213	0.0046807	UP	702.594	702.589	702.596	18.0903	18.0563	18.0903	52.5299
4.42166	0.00378128	DOWN	447.035	447.034	447.037	1.10611	1.08698	1.24813	2237.75
4.42045	0.0205185	DOWN	939.057	939.057	939.058	1.08852	1.0577	1.27462	150.73
4.39553	0.000235326	UP	356.198	356.196	356.199	17.5483	17.5363	17.5493	272.784
4.34566	0.00534958	DOWN	923.304	923.304	923.305	6.87672	6.87083	6.90582	191.537
4.31117	0.001074	DOWN	633.037	633.035	633.039	1.16307	1.08698	1.28007	1440.86
4.30308	0.0363333	DOWN	146.047	146.047	146.047	3.57235	3.53642	3.60828	70.9585
4.30135	0.00399921	DOWN	879.048	879.044	879.049	1.13286	1.07422	1.28007	349.175
4.28498	0.00124513	DOWN	693.046	693.043	693.048	1.10533	1.0577	1.28007	415.88
4.24541	0.0422719	UP	463.271	463.271	463.272	18.6201	18.6112	18.629	260.69
4.24447	0.0104976	UP	403.308	403.304	403.309	19.5561	19.413	19.8945	447.551
4.21274	0.0232616	DOWN	612.046	612.045	612.046	1.11734	1.0577	1.25595	210.658
4.18511	0.000363281	UP	403.308	403.304	403.309	22.6672	22.5675	22.8228	545.002
4.16923	0.00223187	UP	389.309	389.308	389.311	17.4179	17.201	17.5557	548.889
4.14822	0.0258986	UP	701.593	701.591	701.595	18.9742	18.9548	19.012	136.677
4.12918	0.00297673	DOWN	366.035	366.035	366.036	1.12565	1.09057	1.1462	226.762
4.12123	4.48133e-05	UP	404.307	404.307	404.308	20.0333	20.0027	20.064	170.18
4.11802	5.82381e-05	DOWN	463.01	463.01	463.01	1.20353	1.17177	1.21863	300.193
4.10726	0.0133249	UP	702.597	702.592	702.599	18.706	18.5328	18.744	68.1567
4.09979	0.0175562	DOWN	694.049	694.049	694.05	1.08852	1.0577	1.25595	153.794
4.08671	0.0132893	UP	392.311	392.309	392.312	18.1291	18.0712	18.187	42.2631
4.07556	0.0012987	UP	404.307	404.306	404.308	19.7745	19.6043	19.777	162.654
4.05773	0.0154422	UP	404.309	404.306	404.31	18.897	18.8588	18.9905	125.956
4.04688	0.0404967	DOWN	448.038	448.036	448.039	1.11242	1.06967	1.24813	617.168
4.02889	0.0247617	DOWN	627.017	627.017	627.018	1.21142	1.20017	1.22267	173.423
4.01592	0.00919085	DOWN	535.154	535.153	535.154	6.8921	6.87083	6.91995	294.181
4.01431	0.00330616	UP	404.308	404.306	404.31	22.7027	22.5483	22.8363	188.915
4.01133	0.0460935	DOWN	797.044	797.042	797.046	1.13286	1.07422	1.28007	532.725
3.99466	0.000362139	UP	439.283	439.282	439.284	18.9725	18.9545	18.9905	139.22
3.95634	0.0438212	UP	464.328	464.327	464.331	18.5317	18.4568	18.6482	87.4553
3.93277	2.10147e-05	UP	662.216	662.213	662.22	15.3027	15.3025	15.3028	154.001
3.92582	0.00653116	DOWN	283.03	283.03	283.031	1.14425	1.10693	1.1462	543.785
3.91728	0.0119064	UP	464.329	464.326	464.33	18.2448	18.226	18.2673	69.5546
3.90663	0.00160007	DOWN	146.047	146.047	146.047	2.95885	2.9403	3.01678	73.1803
3.8522	0.039512	DOWN	449.035	449.035	449.036	1.12657	1.06967	1.23727	438.157
3.84033	6.53328e-05	DOWN	530.042	530.042	530.042	1.10688	1.0577	1.1462	222.542
3.80408	0.00110018	UP	417.338	417.337	417.34	18.1118	18.0755	18.1482	54.0441
3.8027	0.0138809	UP	391.311	391.31	391.313	18.9738	18.8963	18.9742	450.281
3.77638	0.000555453	UP	228.206	228.205	228.207	18.3413	18.3233	18.344	547.142
3.73751	0.00678892	UP	375.294	375.291	375.295	18.7727	18.61	19.0313	384.008
3.73349	0.0113943	UP	807.08	807.076	807.086	11.6295	11.6093	11.6643	227.958
3.68571	0.000605805	UP	227.203	227.202	227.204	18.3423	18.3395	18.344	3205.79
3.65691	0.00138247	DOWN	649.012	649.011	649.013	1.21863	1.08698	1.28007	474.28
3.58509	0.0382861	UP	702.596	702.593	702.599	22.7598	22.5867	22.836	134.618
3.57758	0.0494711	UP	702.596	702.592	702.599	20.6003	20.534	20.6188	100.038
3.52228	0.0497863	UP	375.294	375.291	375.295	22.6837	22.5495	22.8565	707.747
3.50957	0.00334558	UP	330.29	330.289	330.291	17.9763	17.9738	17.9788	505.085
3.48772	0.000231961	UP	463.325	463.324	463.327	18.2347	18.226	18.2433	192.283
3.43728	0.00117099	UP	330.29	330.29	330.29	17.3206	17.3158	17.3253	151.347
3.4334	0.0241683	UP	417.339	417.338	417.341	20.3313	20.3067	20.3323	165.879
3.43313	9.64479e-05	UP	629.055	629.052	629.056	14.4638	14.4454	14.4829	267.703
3.43127	0.000194469	UP	355.194	355.193	355.194	17.8893	17.8823	17.8963	111.838
3.37236	0.0164105	UP	417.339	417.338	417.34	22.6258	22.6248	22.817	177.014
3.35668	0.0406086	UP	702.595	702.593	702.598	21.6042	21.595	21.6133	104.949
3.30822	0.0339315	UP	701.595	701.595	701.595	21.5478	21.539	21.5567	172.9
3.30396	4.7853e-05	UP	329.29	329.289	329.29	17.3193	17.3132	17.3255	511.642
3.28782	0.0273561	UP	417.338	417.338	417.339	21.09	21.0832	21.0968	171.157
3.2801	0.0338915	UP	404.309	404.306	404.31	18.2275	18.205	18.2835	75.9151
3.27757	0.000483236	UP	330.291	330.289	330.292	16.716	16.7017	16.7205	22.7472
3.21404	0.0308272	UP	701.589	701.589	701.594	21.1975	21.1923	21.3643	154.278
3.16472	0.00491074	DOWN	470.035	470.035	470.035	1.13606	1.10693	1.16518	227.432
3.15245	0.0325722	UP	417.339	417.338	417.341	20.0788	20.0447	20.1608	158.252
3.11754	0.045998	UP	330.292	330.29	330.293	18.9823	18.9545	18.9932	1210.29
3.11117	0.0272057	UP	702.595	702.592	702.597	21.1927	21.1737	21.2117	96.5711
3.10766	0.030809	UP	701.593	701.59	701.596	22.7598	22.7392	22.8742	245.482
3.10201	0.0311196	DOWN	267.073	267.072	267.074	6.22968	6.08825	6.36548	171.381
3.08681	0.000751623	DOWN	567.008	567.007	567.009	1.21108	1.17177	1.23768	404.973
3.07909	0.000894182	DOWN	485.005	485.004	485.005	1.20353	1.15558	1.21863	257.534
3.063	0.0186969	UP	417.339	417.338	417.339	19.7285	19.699	19.758	146.537
3.05588	0.00593257	DOWN	146.047	146.047	146.047	6.18217	6.17615	6.22168	157.461
3.03455	0.033162	UP	329.289	329.287	329.29	22.7697	22.6258	22.9298	4486.86
3.03073	0.0364735	UP	331.29	331.288	331.292	19.5278	19.4518	19.8165	357.514
3.03051	0.00912234	UP	365.265	365.264	365.265	18.4096	18.4012	18.418	177.28
3.01845	0.00218884	UP	403.307	403.304	403.309	21.0117	20.8285	21.2925	501.757
2.99275	0.000148214	DOWN	573.487	573.486	573.488	18.8482	18.8385	18.8592	346.102
2.98227	0.000473852	UP	341.18	341.178	341.181	17.3357	17.3323	17.3447	750.691
2.97919	0.00570037	UP	375.294	375.291	375.296	21.0753	20.8515	21.5423	677.203
2.95162	0.00683238	DOWN	305.024	305.023	305.025	1.18267	1.10693	1.21668	788.021
2.92063	0.000618643	DOWN	552.038	552.037	552.038	1.16307	1.10693	1.16518	265.514
2.91439	0.018723	UP	325.179	325.177	325.18	17.6833	17.6747	17.7027	82.9799
2.90723	0.0356396	DOWN	731.016	731.015	731.016	1.21863	1.18795	1.22267	390.015
2.90445	0.00174888	DOWN	595.21	595.207	595.212	1.44898	1.33243	1.47183	1637.92
2.89106	0.00196519	UP	330.29	330.289	330.293	17.7672	17.722	17.77	318.777
2.88538	0.032846	DOWN	813.019	813.019	813.02	1.21142	1.20017	1.22267	215.215
2.88193	0.00113685	DOWN	634.042	634.041	634.042	1.16307	1.10693	1.16518	298.726
2.86964	0.0290957	UP	443.243	443.239	443.244	22.7409	22.6073	22.7872	374.886
2.84844	0.00216011	DOWN	596.214	596.213	596.215	1.44102	1.34845	1.47183	394.076
2.84377	0.00528648	UP	367.261	367.26	367.262	18.3618	18.3415	18.382	76.293
2.84081	0.000673228	UP	342.182	342.181	342.183	17.3365	17.3353	17.3447	178.463
2.8339	0.0300219	UP	586.532	586.527	586.533	19.1073	19.0867	19.1263	364.729
2.80787	0.00468053	DOWN	589.198	589.198	589.198	1.41148	1.34845	1.45907	202.087
2.7972	0.0347016	UP	467.287	467.284	467.289	20.6863	20.6112	20.8568	351.134
2.78307	0.0302483	DOWN	141.018	141.017	141.018	1.16307	1.08595	1.21797	354.633
2.77877	0.0021172	DOWN	613.146	613.144	613.148	11.6287	11.571	11.6928	194.91
2.75986	0.00362843	UP	329.29	329.29	329.29	18.2467	18.2283	18.4383	2700.83
2.74192	0.0280692	UP	585.53	585.524	585.531	19.1083	19.0867	19.1458	805.481
2.73852	0.000813176	UP	329.29	329.29	329.29	17.7467	17.7317	17.9607	1230.02
2.72068	0.00274906	UP	628.069	628.066	628.072	14.3687	14.3498	14.3692	204.501
2.69046	0.00104781	UP	652.081	652.079	652.083	14.6545	14.6533	14.6732	167.143
2.68999	0.0177995	UP	403.308	403.304	403.309	20.5238	20.3215	20.6572	469.434
2.66434	0.00576687	DOWN	683.228	683.226	683.229	1.44983	1.33243	1.47183	636.512
2.6427	0.0046036	UP	330.291	330.289	330.293	18.229	18.226	18.2472	700.665
2.59396	0.0175941	UP	710.116	710.111	710.121	11.6093	11.5903	11.6485	171.186
2.58068	0.00333343	DOWN	677.215	677.212	677.215	1.43528	1.34845	1.47183	282.853
2.5716	0.00576122	DOWN	507.194	507.191	507.196	1.44898	1.34845	1.47183	3669.96
2.54905	0.0055082	DOWN	508.197	508.195	508.199	1.44898	1.34845	1.47183	740.065
2.54642	0.00264281	DOWN	567.215	567.212	567.217	1.44898	1.34845	1.47183	665.67
2.54088	0.0126056	UP	329.289	329.286	329.291	16.7125	16.7013	16.7208	76.9214
2.51826	0.00819093	DOWN	395.118	395.116	395.119	1.46895	1.34845	1.49555	310.05
2.51375	0.00859289	DOWN	509.2	509.2	509.2	1.41148	1.33243	1.45907	207.822
2.50732	0.0446757	UP	329.29	329.29	329.29	19.4131	19.413	19.4132	4385.19
2.5009	3.22896e-06	UP	629.009	629.006	629.011	14.759	14.7485	14.7682	167.67
2.49458	0.00387017	DOWN	266.214	266.214	266.215	18.3233	18.3233	18.3233	122.327
2.49269	7.5292e-05	UP	277.993	277.991	277.994	13.0407	12.7414	13.1738	177.515
2.46595	0.0294763	UP	329.288	329.287	329.29	18.9633	18.9355	18.9742	4385.19
2.465	0.0432564	UP	709.113	709.109	709.118	11.6457	11.5903	11.7478	594.304
2.45572	0.00187883	DOWN	694.201	694.201	694.201	7.27872	7.27635	7.28443	114.797
2.42478	0.0055091	UP	374.955	374.953	374.958	12.6065	12.5874	12.6659	643.588
2.35048	0.00281011	DOWN	655.224	655.223	655.224	7.01332	6.99518	7.03145	577.774
2.30952	0.0076684	UP	297.245	297.243	297.246	17.7803	17.77	17.7998	1168.74
2.27746	0.0457091	DOWN	656.225	656.224	656.227	7.56823	7.538	7.5872	369.556
2.26985	0.0089454	UP	299.26	299.258	299.261	18.1019	18.0942	18.1095	339.955
2.24462	0.00967953	DOWN	210.152	210.152	210.152	18.61	18.6097	18.61	24.6168
2.2239	0.000505276	UP	554.985	554.98	554.987	13.0791	12.7785	13.1555	2302.85
2.17377	0.0191959	DOWN	693.197	693.196	693.199	6.85326	6.66548	7.03342	344.267
2.16362	0.00258829	DOWN	691.199	691.198	691.201	7.28443	7.22188	7.28907	1027.78
2.15815	0.0119562	DOWN	141.018	141.017	141.018	1.51494	1.42772	1.67952	56.4781
2.12262	0.00258734	DOWN	693.198	693.196	693.199	7.27461	7.22188	7.28838	424.317
2.11597	0.0120528	UP	656.226	656.224	656.236	1.46822	1.34845	1.49285	118.332
2.11486	0.00738551	DOWN	694.201	694.201	694.202	7.5398	7.538	7.55015	160.621
2.09513	0.00821969	UP	87.0453	87.0452	87.0454	12.4547	12.3605	12.6255	45.3456
2.09193	0.00649526	UP	655.224	655.22	655.233	1.45907	1.34845	1.47183	365.307
2.07772	0.00580992	DOWN	692.203	692.202	692.204	7.28641	7.27872	7.30582	297.477
2.05499	0.0426694	UP	443.243	443.239	443.245	18.4163	18.2083	18.6482	129.072
2.00947	0.0414299	UP	365.263	365.262	365.263	17.6384	17.6322	17.6447	41.7302
2.00782	0.00700351	UP	533.173	533.171	533.176	15.1304	15.1297	15.1497	141.191
1.97923	0.000160107	UP	579.028	579.024	579.029	14.7678	14.7628	14.7693	526.113
1.96204	0.040318	DOWN	210.151	210.151	210.151	15.8614	15.8574	15.8655	32.6621
1.94141	0.00393075	UP	832.982	832.974	832.985	13.0419	12.7785	13.155	412.939
1.92873	0.0120165	DOWN	693.198	693.196	693.199	7.5539	7.538	7.56837	549.559
1.91842	0.0268583	UP	467.286	467.284	467.288	17.7607	17.722	17.7998	70.8235
1.90513	0.00632325	UP	341.18	341.177	341.18	17.6638	17.6513	17.6703	67.9088
1.90318	0.0403197	DOWN	691.199	691.197	691.201	6.83228	6.52697	7.03342	866.411
1.8956	0.0276972	UP	584.298	584.293	584.299	17.5493	17.5415	17.5618	274.953
1.89451	0.0197263	DOWN	401.13	401.128	401.132	1.44898	1.34845	1.47183	758.484
1.89138	0.0213028	UP	353.179	353.178	353.181	17.4213	17.413	17.4333	192.633
1.88565	0.0168362	DOWN	314.119	314.118	314.119	1.44983	1.34845	1.47183	359.506
1.87819	0.0241398	UP	583.295	583.29	583.296	17.5428	17.5293	17.5557	903.751
1.87455	0.0190529	DOWN	313.115	313.114	313.116	1.44898	1.34845	1.47183	2621.27
1.8634	0.0403706	UP	612.249	612.248	612.249	17.9573	17.9423	17.9775	204.361
1.86307	0.00193918	UP	724.504	724.499	724.509	15.895	15.8841	15.8969	471.806
1.85824	0.00166393	UP	725.504	725.5	725.509	15.8947	15.8776	15.8962	149.197
1.83602	0.00154766	UP	276.989	276.987	276.99	14.3689	14.345	14.3883	456.159
1.83541	0.0257053	DOWN	210.152	210.151	210.153	17.1107	17.1058	17.1223	24.7581
1.81775	0.00236612	UP	524.626	524.624	524.63	15.0528	15.0322	15.0541	368.016
1.80601	0.00339748	UP	525.127	525.125	525.129	15.0532	15.0354	15.0541	176.939
1.80553	0.0315392	DOWN	253.094	253.093	253.095	1.44935	1.34845	1.47183	1115.61
1.79338	0.0308317	UP	613.558	613.555	613.563	18.6386	18.5145	18.7447	96.399
1.7932	0.00327481	DOWN	199.172	199.172	199.172	18.8388	18.8385	18.839	121.341
1.78661	0.0171831	DOWN	286.24	286.238	286.241	18.4163	18.3993	18.4185	44.968
1.7762	0.0125724	UP	617.535	617.533	617.538	18.8593	18.8588	18.8777	148.708
1.76946	0.00979104	UP	616.536	616.53	616.537	18.8588	18.8385	18.8777	329.031
1.72482	0.0264882	DOWN	633.098	633.097	633.101	8.49193	8.48698	8.49667	228.701
1.72428	0.0247047	UP	367.262	367.261	367.263	18.0088	17.9983	18.0515	44.3607
1.7215	0.00233653	UP	723.504	723.498	723.507	15.895	15.8769	15.9153	663.715
1.72041	0.00647192	UP	295.229	295.227	295.23	17.6377	17.6322	17.6455	503.635
1.71248	0.0214703	DOWN	267.073	267.073	267.074	6.88622	6.8411	6.91995	733.679
1.66827	0.00228716	DOWN	323.03	323.03	323.031	11.2814	11.2553	11.3052	148.667
1.64201	0.00422325	DOWN	427.391	427.391	427.392	20.0053	19.9917	20.0087	176.281
1.62631	0.000206037	DOWN	281.225	281.223	281.226	17.6068	17.5985	17.8845	523.151
1.62581	0.0268901	DOWN	941.646	941.645	941.648	16.3487	16.3447	16.3526	125.98
1.61701	0.00438677	DOWN	287.244	287.244	287.244	18.839	18.8385	18.8592	171.955
1.59891	0.0145874	UP	438.584	438.582	438.586	15.1109	15.1098	15.1121	502.544
1.59071	0.00945753	UP	439.085	439.083	439.087	15.1111	15.1106	15.1121	171.631
1.58796	7.85301e-05	UP	298.247	298.246	298.249	17.7803	17.77	17.7998	225.589
1.56337	0.00660475	UP	293.177	293.175	293.179	16.8225	16.8157	16.8362	660.149
1.55006	0.0048963	DOWN	286.24	286.238	286.241	18.8573	18.8385	18.8592	973.458
1.54737	0.0012825	DOWN	156.104	156.103	156.105	16.6048	16.5918	16.6166	102.083
1.54545	0.00106142	DOWN	427.392	427.391	427.392	19.566	19.5648	19.5853	145.633
1.54424	0.0459896	DOWN	939.645	939.636	939.649	16.3553	16.3447	16.3686	276.346
1.51363	0.0181703	DOWN	269.187	269.186	269.188	17.549	17.548	17.5553	204.172
1.50642	0.00117134	DOWN	283.24	283.238	283.241	17.3937	17.3893	17.4023	388.892
1.50185	0.00853036	DOWN	510.213	510.213	510.215	16.1442	16.1369	16.145	195.42
	Features with p value < 0.05 and/or Fold change < 1.5
5.69028	0.0502425	UP	641.575	641.574	641.575	22.7625	22.7217	22.804	725.615
1.2591	0.0505658	DOWN	371.293	371.289	371.294	18.0755	18.056	18.0903	332.465
1.7255	0.0508717	DOWN	341.109	341.108	341.111	1.44898	1.34845	1.47183	916.976
6.82573	0.0510439	UP	464.33	464.329	464.331	19.5298	19.3753	19.5303	154.559
5.23376	0.0510689	UP	389.31	389.307	389.31	22.359	22.186	22.4752	6891.53
4.39446	0.0522394	UP	392.311	392.31	392.312	19.8709	19.8152	19.9267	108.539
1.608	0.0522543	UP	194.928	194.927	194.93	11.9863	11.8858	12.1728	1162.47
1.67013	0.0522905	UP	619.31	619.308	619.315	14.6732	14.6722	14.6922	251.589
3.09478	0.0534762	DOWN	895.023	895.023	895.024	1.21142	1.20017	1.22267	167.181
4.36584	0.0534999	DOWN	201.027	201.027	201.027	0.9301	0.923533	0.936667	169.33
4.04382	0.0535957	UP	417.339	417.337	417.341	20.6955	20.638	20.9252	165.883
1.96507	0.0540998	DOWN	283.24	283.238	283.241	18.1865	18.1707	18.19	59.4884
5.71853	0.0542416	UP	389.31	389.309	389.311	19.875	19.8165	19.9267	5916.33
5.20427	0.0543677	UP	391.311	391.309	391.313	22.8002	22.6448	22.8565	661.952
3.33612	0.0546418	UP	376.294	376.293	376.296	18.6672	18.629	18.7638	113.89
3.8117	0.054781	DOWN	715.04	715.038	715.042	1.1462	1.07422	1.28007	1221.25
5.36557	0.054927	UP	375.293	375.293	375.294	17.2217	17.2198	17.2388	33.0962
4.83989	0.0551261	UP	463.271	463.27	463.272	19.3275	19.2988	19.3562	443.68
3.32605	0.0551372	UP	376.295	376.293	376.296	19.462	19.4517	19.4723	182.024
3.96695	0.0553994	UP	375.294	375.291	375.295	19.4885	19.1838	19.6425	552.934
1.2035	0.0554437	DOWN	284.261	284.258	284.262	16.5504	16.5421	16.5672	150.151
6.09535	0.0569229	UP	391.311	391.309	391.313	20.1477	19.9307	20.3323	584.55
3.85147	0.0570357	UP	641.574	641.569	641.576	19.3171	19.2425	19.4328	585.478
1.0964	0.0570589	DOWN	407.005	407.004	407.007	15.0915	15.071	15.1114	130.915
2.37823	0.0579551	UP	330.293	330.292	330.293	19.8165	19.7202	19.8557	1105.45
1.09338	0.0583635	DOWN	340.204	340.201	340.205	18.5328	18.515	18.5338	203.864
1.53651	0.0586809	DOWN	656.224	656.224	656.227	7.23682	7.06222	7.30582	169.514
7.64009	0.0586965	UP	439.283	439.28	439.284	20.7475	20.6955	20.8002	213.186
10.5233	0.0592952	UP	641.573	641.569	641.575	22.5316	22.4938	22.5877	725.615
2.35777	0.0598912	UP	330.291	330.291	330.293	21.2918	21.2695	21.4037	1126.34
5.03139	0.060069	UP	389.309	389.307	389.31	21.9261	21.8953	21.9568	6866.29
1.74163	0.0601261	UP	407.267	407.266	407.267	20.7803	20.6112	20.8515	389.411
3.88189	0.06033	UP	389.31	389.308	389.311	18.9718	18.935	19.0503	4722.35
3.81636	0.060673	UP	367.261	367.26	367.262	20.6955	20.5718	20.6955	104.467
3.01028	0.0607985	UP	701.593	701.589	701.595	19.3368	19.2043	19.4532	196.461
1.61488	0.0612277	DOWN	940.649	940.648	940.65	16.3487	16.3447	16.3526	154.599
2.18031	0.0616594	DOWN	633.099	633.098	633.101	8.8536	8.81608	8.89365	332.433
4.532	0.0617632	UP	390.313	390.31	390.314	21.8253	21.7673	21.9568	1965.69
1.27952	0.0618401	DOWN	281.225	281.224	281.226	16.4093	16.4017	16.4241	15.4786
2.64008	0.0622357	DOWN	649.22	649.22	649.221	1.37997	1.34845	1.41148	175.849
1.58519	0.0623385	UP	276.989	276.987	276.991	13.0611	13.0038	13.155	2652.46
3.84818	0.0629206	UP	367.261	367.261	367.264	20.3313	20.2687	20.358	100.625
4.6633	0.0630124	UP	643.574	643.571	643.577	18.6392	18.476	18.7633	91.787
4.86982	0.0632234	UP	365.264	365.263	365.265	20.5718	20.4662	20.6765	243.736
6.08784	0.0637646	UP	439.283	439.28	439.284	19.5486	19.5298	19.6617	174.987
3.66424	0.063777	UP	367.261	367.26	367.263	22.7217	22.6448	22.7773	135.81
3.50807	0.0639238	UP	439.282	439.28	439.284	18.4182	18.3993	18.437	121.419
4.67324	0.0647887	UP	375.294	375.291	375.296	20.3128	20.2168	20.428	665.872
4.64553	0.0651905	UP	642.577	642.572	642.577	21.078	20.9818	21.2695	347.307
3.33699	0.0654001	UP	702.595	702.593	702.596	20.1377	20.083	20.1923	92.0197
3.92154	0.0655933	UP	365.264	365.263	365.265	22.7403	22.7023	22.7773	342.164
5.11226	0.0657308	UP	391.311	391.309	391.313	21.0102	20.8757	21.2502	615.086
3.15484	0.0659055	DOWN	257.152	257.152	257.153	11.1739	11.1717	11.1761	153.299
1.65544	0.0660646	UP	314.03	314.029	314.031	9.35755	9.34268	9.37973	132.758
1.17378	0.0668473	DOWN	346.261	346.258	346.262	18.418	18.3993	18.4358	41.2727
1.23559	0.0669595	DOWN	210.151	210.15	210.152	16.1744	16.1635	16.1825	1211.8
1.46173	0.0674509	DOWN	487.307	487.303	487.308	14.6147	14.6082	14.635	205.103
1.31935	0.0675824	UP	879.18	879.174	879.185	15.1109	15.1098	15.1303	565.247
3.89792	0.0681057	UP	701.593	701.59	701.596	20.8677	20.5995	21.0453	174.038
3.91281	0.0684323	UP	641.575	641.574	641.576	21.8268	21.8095	21.8442	663.526
4.07778	0.0690418	UP	641.576	641.574	641.576	22.0378	22.0307	22.2612	641.241
4.24287	0.0690881	UP	391.311	391.309	391.313	20.6307	20.4848	20.6578	585.853
5.62144	0.0691294	UP	389.309	389.307	389.31	21.5947	21.5642	21.691	6786.43
4.72041	0.0691531	UP	643.576	643.575	643.578	19.9458	19.7557	20.1415	125.188
3.57532	0.069179	UP	390.313	390.311	390.314	20.3067	19.9382	20.358	1899.19
2.08064	0.0701874	DOWN	147.067	147.066	147.068	11.7037	11.6643	11.7237	478.65
3.86119	0.0704059	UP	641.575	641.574	641.577	23.0581	22.9475	23.1517	643.944
4.98685	0.0705872	UP	390.313	390.31	390.314	21.3118	21.2082	21.4408	1949.4
9.14523	0.0709053	DOWN	535.154	535.153	535.154	6.44657	6.28698	6.61083	71.3652
7.66357	0.0710357	DOWN	835.057	835.057	835.057	1.26769	1.26077	1.27462	61.1359
1.33502	0.0710646	UP	878.177	878.172	878.182	15.1109	15.1098	15.1303	1630.62
4.35878	0.0711241	UP	643.575	643.572	643.577	22.7215	22.7013	22.7597	155.034
4.76401	0.0735534	UP	389.31	389.308	389.311	20.3003	20.0977	20.428	6388.68
4.55303	0.0735707	UP	643.576	643.574	643.577	20.3862	20.3637	20.4087	127.778
4.68926	0.0741422	UP	392.311	392.31	392.311	19.3753	19.3752	19.3753	107.118
4.43301	0.0745077	UP	642.574	642.572	642.577	22.5877	22.5292	22.7788	389.14
5.31486	0.0746792	UP	389.31	389.309	389.311	21.2923	21.2082	21.442	6728.38
1.1605	0.0752699	DOWN	346.261	346.258	346.262	18.8588	18.8385	18.8593	1051.47
1.38492	0.0753835	DOWN	451.329	451.326	451.331	14.6341	14.6082	14.6543	394.954
2.37677	0.0756509	UP	585.526	585.524	585.528	20.6812	20.667	20.6955	27.4201
1.31854	0.0760732	DOWN	643.357	643.353	643.359	14.6877	14.6722	14.6931	765.897
4.0076	0.0761929	UP	642.575	642.571	642.577	19.4723	19.4708	19.5852	341.712
4.63282	0.0764185	UP	392.311	392.31	392.311	20.1093	20.1023	20.1163	102.576
1.18227	0.0764608	UP	385.235	385.233	385.237	15.3218	15.3211	15.322	4550.51
3.46422	0.0766487	UP	367.263	367.26	367.264	19.1652	18.9928	19.2412	89.506
3.18313	0.0770736	UP	404.309	404.306	404.31	19.2978	19.1852	19.3368	170.18
5.01037	0.0778256	UP	463.272	463.271	463.272	22.6158	22.5303	22.7013	534.856
1.15455	0.0784755	DOWN	297.154	297.152	297.156	17.885	17.8812	17.8968	789.658
1.29396	0.0789357	UP	880.182	880.176	880.187	15.1109	15.1098	15.1121	176.915
1.6411	0.0803213	DOWN	691.199	691.197	691.201	7.55015	7.53165	7.56837	1373.3
4.70322	0.0803351	UP	642.576	642.575	642.577	20.7858	20.7527	20.819	342.194
1.15556	0.0805773	UP	387.241	387.238	387.243	15.3218	15.3211	15.322	176.179
2.34852	0.0805777	UP	331.29	331.288	331.291	20.1735	20.1728	20.358	329.944
3.00419	0.0808413	UP	376.295	376.293	376.296	21.451	21.4228	21.4792	208.709
1.24686	0.0818949	UP	737.52	737.514	737.524	15.8962	15.8918	15.9121	15176.5
3.48557	0.0820142	UP	404.308	404.307	404.31	18.5727	18.4932	18.629	103.835
1.8134	0.0824615	DOWN	316.046	316.045	316.048	8.8536	8.78438	8.89497	731.322
3.16999	0.082517	UP	390.313	390.312	390.314	18.9823	18.9158	19.1442	1391.95
2.75882	0.0830315	UP	331.289	331.287	331.292	18.9928	18.9548	19.0122	373.928
1.27987	0.0832109	DOWN	287.244	287.243	287.244	18.3902	18.3803	18.4	10.9146
2.86496	0.0838063	UP	330.293	330.29	330.293	20.3313	20.3215	20.3775	1100.56
2.88097	0.0859123	UP	585.528	585.525	585.531	18.4203	18.3415	18.5525	35.6492
5.67802	0.0863261	UP	390.313	390.31	390.314	22.804	22.359	22.9585	2208.58
1.33083	0.087295	DOWN	965.68	965.675	965.688	16.3555	16.348	16.3686	308.741
3.3108	0.0879533	DOWN	191.021	191.019	191.022	15.6858	15.6656	15.7242	413.737
2.21668	0.0879968	UP	585.53	585.524	585.53	22.3017	22.3013	22.5308	21.8666
1.90497	0.0898819	DOWN	713.479	713.478	713.479	17.2905	17.287	17.294	29.2951
1.1634	0.0909905	DOWN	309.173	309.17	309.175	16.7817	16.7775	16.7907	283.059
1.88737	0.0917036	UP	481.292	481.292	481.293	22.5871	22.5675	22.6067	141.624
2.86872	0.0917312	UP	375.295	375.291	375.295	19.875	19.7775	19.9892	618.002
4.63664	0.0932051	UP	642.575	642.573	642.577	20.4465	20.4278	20.5528	340.219
1.22429	0.0935238	UP	441.277	441.275	441.28	18.2271	18.2067	18.3415	58.6925
1.18106	0.0949358	UP	269.212	269.189	269.214	17.4213	17.4083	17.5428	181.224
5.29452	0.0955849	UP	392.312	392.31	392.313	18.6201	18.4012	18.7437	70.224
1.97089	0.0979315	UP	613.556	613.556	613.556	23.1212	23.0833	23.159	27.0178
3.11011	0.0981463	UP	641.575	641.573	641.576	21.2887	21.213	21.461	647.526
1.18252	0.101971	DOWN	428.314	428.31	428.315	18.8202	18.8195	18.8403	34.7215
4.96163	0.102062	UP	702.597	702.592	702.598	19.7178	19.5662	19.8927	109.886
1.46587	0.103001	DOWN	692.202	692.201	692.204	6.88874	6.81332	7.03342	249.824
3.55607	0.103184	UP	643.574	643.572	643.577	21.0491	20.8757	21.269	149.941
1.10951	0.10386	DOWN	679.504	679.5	679.507	15.9029	15.895	15.9161	290.258
4.63965	0.10441	UP	391.312	391.31	391.312	19.6443	19.6425	19.763	521.976
1.81821	0.104549	UP	314.03	314.03	314.03	8.86602	8.83468	8.93125	80.4138
2.43335	0.105571	UP	613.56	613.554	613.562	19.0882	19.0503	19.1267	119.348
1.59251	0.105661	UP	191.02	191.02	191.021	20.6003	20.5937	20.6482	167.706
4.98383	0.106025	UP	417.339	417.338	417.341	18.8878	18.7057	18.9738	106.383
1.24303	0.106253	DOWN	254.103	254.101	254.104	16.1442	16.1369	16.1592	2724.15
5.91133	0.106606	UP	404.309	404.306	404.31	20.6695	20.4273	20.8203	169.318
3.2542	0.106983	UP	365.264	365.264	365.265	19.0409	18.9932	19.0887	209.884
1.15468	0.107135	DOWN	242.141	242.139	242.142	16.1635	16.1558	16.1637	243.321
1.55521	0.107865	DOWN	511.353	511.352	511.353	15.6543	15.6478	15.6608	15.1343
1.21473	0.108506	UP	738.523	738.518	738.527	15.8962	15.8918	15.9121	6361.5
1.97363	0.110213	UP	481.292	481.29	481.294	19.7365	19.6043	19.739	105.429
1.32929	0.110909	DOWN	755.509	755.506	755.51	15.4362	15.4166	15.4556	44.189
2.16652	0.111075	UP	443.241	443.239	443.243	19.9538	19.9108	19.9968	282.891
2.03964	0.111211	UP	467.287	467.284	467.289	18.0515	18.032	18.247	122.959
1.55042	0.11236	DOWN	655.222	655.22	655.224	7.56823	7.538	7.57267	1258.69
1.43765	0.112959	DOWN	191.021	191.02	191.021	16.3364	16.2921	16.4431	137.17
5.86957	0.113748	UP	392.311	392.31	392.312	20.5954	20.4465	20.667	108.256
1.64152	0.113956	UP	87.0459	87.0452	87.0464	10.9367	10.7483	11.0284	257.092
3.18021	0.114051	UP	367.26	367.26	367.263	20.0078	19.8727	20.064	96.4957
1.1371	0.114098	UP	749.134	749.129	749.136	14.8034	14.7872	14.8063	339.131
3.84285	0.114706	UP	443.243	443.239	443.244	19.3558	19.2412	19.4708	235.951
3.54808	0.115284	UP	330.292	330.289	330.293	22.8651	22.6258	23.3347	1255.7
5.22454	0.11588	UP	329.29	329.289	329.29	18.7055	18.6272	18.7447	3864.9
4.33905	0.116369	UP	392.311	392.31	392.313	19.5957	19.5853	19.606	107.118
1.12739	0.117553	DOWN	904.651	904.649	904.657	16.1369	16.1251	16.1399	50.3039
1.22403	0.117705	DOWN	255.106	255.104	255.107	16.1442	16.1369	16.145	344.761
4.37274	0.118328	UP	392.311	392.31	392.312	22.8457	22.8363	22.855	127.856
1.75789	0.118848	UP	331.29	331.287	331.291	21.097	21.0198	21.2502	319.796
4.3667	0.118951	UP	390.313	390.311	390.314	18.6302	18.437	18.7255	1291.39
2.47415	0.120578	DOWN	692.202	692.2	692.204	7.55015	7.52097	7.56837	412.475
1.15455	0.121029	UP	386.238	386.236	386.241	15.3218	15.3211	15.322	1049.8
4.46454	0.123117	DOWN	655.222	655.22	655.224	6.02535	5.7448	6.22452	508.139
2.50359	0.123284	UP	376.294	376.293	376.296	21.0617	20.9818	21.2308	211.24
1.1893	0.12349	DOWN	281.225	281.223	281.226	17.2819	17.2748	17.3182	26.5435
1.12154	0.124265	DOWN	489.278	489.274	489.28	19.1831	19.1647	19.2033	175.546
1.84142	0.12526	UP	613.56	613.555	613.562	21.097	21.0453	21.3433	293.853
1.27182	0.126016	DOWN	644.361	644.356	644.363	14.6732	14.6661	14.6931	279.3
1.24808	0.126476	UP	784.151	784.146	784.156	15.1109	15.0918	15.1121	158.686
3.22049	0.126603	UP	376.295	376.293	376.296	19.8917	19.6617	20.06	193.41
3.2969	0.129143	UP	367.262	367.26	367.263	18.7141	18.5722	18.7628	79.2632
3.71697	0.130302	UP	642.575	642.572	642.577	20.064	19.7977	20.2307	366.438
3.00621	0.132952	UP	331.29	331.288	331.291	22.7773	22.6258	23.0832	368.279
6.22696	0.134606	UP	518.261	518.259	518.262	19.8917	19.7178	19.9838	85.5637
1.82951	0.135107	UP	613.558	613.556	613.56	22.33	22.263	22.397	47.6054
1.39594	0.136419	DOWN	313.17	313.169	313.17	18.0942	18.093	18.0947	131.435
4.85664	0.136498	DOWN	201.027	201.027	201.027	1.1462	1.1232	1.23727	273.279
4.8481	0.136763	UP	391.311	391.31	391.313	21.4617	21.382	21.595	586.383
3.40463	0.139458	UP	365.264	365.264	365.265	20.0811	20.0078	20.1543	226.749
1.31513	0.14097	UP	555.988	555.984	555.99	13.0797	13.0609	13.155	305.277
1.94722	0.141182	UP	407.266	407.264	407.267	18.9535	18.783	19.1275	416.322
4.42682	0.141682	UP	518.262	518.259	518.262	19.3752	19.2988	19.4707	70.8658
2.04038	0.141695	UP	443.244	443.243	443.244	21.5301	21.5178	21.5423	362.48
1.34756	0.143867	DOWN	611.146	611.141	611.149	11.5348	11.4389	11.6745	1214.88
3.11531	0.144844	UP	376.295	376.293	376.296	20.5617	20.3257	20.7903	234.183
6.42159	0.144854	UP	517.257	517.257	517.26	21.4217	21.269	21.4627	280.851
1.71843	0.146888	DOWN	283.265	283.263	283.267	19.012	18.9735	19.0883	227.514
2.26161	0.146972	UP	407.266	407.262	407.267	19.4322	19.3177	19.5457	416.322
1.1417	0.147204	DOWN	226.146	226.144	226.147	16.1636	16.1558	16.4051	314.08
2.07623	0.148987	UP	330.293	330.289	330.293	19.394	19.1838	19.4322	1210.29
1.90066	0.149197	UP	481.291	481.29	481.292	19.9458	19.9108	20.064	118.976
1.39372	0.150372	UP	467.287	467.285	467.289	20.3775	20.2358	20.4772	347.977
3.5805	0.150693	UP	389.31	389.307	389.311	22.8302	22.6258	23.0267	7365.26
3.3066	0.151661	DOWN	146.047	146.047	146.047	5.50793	5.50472	5.51115	86.6794
4.10472	0.151983	DOWN	656.227	656.225	656.227	5.95503	5.76725	6.04073	152.498
1.39532	0.152772	UP	407.267	407.266	407.267	18.5813	18.5525	18.61	379.649
11.0236	0.152781	UP	643.576	643.572	643.577	19.4907	19.3372	19.5662	142.299
3.8634	0.153179	UP	417.338	417.337	417.341	19.337	19.1838	19.4708	141.771
1.11208	0.155095	DOWN	226.146	226.145	226.147	15.8584	15.8541	15.8769	127.265
1.52386	0.156483	DOWN	666.482	666.476	666.486	16.2991	16.1251	16.317	309.494
1.29927	0.156903	UP	191.021	191.02	191.022	14.7485	14.5315	14.7693	3264.68
2.59253	0.157661	UP	376.294	376.293	376.296	22.5777	22.378	22.7978	237.94
1.18386	0.162542	UP	199.171	199.17	199.173	17.7997	17.7892	17.805	315.996
5.15914	0.162652	UP	391.311	391.308	391.312	19.3943	19.3573	19.4917	521.976
14.8665	0.162963	UP	463.328	463.325	463.329	19.4148	19.3563	19.6425	388.322
1.16442	0.163563	DOWN	159.103	159.102	159.104	13.8374	13.8005	13.8753	247.233
1.80399	0.164347	UP	613.56	613.558	613.561	22.0055	21.9772	22.0338	66.7984
3.449	0.164555	DOWN	923.304	923.303	923.304	6.5758	6.5428	6.6088	87.7003
1.32972	0.165379	UP	421.28	421.278	421.28	20.9946	20.8002	21.1975	112.779
1.87851	0.165384	UP	403.306	403.304	403.307	18.6482	18.4757	18.7432	342.265
2.4277	0.167067	DOWN	716.045	716.045	716.046	1.15463	1.07422	1.18795	263.16
6.59828	0.167101	UP	517.259	517.257	517.26	21.0136	21.0008	21.0263	258.975
1.48353	0.167888	DOWN	370.235	370.232	370.236	13.9514	13.9266	13.9704	464.994
6.35502	0.169558	DOWN	693.199	693.198	693.199	5.78118	5.72705	5.83532	12.5485
4.23959	0.170001	UP	367.262	367.26	367.262	19.5948	19.4917	19.6443	95.9503
1.58824	0.172756	UP	191.021	191.019	191.022	21.448	21.212	21.576	136.367
14.8284	0.175759	UP	464.331	464.327	464.331	18.9163	18.84	19.1647	162.335
2.19811	0.175793	UP	87.0453	87.0453	87.0455	12.9471	12.8144	13.0419	51.2919
1.10561	0.177506	DOWN	805.582	805.576	805.587	15.8743	15.8584	15.8771	1113.77
1.12359	0.177755	DOWN	347.264	347.261	347.265	18.8588	18.8385	18.8777	219.859
6.71663	0.178255	DOWN	691.2	691.2	691.201	5.78118	5.72705	5.83532	34.5844
1.72065	0.178446	UP	191.021	191.019	191.022	19.2603	19.1263	19.3573	156.036
4.31541	0.179731	UP	614.559	614.558	614.563	21.097	20.9818	21.2498	140.825
5.81119	0.180821	UP	518.26	518.259	518.261	22.5298	22.5113	22.5483	132.258
1.47928	0.18293	UP	269.214	269.212	269.216	17.0855	17.0853	17.0863	23.979
13.1839	0.186318	DOWN	923.304	923.304	923.304	5.79246	5.7496	5.83532	42.5221
1.59352	0.187505	DOWN	612.149	612.147	612.151	11.571	11.4768	11.6745	357.536
4.27116	0.187578	UP	392.312	392.312	392.313	22.6257	22.6073	22.644	116.497
4.8307	0.18839	DOWN	267.074	267.073	267.074	4.25553	4.00303	4.64242	124.992
1.97232	0.188445	UP	443.242	443.239	443.244	21.1187	21.0035	21.33	301.28
4.43927	0.188497	UP	365.264	365.262	365.265	19.5298	19.509	19.6043	252.629
1.65236	0.188999	UP	191.021	191.02	191.022	17.775	17.6132	18.0903	119.018
1.20826	0.190928	DOWN	823.564	823.556	823.566	15.6081	15.5904	15.6094	376.479
1.12772	0.193143	DOWN	806.585	806.58	806.59	15.8743	15.8584	15.8771	538.138
1.13487	0.194608	DOWN	226.146	226.145	226.147	16.7195	16.7062	16.7317	23.5438
1.15852	0.197924	DOWN	256.238	256.235	256.239	19.1073	19.0867	19.1267	187.079
1.13942	0.200022	UP	407.266	407.263	407.268	17.4217	17.3447	17.4333	37.3777
1.07233	0.200104	DOWN	677.498	677.493	677.502	15.8962	15.8841	15.9161	2455.41
4.07408	0.201674	UP	519.256	519.254	519.257	20.1667	20.1355	20.1978	123.555
10.6929	0.20289	UP	439.281	439.28	439.283	21.4217	21.0968	21.7663	268.81
1.9552	0.203953	UP	443.244	443.243	443.244	19.72	19.7008	19.7392	287.332
3.42526	0.203957	UP	467.287	467.283	467.289	21.442	21.2367	21.7207	409.224
1.30004	0.205636	DOWN	316.046	316.045	316.048	8.48758	8.4779	8.4931	567.742
1.53914	0.206729	DOWN	655.223	655.221	655.224	6.65796	6.55875	6.84977	739.683
1.06129	0.207378	DOWN	678.501	678.496	678.505	15.8962	15.8841	15.9312	1062.95
1.14779	0.208162	DOWN	255.234	255.232	255.235	19.1083	19.0867	19.1267	1018.74
1.20242	0.208317	DOWN	824.565	824.557	824.567	15.6081	15.6044	15.6096	174.295
1.12437	0.209078	DOWN	473.283	473.279	473.285	19.0867	19.0673	19.089	167.799
2.95788	0.211024	DOWN	511.35	511.35	511.353	15.2454	15.2258	15.2645	166.42
1.18421	0.211695	DOWN	716.476	716.471	716.479	15.8969	15.895	15.9121	209.661
1.63466	0.213305	UP	443.243	443.239	443.244	18.8774	18.8582	18.9355	205.956
1.21821	0.215964	DOWN	715.474	715.468	715.477	15.8969	15.895	15.9121	615.672
3.4764	0.216445	DOWN	387.027	387.026	387.028	1.5926	1.55583	1.63318	49.5082
1.74811	0.216776	UP	330.292	330.29	330.293	20.8295	20.5848	21.0227	1141.88
1.40022	0.217251	UP	196.924	196.924	196.925	12.0245	11.9309	12.1358	131.901
2.07677	0.217572	DOWN	662.104	662.099	662.105	9.4173	9.35755	9.5643	87.7726
1.10296	0.223916	UP	739.523	739.518	739.527	15.8962	15.8918	15.9121	2086.13
2.2693	0.224818	UP	375.294	375.291	375.296	20.6498	20.5255	20.7903	677.715
1.06334	0.228331	UP	325.185	325.183	325.187	18.303	18.2852	18.3203	1384.33
2.34541	0.23076	UP	655.221	655.22	655.222	4.20933	4.09503	4.34852	59.9681
1.45655	0.231096	DOWN	765.55	765.544	765.554	16.317	16.3111	16.3361	38.0669
1.10512	0.232317	UP	141.093	141.092	141.094	16.3144	16.3069	16.317	742.495
1.22467	0.233237	UP	61.9892	61.9887	61.9897	9.03337	8.99347	9.18617	696.203
1.77132	0.235128	UP	329.29	329.289	329.29	21.0035	20.8387	21.097	4228.77
1.05761	0.240086	UP	326.189	326.186	326.19	18.303	18.2852	18.3203	293.429
1.5219	0.240591	UP	407.266	407.263	407.267	22.7465	22.5877	22.8945	435.668
1.13862	0.24113	DOWN	344.246	344.246	344.246	17.4912	17.4842	17.4982	140.95
3.28367	0.244339	UP	330.29	330.289	330.293	18.6652	18.4568	18.7447	1080.49
1.94067	0.249407	DOWN	267.074	267.073	267.074	3.33636	3.06852	3.51767	114.969
9.74148	0.249545	UP	392.311	392.31	392.312	20.9343	20.8757	21.0263	123.317
1.42806	0.250558	DOWN	255.235	255.234	255.235	18.4957	18.4957	18.5333	40.7743
3.80112	0.251302	UP	519.256	519.254	519.257	19.0597	19.0307	19.0887	98.5194
1.18192	0.252623	DOWN	714.478	714.472	714.482	15.9029	15.895	15.9161	652.37
1.34673	0.25461	DOWN	405.029	405.029	405.03	14.7542	14.5511	14.7682	121.547
1.35415	0.254949	UP	173.01	173.009	173.011	14.7682	14.7485	14.7867	335.92
1.39522	0.256318	DOWN	822.575	822.567	822.577	15.5706	15.5665	15.5712	325.487
1.17883	0.268879	DOWN	713.475	713.469	713.479	15.8969	15.895	15.9312	1448.71
18.7011	0.273375	UP	390.313	390.31	390.314	19.4532	19.2412	19.7178	1896.71
2.46771	0.277193	UP	443.242	443.241	443.242	20.8002	20.6765	20.8483	302.324
1.3302	0.277263	UP	428.313	428.31	428.315	16.4132	16.4093	16.4258	182.837
1.14181	0.278014	UP	299.202	299.202	299.203	18.2151	18.205	18.2252	164.297
1.10981	0.278797	DOWN	133.051	133.051	133.052	9.75758	9.7192	9.75815	861.311
1.17516	0.279733	UP	555.263	555.258	555.265	17.0088	16.9888	17.0192	138.951
1.46104	0.282192	DOWN	576.078	576.077	576.081	11.966	11.92	12.2288	126.053
1.13429	0.288787	UP	293.177	293.175	293.179	17.1635	17.1223	17.2103	26.5698
1.46927	0.289372	DOWN	429.273	429.273	429.273	10.7868	10.7854	10.7882	126.35
1.5079	0.295593	DOWN	439.33	439.326	439.331	16.1442	16.1369	16.145	302.389
4.92611	0.295809	UP	519.256	519.255	519.257	22.6253	22.6248	22.6258	163.774
1.16865	0.297241	UP	695.508	695.505	695.511	14.863	14.8627	14.8644	144.521
1.24287	0.297859	DOWN	191.02	191.02	191.021	15.3402	15.3219	15.3411	1128.01
1.54191	0.300223	UP	467.287	467.283	467.289	22.7752	22.517	22.9475	396.516
1.11137	0.302508	UP	612.248	612.243	612.25	17.5618	17.5553	17.569	1412.36
1.56925	0.305281	DOWN	741.514	741.509	741.517	16.5472	16.5343	16.5593	93.3789
1.17325	0.307973	DOWN	904.671	904.663	904.674	16.3638	16.348	16.3937	111.756
1.07861	0.30976	DOWN	343.261	343.259	343.262	17.4083	17.3908	17.4142	162.907
1.04815	0.311796	DOWN	341.246	341.246	341.246	17.5969	17.5942	17.5997	118.728
1.12408	0.312154	UP	613.251	613.246	613.252	17.5618	17.5553	17.569	470.909
1.04562	0.313659	DOWN	293.181	293.178	293.182	18.322	18.3042	18.3248	214.102
1.07331	0.317068	DOWN	277.182	277.18	277.184	17.0305	17.0275	17.0478	876.538
1.09709	0.31711	UP	678.096	678.093	678.099	14.8251	14.8247	14.8414	131.529
2.2187	0.324168	UP	96.9604	96.9604	96.9613	12.5567	12.3982	12.5871	754.875
2.59528	0.324196	DOWN	267.074	267.073	267.074	4.8982	4.72552	5.05915	115.808
1.07768	0.329171	DOWN	807.588	807.581	807.592	15.8763	15.8655	15.8776	178.977
1.41834	0.330199	DOWN	709.488	709.482	709.493	15.3598	15.359	15.3601	303.549
1.27269	0.330927	UP	269.212	269.211	269.214	18.1211	17.935	18.1482	29.5983
1.09687	0.333623	UP	292.896	292.894	292.897	11.9872	11.9309	12.0618	472.048
1.12657	0.33365	DOWN	283.241	283.238	283.241	16.3716	16.3553	16.3862	28.0785
1.17713	0.338477	UP	191.021	191.019	191.022	14.2179	14.132	14.2187	548.343
1.25669	0.338657	DOWN	597.389	597.389	597.389	15.7015	15.6979	15.7051	63.1409
1.51477	0.338734	DOWN	553.398	553.398	553.398	16.1989	16.1965	16.2012	244.735
1.08765	0.340814	DOWN	357.062	357.059	357.064	15.6288	15.6263	15.6474	184.377
1.13821	0.341494	DOWN	584.216	584.211	584.219	17.0192	17.0088	17.0285	405.224
1.13455	0.342361	DOWN	771.478	771.473	771.482	15.3217	15.3028	15.322	736.899
2.15984	0.342933	UP	443.242	443.241	443.242	19.0985	19.0887	19.1083	287.332
1.55954	0.343235	UP	481.291	481.291	481.292	19.3372	19.2222	19.4137	105.425
1.27537	0.350894	DOWN	441.317	441.317	441.317	16.1048	16.1021	16.1074	194.553
1.29301	0.356858	DOWN	440.314	440.31	440.316	16.1059	16.0988	16.1074	688.385
3.56015	0.363446	UP	421.279	421.278	421.28	18.8971	18.8018	19.012	114.24
1.19601	0.364958	DOWN	214.146	214.144	214.147	15.7051	15.6979	15.7051	174.433
1.20153	0.369445	DOWN	281.25	281.249	281.251	19.2783	19.2425	19.2795	200.254
1.39013	0.372041	DOWN	283.265	283.263	283.267	21.1949	20.8945	21.504	442.835
1.10925	0.380617	UP	766.553	766.548	766.557	15.8961	15.8841	15.9153	202.161
1.10338	0.38458	DOWN	401.088	401.085	401.09	16.0874	16.0832	16.102	187.675
1.2705	0.388016	DOWN	596.404	596.4	596.407	15.1874	15.1682	15.1878	517.917
1.20846	0.388644	DOWN	723.506	723.499	723.509	15.5897	15.5854	15.5904	101.04
1.37625	0.389123	DOWN	611.421	611.419	611.422	15.3499	15.3409	15.359	23.0814
1.34868	0.391259	UP	443.241	443.241	443.241	17.7444	17.7412	17.7477	32.2891
1.83146	0.394675	UP	641.574	641.568	641.576	20.8203	20.418	21.1163	630.218
1.53954	0.401199	DOWN	656.226	656.224	656.227	6.68768	6.55875	6.87765	235.938
9.8313	0.405624	DOWN	267.074	267.073	267.075	5.4324	5.19588	5.75823	139.696
3.80514	0.416029	UP	389.31	389.307	389.311	19.4318	19.166	19.7008	6454.15
1.17862	0.417097	DOWN	724.508	724.503	724.511	15.5897	15.5854	15.5904	47.2635
2.43302	0.417114	DOWN	267.074	267.073	267.074	3.793	3.62895	3.83413	121.13
1.38827	0.418577	UP	374.956	374.954	374.958	13.2304	13.1935	13.2319	96.9241
1.09841	0.418936	UP	371.078	371.075	371.079	16.5593	16.5472	16.5672	360.08
1.30602	0.42431	DOWN	426.298	426.298	426.298	16.039	16.0328	16.0452	149.186
1.37262	0.425234	UP	467.287	467.283	467.288	18.7045	18.4203	18.9548	196.978
1.10672	0.433139	UP	191.02	191.02	191.021	19.5755	19.4915	19.6802	163.536
1.36446	0.433247	UP	299.099	299.099	299.1	1.44983	1.34845	1.47183	284.092
1.22329	0.435963	UP	243.198	243.197	243.198	17.115	17.1063	17.1335	14.773
1.28627	0.445531	UP	339.164	339.163	339.164	17.2112	17.2025	17.2198	138.957
1.55164	0.448612	DOWN	710.479	710.476	710.483	15.4741	15.4723	15.4749	194.177
1.04887	0.452914	DOWN	428.313	428.311	428.314	17.3937	17.3893	17.4142	82.4418
1.09806	0.457794	UP	753.515	753.509	753.518	15.4364	15.4357	15.455	179.046
1.15486	0.46065	UP	191.021	191.019	191.022	18.8573	18.82	19.0503	153.534
1.05688	0.462048	DOWN	278.185	278.183	278.187	17.0345	17.0275	17.0478	165.055
1.34981	0.464823	DOWN	725.52	725.519	725.52	16.54	16.5379	16.5421	182.803
1.06945	0.464942	DOWN	372.222	372.22	372.224	14.9777	14.9741	14.9965	227.439
1.27271	0.474087	UP	96.9606	96.9603	96.9615	12.0191	11.9562	12.0807	1098.8
1.13202	0.474179	UP	511.35	511.347	511.353	14.6533	14.6469	14.6732	1667.08
1.25598	0.478056	DOWN	655.222	655.221	655.224	7.2705	7.16532	7.30582	665.034
1.06946	0.478852	UP	765.55	765.545	765.554	15.8969	15.8918	15.9153	458.258
1.31318	0.492164	DOWN	146.047	146.047	146.047	1.55857	1.49168	1.6055	61.5256
1.15533	0.494307	DOWN	173.01	173.009	173.011	13.5198	13.5154	13.5907	37.6839
1.07984	0.496468	DOWN	772.481	772.476	772.486	15.3217	15.3028	15.322	300.906
1.08496	0.497476	UP	662.103	662.1	662.105	9.94712	9.92745	9.96675	274.158
2.71995	0.512686	DOWN	267.074	267.073	267.074	2.83863	2.6323	2.91392	81.5864
2.01918	0.512815	DOWN	159.104	159.103	159.104	16.0672	16.0643	16.07	157.757
1.05015	0.517431	UP	407.006	407.004	407.007	15.2834	15.2643	15.3023	68.0235
1.25883	0.517884	UP	271.229	271.227	271.231	18.1137	18.1093	18.3608	96.1465
1.56689	0.521538	DOWN	191.02	191.019	191.022	20.1714	19.8217	20.4465	152.744
1.05269	0.522805	UP	597.39	597.383	597.407	15.3782	15.1682	15.3793	862.097
1.0422	0.523844	DOWN	755.52	755.515	755.524	15.8962	15.8769	15.9161	351.344
1.68154	0.532624	DOWN	694.201	694.201	694.202	6.88622	6.87672	6.98508	81.9135
1.11166	0.533735	UP	512.354	512.35	512.355	14.6533	14.6275	14.6732	487.236
1.05583	0.53711	UP	191.02	191.019	191.02	15.9803	15.9726	15.9881	128.118
1.05119	0.53842	DOWN	371.219	371.217	371.221	14.9775	14.9741	14.9949	1023.9
1.23116	0.53932	UP	141.018	141.017	141.018	23.783	23.6407	23.9368	178.878
1.18326	0.54898	UP	191.021	191.019	191.022	20.84	20.7472	21.0333	154.115
1.04507	0.552917	DOWN	141.093	141.092	141.094	16.011	16.0046	16.0258	65.9275
1.62488	0.561514	UP	641.574	641.569	641.577	19.7008	19.5678	20.1798	629.235
1.06204	0.570166	UP	428.314	428.313	428.315	16.6925	16.6893	16.6957	42.3307
1.42431	0.573577	DOWN	611.419	611.416	611.421	16.2743	16.2723	16.2764	184.46
1.1184	0.581791	UP	191.021	191.019	191.022	18.3608	18.3395	18.4012	158.299
1.1739	0.598992	UP	191.02	191.02	191.022	17.3218	16.9993	17.3745	140.338
1.05907	0.610884	UP	367.261	367.259	367.262	17.3255	17.3147	17.3373	33.0227
1.10047	0.612284	DOWN	905.672	905.663	905.678	16.3557	16.3447	16.3747	39.7728
1.04556	0.624159	UP	598.391	598.386	598.395	15.379	15.3782	15.3982	323.464
1.26564	0.657253	DOWN	191.02	191.02	191.022	16.6705	16.5281	16.7017	124.328
1.39944	0.664111	DOWN	467.287	467.283	467.289	19.4123	19.2222	19.6045	306.002
1.10131	0.666657	DOWN	173.01	173.01	173.011	13.1552	13.1351	13.1928	38.5271
1.16006	0.670084	DOWN	499.35	499.347	499.353	16.1444	16.1399	16.1592	338.083
1.04801	0.672057	DOWN	265.149	265.147	265.151	17.8583	17.8462	17.8662	676.812
1.32344	0.674462	UP	331.291	331.29	331.292	18.6853	18.4575	18.7255	293.987
1.04077	0.720777	DOWN	741.502	741.497	741.506	15.8962	15.8933	15.9107	227.358
1.04428	0.724849	UP	921.679	921.671	921.683	15.5697	15.5499	15.5709	208.261
1.01862	0.728885	DOWN	753.515	753.509	753.519	15.9029	15.895	15.9153	2768.95
1.01627	0.733325	UP	159.104	159.103	159.104	15.3981	15.397	15.4158	907.31
1.17172	0.735277	DOWN	147.067	147.066	147.068	10.6088	10.566	10.6256	27.6147
1.03553	0.752641	UP	157.124	157.123	157.125	16.9327	16.931	16.9428	206.698
1.06957	0.774239	DOWN	754.518	754.513	754.52	15.4363	15.4346	15.4553	74.709
1.05767	0.77554	UP	205.037	205.036	205.038	13.539	13.3837	13.5768	126.046
1.06505	0.777838	DOWN	467.286	467.283	467.288	19.8917	19.6425	20.088	315.739
1.06438	0.790723	UP	980.684	980.682	980.685	16.0189	15.9916	16.0447	17.9652
1.02924	0.798803	DOWN	905.65	905.649	905.662	16.1253	16.121	16.1369	31.3698
1.02267	0.810937	DOWN	343.261	343.259	343.261	17.1093	17.0957	17.125	26.92
1.01323	0.82054	UP	428.313	428.309	428.316	16.104	16.0889	16.1253	52.7947
1.0346	0.820711	DOWN	963.689	963.681	963.693	16.367	16.3526	16.3747	687.268
1.14059	0.829796	DOWN	87.0458	87.0452	87.0462	14.5641	14.559	14.5762	64.7235
1.08286	0.835671	DOWN	111.009	111.009	111.01	14.746	14.483	14.7682	142.394
1.23948	0.84282	DOWN	655.222	655.22	655.224	4.8982	4.5365	5.22103	144.777
1.01083	0.860032	DOWN	754.518	754.512	754.522	15.9107	15.895	15.9161	1233.48
1.01569	0.862941	UP	612.408	612.402	612.41	15.7433	15.7409	15.7613	830.92
1.01954	0.870237	UP	192.024	192.023	192.025	14.7492	14.7434	14.7682	259.672
1.05794	0.873376	DOWN	367.261	367.259	367.263	17.7021	17.6833	17.7317	29.5906
1.02264	0.882093	DOWN	964.692	964.684	964.696	16.367	16.3526	16.3747	413.418
1.01176	0.885145	UP	613.41	613.405	613.412	15.7433	15.7409	15.754	198.833
1.05119	0.894954	UP	421.279	421.278	421.28	22.568	22.5483	22.5877	115.43
1.1083	0.895978	DOWN	331.289	331.287	331.292	20.7434	20.6482	20.8478	366.609
1.05615	0.914079	DOWN	191.02	191.02	191.022	22.7217	22.6258	22.7622	121.142
1.05756	0.920367	DOWN	267.073	267.072	267.073	2.21878	2.20462	2.23295	53.2745
1.01027	0.930859	DOWN	285.128	285.125	285.128	17.4213	17.4083	17.4325	132.257
1.01247	0.935835	UP	298.158	298.155	298.159	17.8904	17.8812	17.8968	225.589
1.01062	0.949944	UP	171.14	171.139	171.141	17.2579	17.2365	17.2602	212.019
1.00586	0.950046	UP	611.405	611.399	611.407	15.7433	15.7409	15.7613	2403.88
1.00531	0.950151	UP	740.506	740.503	740.513	15.8962	15.8841	15.9152	843.549
1.0199	0.960568	DOWN	407.266	407.265	407.267	21.1839	21.014	21.5443	419.725
1.07886	0.965423	DOWN	979.683	979.681	979.689	16.0375	16.0141	16.0492	28.8743
1.02325	0.967501	UP	87.0455	87.0453	87.0462	15.397	15.1874	15.3982	70.3024
1.49969	0.000854386	DOWN	368.293	368.293	368.293	17.4098	17.4083	17.4213	139.431
1.49034	0.0169336	UP	87.0463	87.0454	87.0465	11.3641	11.2997	11.459	284.607
1.48739	0.0163174	DOWN	966.672	966.671	966.674	16.348	16.3447	16.3526	156.538
1.47943	0.0437838	DOWN	147.067	147.066	147.068	10.8934	10.8642	10.9096	27.6147
1.47337	0.0178162	UP	294.18	294.178	294.18	16.8163	16.8157	16.8168	133.724
1.46983	0.0212951	DOWN	509.21	509.206	509.213	16.1442	16.1369	16.145	873.617
1.45527	0.0301957	UP	243.198	243.196	243.199	17.8385	17.8273	17.8437	186.89
1.44665	0.00211223	DOWN	156.105	156.103	156.105	18.255	18.247	18.266	17.5584
1.4411	0.038155	UP	588.072	588.071	588.073	12.7864	12.7584	12.8144	24.6993
1.44045	0.0473228	UP	173.01	173.009	173.011	14.3912	14.375	14.4258	203.777
1.43278	0.022314	DOWN	980.687	980.679	980.692	16.3553	16.3447	16.3686	364.22
1.42993	0.000528339	DOWN	199.147	199.147	199.147	17.5238	17.5225	17.5367	145.113
1.42578	0.0386255	DOWN	527.346	527.344	527.348	14.6313	14.6082	14.6543	162.612
1.41993	0.0380952	DOWN	979.684	979.675	979.688	16.3553	16.3447	16.3686	610.983
1.41421	0.00101989	DOWN	309.176	309.176	309.176	18.0253	18.018	18.0355	158.57
1.41391	0.0395647	DOWN	281.226	281.225	281.226	18.1325	18.1317	18.1325	18.2987
1.41018	0.0222318	DOWN	903.668	903.66	903.671	16.367	16.3526	16.3747	200.129
1.39778	0.0026708	DOWN	309.181	309.179	309.181	17.7027	17.6935	17.7225	54.0456
1.37268	0.027756	DOWN	371.293	371.291	371.293	17.7328	17.7287	17.7467	113.495
1.36414	0.0105266	DOWN	210.151	210.15	210.152	16.8097	16.7817	16.8168	66.7518
1.36333	0.0482136	UP	293.213	293.211	293.214	17.4325	17.4217	17.4405	155.551
1.33904	0.0467044	UP	271.229	271.227	271.23	17.6255	17.6132	17.6322	187.499
1.33116	0.0204447	DOWN	351.227	351.224	351.228	17.7275	17.7127	17.7418	333.061
1.32665	0.00287616	DOWN	283.237	283.235	283.24	17.6638	17.6513	17.6703	159.683
1.32322	0.0353126	DOWN	156.104	156.103	156.105	16.049	16.0424	16.0638	85.5397
1.31977	0.0051129	DOWN	904.651	904.645	904.656	15.8769	15.873	15.8841	367.917
1.29957	0.0319584	DOWN	283.264	283.263	283.266	18.6482	18.6112	18.6493	223.424
1.28668	0.039323	DOWN	283.241	283.238	283.242	17.1058	17.0848	17.115	25.6738
1.28287	0.00230662	DOWN	344.246	344.246	344.246	19.3463	19.3368	19.3557	38.2378
1.27599	0.000244991	DOWN	428.314	428.313	428.315	19.6038	19.6032	19.6045	24.1401
1.27291	0.0346546	DOWN	211.155	211.153	211.155	16.1744	16.1636	16.1825	160.542
1.26915	0.0289331	DOWN	385.272	385.271	385.273	16.744	16.7337	16.7463	143.01
1.25233	0.0272796	UP	588.072	588.071	588.073	13.4305	13.4215	13.4393	126.545
1.24855	0.00524232	DOWN	905.654	905.648	905.658	15.8769	15.873	15.8841	204.48
1.24677	0.0084111	DOWN	197.156	197.154	197.157	17.695	17.6893	17.7027	177.008
1.24617	0.0448798	DOWN	309.18	309.178	309.181	17.1818	17.1725	17.1908	267.271
1.23534	0.00593678	DOWN	156.104	156.103	156.105	17.4217	17.3908	17.4333	270.949
1.22624	0.00453304	DOWN	255.106	255.103	255.107	15.7816	15.7789	15.8008	70.1649
1.22335	0.0347813	DOWN	367.261	367.258	367.263	17.0285	17.0275	17.0385	439.242
1.21748	0.0304936	DOWN	156.104	156.103	156.105	14.9591	14.9549	14.9775	64.7907
1.21338	0.0074428	DOWN	254.102	254.1	254.103	15.7818	15.7789	15.7988	588.625
1.1737	0.0157705	DOWN	312.173	312.171	312.174	18.0947	18.093	18.1095	383.482
1.15644	0.0182679	DOWN	311.17	311.167	311.171	18.0947	18.093	18.1095	1775.08
1.1014	0.0229614	DOWN	339.201	339.198	339.202	18.5333	18.5158	18.534	882.359

## Sheet: PCC 7942_Method 1 vs Method 2A
fold	pvalue	updown	mzmed	mzmin	mzmax	rtmed	rtmin	rtmax	maxint
26.5918	0.0171353	DOWN	809.57	809.569	809.571	18.1993	18.1993	18.1993	192.564
24.3848	0.0209008	DOWN	808.566	808.56	808.568	18.1993	18.1993	18.1993	363.583
19.5173	8.15381e-05	DOWN	836.598	836.592	836.599	18.4265	18.4258	18.4265	446.022
17.439	0.00711547	UP	370.982	370.981	370.982	14.6064	14.5481	14.6149	216.342
16.8395	0.0015514	DOWN	837.6	837.595	837.603	18.4265	18.4258	18.4265	258.844
15.1948	0.00360411	DOWN	979.689	979.682	979.696	16.3926	16.3914	16.3927	271.912
14.0557	0.000793232	DOWN	980.693	980.684	980.697	16.3914	16.374	16.3926	144.482
11.8235	0.0269629	DOWN	623.349	623.345	623.35	18.1993	18.1993	18.1993	405.273
11.3538	0.000265313	DOWN	864.629	864.622	864.632	18.6727	18.6698	18.6727	365.309
10.7205	0.000615298	DOWN	865.632	865.625	865.635	18.6727	18.6698	18.6727	205.032
10.6089	0.00364445	DOWN	965.678	965.674	965.682	16.392	16.3914	16.3926	145.134
10.4562	0.0441301	DOWN	243.199	243.197	243.199	17.9523	17.9345	17.9527	1314.09
9.88777	0.00282102	DOWN	651.381	651.377	651.383	18.4265	18.4258	18.4265	380.901
9.07307	0.00340021	DOWN	652.384	652.383	652.385	18.4262	18.4258	18.4265	142.044
8.45299	0.000652202	DOWN	971.577	971.574	971.58	18.9564	18.9557	18.9572	156.122
8.37863	0.00244472	UP	184.987	184.987	184.988	14.6064	14.5481	14.6149	258.59
7.75368	0.0179608	UP	276.991	276.99	276.991	13.8093	13.7392	13.8387	751.475
7.64063	0.0258126	DOWN	293.084	293.083	293.085	7.12322	7.1142	7.12863	283.692
6.62711	6.60008e-05	DOWN	283.241	283.239	283.241	17.7995	17.799	17.8013	110.077
6.5284	0.0483768	DOWN	641.578	641.575	641.58	20.5169	20.4337	20.6497	470.779
6.46548	0.00304254	DOWN	963.694	963.686	963.7	16.3914	16.374	16.3926	344.631
6.08421	0.00194618	DOWN	964.698	964.689	964.703	16.3914	16.374	16.3926	174.628
5.37107	0.000896354	DOWN	679.412	679.407	679.415	18.6727	18.6698	18.6915	373.653
5.32696	8.01183e-05	DOWN	112.986	112.986	112.986	12.5775	12.5684	12.5961	156.757
5.23277	0.00684035	DOWN	162.044	162.043	162.044	6.75667	6.75197	6.76665	338.333
5.18316	0.00402478	DOWN	641.578	641.578	641.578	20.1165	20.1113	20.1217	461.471
5.06438	0.00158035	DOWN	521.251	521.248	521.252	10.2619	10.2464	10.2628	143.882
4.9563	0.0168247	DOWN	642.581	642.576	642.581	21.1562	20.9258	21.1862	241.671
4.82761	0.00766847	DOWN	265.149	265.148	265.15	17.9815	17.9712	17.9915	460.136
4.6422	0.00281284	DOWN	771.483	771.475	771.486	15.4344	15.397	15.4528	658.656
4.55685	0.000274025	DOWN	641.578	641.576	641.58	22.0952	22.0938	22.1492	369.41
4.55544	0.00682152	DOWN	330.293	330.291	330.294	19.0488	18.803	19.201	459.577
4.42	0.00448469	DOWN	772.486	772.478	772.489	15.4344	15.4342	15.4528	266.844
4.40113	0.0149067	DOWN	641.578	641.575	641.58	19.8878	19.8837	19.8918	365.806
4.37315	0.00108637	DOWN	680.413	680.411	680.416	18.6727	18.6727	18.6727	137.634
4.29311	0.00522623	DOWN	277.183	277.182	277.183	17.9717	17.9712	17.9915	17.4316
4.26762	0.0130048	DOWN	641.575	641.573	641.58	21.7218	21.6612	21.8622	400.348
4.01866	0.0010635	DOWN	355.197	355.197	355.197	18.0005	17.9915	18.0095	41.5434
3.94419	0.034804	UP	175.038	175.037	175.038	12.7949	12.7452	12.8357	371.324
3.93424	0.00169052	DOWN	275.127	275.126	275.128	10.3178	10.3024	10.3187	372.023
3.84598	0.0314122	UP	132.032	132.031	132.032	12.7949	12.7452	12.8357	368.475
3.7043	0.00687325	DOWN	225.163	225.163	225.163	8.97175	8.96735	8.99002	166.626
3.67089	0.00212188	DOWN	509.214	509.208	509.215	16.3176	16.3171	16.318	383.305
3.62957	0.0099526	DOWN	329.049	329.047	329.05	17.8004	17.78	17.8218	990.935
3.4999	0.000302629	DOWN	89.0249	89.0245	89.0251	9.04643	9.0249	9.0509	24.7571
3.4974	0.00507901	DOWN	642.581	642.576	642.583	22.7925	22.7665	22.8172	194.931
3.39864	0.00230502	DOWN	641.579	641.577	641.579	20.8676	20.8132	20.9822	454.227
3.23557	0.00609005	DOWN	642.581	642.581	642.582	23.1767	23.1725	23.1808	114.972
3.21645	0.000916418	DOWN	401.091	401.087	401.093	16.1855	16.1483	16.1861	547.798
3.03314	0.0167371	DOWN	528.353	528.349	528.353	14.8092	14.7931	14.8124	188.613
3.00025	0.0235888	DOWN	312.174	312.172	312.175	18.1993	18.1613	18.2003	942.763
2.99655	0.0242772	DOWN	283.241	283.239	283.242	17.5893	17.586	17.591	191.494
2.97465	0.0196974	DOWN	311.171	311.169	311.172	18.1993	18.1613	18.2003	6157.23
2.865	0.0109578	DOWN	612.41	612.406	612.414	15.8288	15.7915	15.8461	685.772
2.80499	0.0162259	DOWN	313.17	313.167	313.17	18.1993	18.1993	18.1993	291.349
2.80453	0.0131384	DOWN	527.35	527.346	527.35	14.7973	14.7555	14.8124	685.838
2.795	0.0092149	DOWN	370.346	370.344	370.346	23.2755	23.2692	23.2997	127.278
2.78085	0.0160081	DOWN	611.407	611.404	611.411	15.8292	15.7915	15.849	1244.2
2.76837	0.00407431	DOWN	326.19	326.188	326.191	18.4262	18.3897	18.4498	1564
2.73769	0.00407109	DOWN	89.025	89.0247	89.0253	7.42217	7.41593	7.42608	29.5285
2.72279	0.0217886	DOWN	641.578	641.574	641.58	18.8927	18.8612	19.0877	172.029
2.6691	0.0293823	DOWN	281.226	281.224	281.227	17.7803	17.7418	17.7837	284.224
2.62326	0.0232208	DOWN	827.57	827.567	827.576	15.9221	15.9041	15.9237	163.689
2.61549	0.00535249	DOWN	227.204	227.202	227.204	18.4094	18.3707	18.4265	962.022
2.60518	0.00750106	DOWN	227.179	227.177	227.179	16.5252	16.5236	16.5259	141.703
2.60434	0.00154542	DOWN	325.187	325.185	325.188	18.4262	18.3897	18.4498	6109.24
2.59528	0.00221637	DOWN	327.186	327.183	327.187	18.4262	18.424	18.4265	295.805
2.53867	0.0371167	DOWN	753.519	753.515	753.523	15.9408	15.9045	15.9612	1453.25
2.53665	0.0147502	DOWN	283.242	283.24	283.242	17.3027	17.2955	17.3043	28.1262
2.49704	0.014623	DOWN	171.068	171.067	171.068	15.3589	15.3587	15.359	209.353
2.47522	0.0356497	UP	191.022	191.02	191.022	14.993	14.9446	15.0171	1958.68
2.46374	0.0314443	DOWN	754.522	754.518	754.526	15.9411	15.9045	15.9424	573.247
2.34436	0.022866	DOWN	513.339	513.331	513.351	14.8029	14.7555	14.8193	457.474
2.3224	0.00688287	DOWN	355.197	355.195	355.199	17.6783	17.6277	17.704	300.74
2.30273	0.00375748	DOWN	309.18	309.179	309.181	17.3419	17.341	17.3428	115.908
2.28709	0.00633474	DOWN	240.087	240.086	240.089	15.5837	15.5835	15.6019	15.9542
2.26974	0.0437273	UP	259.133	259.131	259.133	12.5025	12.3898	12.5194	1167.14
2.26042	0.00802185	DOWN	253.219	253.218	253.22	18.616	18.5598	18.6325	505.48
2.24186	0.0154075	DOWN	89.0251	89.0246	89.0253	7.86653	7.84937	7.86867	183.711
2.23487	0.00807086	DOWN	473.286	473.283	473.286	19.3348	19.3227	19.3392	170.004
2.22272	0.0430708	UP	141.094	141.092	141.094	16.1852	16.1483	16.1855	25.4591
2.20811	0.0422625	UP	259.133	259.131	259.133	11.9806	11.923	11.9975	1721.16
2.19244	0.0255299	UP	191.021	191.02	191.023	16.1846	16.1664	16.1861	43.776
2.13055	0.00550906	DOWN	240.088	240.086	240.088	16.0912	16.0904	16.0919	135.391
2.09569	0.0201409	DOWN	485.286	485.283	485.287	18.9529	18.8968	18.9697	4001.21
2.07283	0.0195875	DOWN	159.104	159.103	159.105	14.4975	14.4352	14.5113	357.876
2.04056	3.19141e-05	DOWN	279.235	279.233	279.236	18.7795	18.7095	18.7862	394.877
2.03575	0.00719757	DOWN	487.292	487.289	487.293	18.9557	18.9502	18.9572	153.131
2.02555	0.0449929	DOWN	400.151	400.15	400.151	5.78577	5.73167	5.88245	140.421
2.02069	0.0190698	DOWN	486.29	486.287	486.291	18.9529	18.8968	18.9697	1337.35
1.9977	0.00363306	DOWN	489.281	489.277	489.282	19.4228	19.3973	19.439	208.925
1.93347	0.0275516	DOWN	487.31	487.307	487.31	14.8106	14.7743	14.8193	470.769
1.92331	0.0326703	DOWN	488.313	488.313	488.313	14.8106	14.8092	14.812	139.04
1.90652	0.0350343	DOWN	702.604	702.603	702.604	21.1313	21.0955	21.167	155.489
1.9053	0.00497155	DOWN	254.103	254.101	254.104	15.998	15.9606	16.0158	239.246
1.899	0.0064881	DOWN	340.206	340.203	340.207	18.6727	18.5977	18.6835	1114.26
1.89676	0.0387669	DOWN	489.307	489.305	489.308	14.8122	14.8092	14.8193	156.315
1.87611	0.043767	UP	191.021	191.02	191.023	17.9054	17.7837	18.086	33.0941
1.84418	0.0264502	DOWN	170.998	170.997	171	8.2132	8.20298	8.43055	867.322
1.84337	0.0153835	DOWN	255.107	255.104	255.107	16.3179	16.3171	16.318	235.018
1.84077	0.00766705	DOWN	255.106	255.105	255.107	15.9987	15.9978	16.0158	29.3194
1.80446	0.0291216	DOWN	400.151	400.149	400.151	1.56022	1.53625	1.57402	136.526
1.78243	0.0113049	DOWN	341.182	341.179	341.183	17.7713	17.7612	17.7837	55.804
1.76423	0.0263027	DOWN	240.087	240.086	240.088	15.81	15.8095	15.8107	49.2788
1.71059	0.00144226	DOWN	341.201	341.199	341.203	18.6713	18.635	18.7002	278.302
1.68331	0.0383675	UP	245.117	245.116	245.118	10.1602	10.0874	10.1708	2217.44
1.68175	0.00101351	DOWN	339.202	339.2	339.204	18.6727	18.635	18.6835	5333.54
1.65868	0.0245736	DOWN	254.103	254.101	254.105	16.3168	16.2808	16.3179	1942.16
1.58822	0.00169876	UP	96.9609	96.9602	96.9613	13.127	13.0267	13.1402	584.182
1.5422	0.0322394	DOWN	210.152	210.15	210.153	16.28	16.0727	16.298	1015.95
1.528	0.00134924	DOWN	293.181	293.179	293.181	18.4452	18.4447	18.4645	167.378
	Features with p value < 0.05 and/or Fold change < 1.5
18.2792	0.0503057	UP	554.988	554.988	554.988	13.7889	13.7392	13.8387	148.406
1.72653	0.052739	DOWN	156.104	156.104	156.105	16.7633	16.7535	16.7718	29.0505
1.55961	0.0534461	UP	246.12	246.119	246.12	10.17	10.0874	10.1708	187.091
1.95497	0.0542947	UP	260.136	260.135	260.136	11.9818	11.923	11.9975	161.367
2.26212	0.0545285	DOWN	755.525	755.52	755.528	15.9603	15.9597	15.9612	152.108
2.3349	0.0570818	DOWN	586.534	586.531	586.537	19.1783	19.162	19.1862	197.409
2.34556	0.057516	DOWN	585.533	585.528	585.535	19.174	19.1223	19.1862	552.943
2.03037	0.0586873	DOWN	210.152	210.15	210.153	17.0182	17.0057	17.019	17.1182
2.31203	0.0597557	DOWN	331.29	331.289	331.292	19.6378	19.5637	19.8277	131.489
1.5348	0.0602155	DOWN	341.182	341.179	341.183	17.4753	17.4698	17.4772	163.777
1.85533	0.0605105	DOWN	156.104	156.103	156.106	16.2137	16.2045	16.2231	39.1669
2.97245	0.0629098	UP	141.094	141.092	141.094	16.4663	16.4317	16.4678	366.102
1.88737	0.0642578	DOWN	452.336	452.333	452.337	14.8029	14.7368	14.8193	804.525
2.33935	0.0647762	DOWN	407.266	407.265	407.268	21.6573	21.5473	21.7063	170.013
1.83414	0.0652511	DOWN	713.479	713.475	713.483	15.9217	15.9041	15.9237	399.35
2.81258	0.0656795	DOWN	642.578	642.575	642.581	19.5032	19.301	19.6188	180.699
1.4929	0.0668406	DOWN	309.174	309.171	309.175	16.9262	16.9237	16.9415	163.797
68.0123	0.0669781	UP	59.985	59.985	59.986	3.81058	3.31915	4.11682	156.774
2.93657	0.0682067	UP	305.072	305.071	305.072	12.2592	12.1849	12.2965	308.834
1.6827	0.0697674	UP	191.021	191.02	191.021	18.5718	18.5408	18.5972	46.1768
2.22993	0.0699149	DOWN	701.599	701.594	701.602	22.6265	22.563	22.7473	319.716
1.83045	0.0712248	DOWN	447.038	447.037	447.039	0.993833	0.94465	1.02258	384.175
2.03759	0.0716736	DOWN	695.515	695.51	695.516	14.7555	14.7181	14.7822	303.059
4.58651	0.0732244	UP	426.026	426.025	426.026	14.8435	14.812	14.8749	178.637
1.81935	0.073815	DOWN	309.175	309.174	309.176	18.1423	18.1422	18.1423	131.307
1.7756	0.074822	DOWN	365.035	365.034	365.035	0.94465	0.943133	0.966083	150.065
2.32203	0.075036	DOWN	642.581	642.576	642.581	18.1043	18.1043	18.3313	20.7045
56.0386	0.0753445	UP	59.985	59.985	59.9856	2.5015	2.34882	2.55652	163.051
2.07638	0.0816008	DOWN	206.165	206.163	206.166	19.6723	19.632	19.7047	260.652
1.40088	0.0817876	DOWN	278.187	278.185	278.187	17.1522	17.1512	17.1603	147.431
1.7499	0.08195	DOWN	714.484	714.478	714.486	15.9229	15.9041	15.9405	165.995
3.86295	0.0857345	UP	197.157	197.157	197.158	17.7723	17.761	17.7837	214.916
63.1099	0.0863235	UP	59.9857	59.985	59.9857	0.772833	0.6165	0.944467	181.798
1.746	0.0867174	DOWN	715.479	715.474	715.482	15.9229	15.9041	15.9405	161.796
1.28236	0.0868635	UP	194.929	194.928	194.93	13.127	13.0079	13.1402	242.953
2.03352	0.087818	DOWN	205.161	205.16	205.163	19.6741	19.632	19.7337	2064.53
2.17855	0.0880372	DOWN	641.576	641.573	641.579	18.1043	17.859	18.3317	31.5
1.78254	0.0890286	DOWN	451.333	451.33	451.333	14.7935	14.7555	14.8193	3107.56
1.4407	0.089272	DOWN	372.225	372.222	372.226	15.1313	15.0758	15.1351	173.143
2.85967	0.0898624	UP	742.076	742.075	742.076	14.8904	14.8688	14.912	139.396
2.07513	0.0912678	UP	724.508	724.507	724.51	15.9319	15.9232	15.9405	158.983
1.54082	0.0941289	DOWN	156.104	156.104	156.105	17.6476	17.644	17.65	179.22
2.20117	0.0961673	DOWN	295.106	295.106	295.107	2.05755	1.99442	2.13453	156.714
1.5574	0.0988286	DOWN	701.6	701.597	701.602	21.5463	21.453	21.8195	279.4
1.66971	0.0991625	UP	332.128	332.126	332.129	14.3399	14.248	14.354	2268.22
1.36471	0.0992175	DOWN	277.183	277.181	277.185	17.1562	17.1328	17.1698	1001.17
1.55831	0.0998112	DOWN	514.331	514.328	514.333	14.812	14.7181	14.8193	296.055
8.22526	0.102992	UP	477.329	477.328	477.33	21.1233	21.1192	21.1275	212.567
58.0344	0.104121	UP	59.9857	59.985	59.9858	2.98753	2.95775	3.09905	156.128
2.06096	0.105929	DOWN	157.125	157.124	157.126	17.0519	17.0188	17.057	511.471
1.58858	0.106282	UP	309.112	309.109	309.113	10.8801	10.7939	10.8846	566.357
1.80947	0.10656	UP	191.021	191.02	191.021	18.8382	18.803	18.8735	42.0737
2.08283	0.107129	DOWN	702.603	702.597	702.604	22.6792	22.6602	22.7085	161.577
1.78568	0.113111	DOWN	702.598	702.597	702.604	19.6942	19.5912	19.8187	103.314
1.64001	0.119143	DOWN	555.185	555.179	555.186	10.7895	10.7193	10.8253	433.1
1.92919	0.119684	DOWN	702.603	702.598	702.604	20.1622	20.0923	20.1775	125.451
1.38242	0.122273	DOWN	217.005	217.005	217.006	24.0845	23.9673	24.2908	122.371
2.07666	0.124805	DOWN	407.267	407.265	407.268	22.7605	22.7095	22.774	175.064
2.39273	0.125743	DOWN	329.29	329.289	329.292	20.2554	20.1673	20.3435	2901.34
1.64648	0.126651	UP	333.131	333.129	333.132	14.3399	14.248	14.354	444.771
1.39766	0.127502	DOWN	371.222	371.219	371.223	15.1313	15.0946	15.1351	1042.12
5.80974	0.128312	DOWN	641.578	641.573	641.579	22.6957	22.5847	22.8785	382.552
1.7976	0.13151	DOWN	813.024	813.023	813.025	1.06107	1.06075	1.0631	143.347
1.47851	0.136506	DOWN	199.172	199.17	199.173	17.8952	17.8565	17.898	985.336
1.94203	0.140986	DOWN	331.291	331.291	331.292	18.8683	18.8565	18.8802	92.8292
2.51667	0.142094	DOWN	330.293	330.291	330.294	21.6915	21.4828	22.0002	526.027
2.82868	0.142275	UP	323.032	323.032	323.032	11.8755	11.8293	11.9218	266.27
1.33895	0.144382	DOWN	227.178	227.177	227.178	16.8311	16.8293	16.8328	14.619
1.81308	0.152107	DOWN	330.293	330.291	330.294	21.2582	21.1465	21.4103	689.927
1.52174	0.153713	DOWN	156.104	156.103	156.105	15.302	15.2832	15.3034	43.2043
1.51811	0.159804	UP	723.51	723.509	723.512	15.9131	15.8857	15.9405	138.045
1.7336	0.161081	DOWN	731.019	731.018	731.021	1.06108	1.06075	1.0631	284.001
3.35529	0.161661	DOWN	642.581	642.576	642.582	21.8021	21.6988	21.9625	198.173
51.1178	0.16173	UP	59.9857	59.9849	59.9858	2.75667	2.736	2.84908	176.353
2.21586	0.161786	DOWN	702.602	702.597	702.604	19.05	18.862	19.0905	76.0829
1.31758	0.16708	UP	277.089	277.086	277.09	10.7895	10.7005	10.8253	1153.6
1.5627	0.167972	DOWN	587.241	587.236	587.242	13.6301	13.532	13.6498	154.118
1.63234	0.168173	DOWN	715.045	715.044	715.047	1.04133	1.02175	1.04213	204.985
2.27658	0.168438	DOWN	331.291	331.29	331.292	19.3153	19.2777	19.3972	117.858
1.98517	0.170216	UP	341.112	341.111	341.113	1.45816	1.44617	1.4627	1114.35
1.80824	0.172451	DOWN	331.292	331.292	331.293	18.3316	18.3315	18.3317	56.2663
1.77131	0.175754	DOWN	702.602	702.602	702.602	20.7637	20.7568	20.7705	143.223
1.69814	0.177458	UP	191.022	191.02	191.023	17.4172	17.3993	17.5927	40.8531
1.67224	0.183217	DOWN	746.994	746.993	746.995	1.07157	1.0611	1.08008	178.914
1.67149	0.184746	DOWN	649.015	649.014	649.016	1.06107	1.04207	1.08035	419.581
60.7782	0.184789	UP	59.9851	59.985	59.9858	4.5356	4.49288	4.68837	182.037
11.3743	0.18718	UP	463.33	463.329	463.33	18.3155	18.2948	18.484	228.814
58.3332	0.188116	UP	59.9853	59.9844	59.9858	0.283767	0.0506667	0.484833	155.333
1.72837	0.188803	DOWN	298.158	298.157	298.16	17.9915	17.9902	17.9928	490.499
1.95698	0.189548	UP	611.151	611.146	611.152	12.269	12.1664	12.3021	3360.88
1.95635	0.192149	UP	613.15	613.144	613.15	12.278	12.1849	12.2784	370.358
5.42443	0.196074	UP	283.267	283.266	283.268	21.1806	21.0898	21.2713	404.447
1.92151	0.205304	UP	612.153	612.148	612.155	12.269	12.1849	12.3021	802.887
1.51509	0.205319	DOWN	633.041	633.04	633.042	1.04162	1.02345	1.04213	279.496
1.64938	0.206141	DOWN	407.267	407.265	407.269	17.8577	17.8567	17.8782	41.2584
2.28236	0.214852	DOWN	407.268	407.265	407.268	19.4721	19.4528	19.6758	196.754
7.37322	0.215215	DOWN	329.29	329.288	329.292	19.6753	19.4487	19.93	2414.45
1.65877	0.217865	DOWN	297.155	297.154	297.156	17.991	17.952	17.9928	3585.99
1.60292	0.218307	DOWN	664.989	664.988	664.99	1.08008	1.0631	1.08035	212.24
1.48407	0.224505	UP	191.02	191.019	191.021	18.3155	18.2375	18.3885	40.1769
1.50649	0.226447	DOWN	551.037	551.036	551.037	1.0421	1.04133	1.06108	394.26
1.65417	0.229742	DOWN	407.268	407.268	407.269	18.8802	18.8378	19.0877	131.217
12.0566	0.233429	UP	477.328	477.328	477.329	20.6125	20.602	20.733	351.014
4.14693	0.236034	UP	191.021	191.02	191.022	15.8675	15.8273	15.9981	68.5415
3.57274	0.238986	DOWN	641.578	641.573	641.579	21.282	21.0728	21.5122	464.947
1.55679	0.241869	DOWN	567.011	567.009	567.012	1.07157	1.04207	1.08035	474.711
11.4247	0.246036	UP	477.329	477.328	477.33	20.8595	20.8552	20.8638	282.86
7.39079	0.247844	DOWN	641.578	641.575	641.578	19.3042	19.2968	19.3347	292.259
1.91235	0.25277	UP	784.159	784.158	784.161	15.1995	15.1704	15.2286	184.557
1.24847	0.257697	DOWN	171.141	171.14	171.142	17.3609	17.323	17.3678	369.758
1.37631	0.262557	DOWN	587.208	587.202	587.21	10.842	10.7567	10.847	224.19
1.4916	0.266272	DOWN	582.985	582.985	582.986	1.08019	1.08003	1.08287	182.526
5.69613	0.266346	UP	477.329	477.327	477.33	22.6195	22.5337	22.7053	175.792
1.37166	0.266407	DOWN	141.018	141.017	141.018	1.07157	1.04207	1.08035	333.6
1.78371	0.269563	DOWN	329.291	329.29	329.291	18.5723	18.5218	18.576	1307.28
1.34542	0.271037	DOWN	247.046	247.044	247.047	17.1326	17.1322	17.133	216.46
1.76574	0.271442	DOWN	400.151	400.149	400.151	6.25552	6.24517	6.26183	398.563
1.41138	0.282824	DOWN	469.341	469.339	469.344	11.5872	11.5828	11.5917	121.905
1.34476	0.283089	DOWN	247.096	247.095	247.097	7.21622	7.2056	7.22283	377.296
1.46547	0.286202	DOWN	741.507	741.501	741.509	15.9321	15.9228	15.9411	135.04
1.71923	0.287544	UP	415.149	415.147	415.15	1.42258	1.40753	1.43682	437.68
1.91882	0.289291	UP	386.037	386.036	386.037	12.9212	12.8766	12.9658	168.726
1.43232	0.291155	DOWN	485.007	485.006	485.007	1.08003	1.0611	1.08035	325.91
19.9211	0.293169	UP	477.33	477.328	477.33	18.2567	18.1055	18.3487	278.618
1.51912	0.293751	DOWN	407.268	407.265	407.268	18.3313	18.3127	18.3315	74.7704
1.69123	0.295281	DOWN	331.291	331.289	331.291	18.576	18.5592	18.6038	75.1466
1.46145	0.298064	DOWN	740.507	740.499	740.513	15.9408	15.9045	15.9426	557.047
15.8099	0.300617	UP	477.328	477.327	477.33	20.3893	20.3218	20.4342	422.688
1.38777	0.301009	DOWN	241.219	241.217	241.22	18.5972	18.5723	18.7673	152.803
16.5626	0.302093	UP	477.329	477.327	477.331	20.1141	20.0978	20.1303	505.155
13.3917	0.304968	DOWN	641.576	641.573	641.579	19.5678	19.4673	19.715	296.661
1.27295	0.308627	UP	293.117	293.115	293.118	13.6184	13.532	13.6498	788.264
11.7057	0.310344	DOWN	329.29	329.288	329.292	19.2818	19.201	19.3882	1876.6
1.33584	0.315713	DOWN	293.179	293.176	293.18	16.9698	16.9242	17.248	690.871
4.39688	0.316348	DOWN	407.266	407.265	407.268	21.1958	20.99	21.4167	274.159
1.35582	0.31697	DOWN	469.033	469.032	469.033	1.05205	1.04162	1.06108	445.427
1.48941	0.329064	UP	519.272	519.268	519.273	12.507	12.4273	12.5212	543.134
1.45788	0.332328	DOWN	407.266	407.265	407.268	18.1043	18.0853	18.1052	53.5094
1.23404	0.333732	DOWN	385.238	385.234	385.239	15.4343	15.3784	15.4528	4545.64
1.38204	0.335766	DOWN	403.003	403.003	403.004	1.08008	1.0631	1.08035	243.531
8.12226	0.341531	UP	463.33	463.328	463.33	18.822	18.7095	18.9507	268.502
1.90921	0.343332	DOWN	407.267	407.265	407.268	20.6218	20.4758	20.8435	214.084
6.19928	0.343992	UP	463.329	463.328	463.33	19.785	19.4493	20.0047	362.262
2.56077	0.358716	DOWN	701.597	701.594	701.6	20.1783	20.0473	20.4345	237.139
1.78219	0.368583	DOWN	329.291	329.288	329.292	21.2237	21.1228	21.315	2969.2
1.74405	0.369551	UP	805.587	805.586	805.59	15.9971	15.9606	15.9987	332.613
1.31502	0.373287	DOWN	387.029	387.028	387.03	1.06106	1.04207	1.0631	665.849
1.37685	0.37382	UP	87.0456	87.0453	87.0461	15.6027	15.5845	15.6213	21.3733
1.31438	0.379253	UP	401.134	401.133	401.135	1.4569	1.44617	1.4627	324.565
1.3269	0.380971	DOWN	305.026	305.025	305.026	1.06107	1.04207	1.08035	517.318
1.22179	0.38777	DOWN	146.047	146.046	146.048	6.53023	6.3318	6.53102	406.133
1.75759	0.388993	UP	467.289	467.289	467.29	18.1043	18.1043	18.1043	64.3563
1.44946	0.391201	DOWN	141.018	141.018	141.019	1.52937	1.51735	1.54693	30.9427
26.5985	0.394382	UP	477.327	477.326	477.33	19.4447	19.3973	19.6132	662.262
8.33356	0.399695	DOWN	330.293	330.291	330.294	20.7287	20.5952	20.9577	761.859
1.2546	0.403037	DOWN	225.188	225.186	225.189	18.0852	18.0473	18.0867	148.795
1.52475	0.40689	DOWN	329.291	329.288	329.292	18.1043	18.0853	18.1055	722.751
6.74571	0.407119	UP	463.329	463.328	463.33	20.2845	20.1617	20.3617	380.756
1.58558	0.408639	UP	737.524	737.52	737.528	15.9408	15.9045	15.9426	27254.2
1.65206	0.410787	DOWN	329.288	329.288	329.291	17.4307	17.2358	17.5085	303.299
7.18445	0.411139	DOWN	329.291	329.288	329.291	20.7058	20.5762	20.7568	3074.79
7.10074	0.411967	UP	403.309	403.307	403.309	18.2962	18.1235	18.3137	164.619
2.96943	0.418926	UP	390.314	390.312	390.315	21.1862	21.1415	21.2215	6353.86
1.78196	0.422271	DOWN	87.0453	87.0452	87.046	11.4696	11.2666	11.5691	147.614
1.35311	0.426188	UP	678.102	678.095	678.103	15.0302	14.9819	15.0374	387.507
19.6282	0.432019	UP	389.311	389.309	389.312	19.4438	19.301	19.6188	6181.32
1.72158	0.433649	DOWN	330.292	330.291	330.293	20.2548	20.0605	20.4573	761.859
1.27922	0.438485	UP	565.053	565.049	565.054	12.819	12.7076	12.8354	758.125
1.20537	0.445237	DOWN	386.241	386.237	386.242	15.4343	15.3784	15.4528	1413.98
1.28496	0.446047	DOWN	255.235	255.233	255.237	19.168	19.0837	19.1862	1524.26
7.5218	0.454053	UP	403.309	403.308	403.31	22.5847	22.4273	22.8493	313.753
4.17447	0.455879	UP	389.312	389.309	389.313	18.1043	18.0473	18.1055	2323.02
2.19488	0.457977	UP	390.313	390.311	390.316	19.5699	19.4297	19.7525	1309.9
1.51268	0.468372	DOWN	330.292	330.291	330.293	18.0852	18.0663	18.1052	175.581
1.18952	0.469869	UP	511.355	511.352	511.355	14.7935	14.7555	14.8193	3940.92
4.04558	0.471211	UP	390.315	390.312	390.316	18.3212	18.2948	18.3537	960.472
3.10354	0.472128	UP	390.314	390.311	390.316	18.1043	18.0853	18.1055	612.078
2.58931	0.472814	UP	389.312	389.31	389.312	18.8674	18.8348	18.8802	4323.72
1.75077	0.478524	UP	191.021	191.02	191.022	22.2457	22.185	22.3207	35.9721
1.26071	0.480189	UP	520.276	520.275	520.276	11.9602	11.923	11.9975	157.921
2.98106	0.482735	UP	389.312	389.309	389.313	18.3317	18.3137	18.5782	3252.03
1.52369	0.483758	DOWN	330.293	330.291	330.294	19.5912	19.2868	19.8457	580.043
2.67098	0.488247	DOWN	467.29	467.287	467.29	21.1862	21.0377	21.398	200.472
1.22638	0.497081	UP	245.116	245.115	245.117	10.5933	10.5808	10.6196	197.731
1.26551	0.499651	UP	519.272	519.267	519.272	11.9972	11.923	12.0163	667.598
1.41685	0.501405	DOWN	331.291	331.289	331.292	18.1052	18.0852	18.1235	47.7468
2.97808	0.503923	UP	390.314	390.312	390.316	19.2968	19.2005	19.392	1563.17
1.26502	0.513252	DOWN	739.527	739.519	739.532	15.9408	15.9045	15.9426	3585.22
2.43481	0.514382	UP	390.315	390.312	390.315	17.8585	17.8373	17.859	420.772
3.12384	0.51872	UP	389.311	389.309	389.312	17.8388	17.5942	17.8585	1582.14
2.19985	0.521686	UP	403.308	403.307	403.309	20.3046	20.2657	20.3435	236.154
1.42425	0.522983	UP	87.0457	87.0454	87.046	14.5108	14.5051	14.5593	23.3233
1.18335	0.526889	DOWN	143.109	143.108	143.11	16.7044	16.6592	16.7153	339.323
2.81571	0.529107	UP	390.315	390.312	390.316	21.5463	21.398	21.6723	6544.69
1.48453	0.535009	DOWN	467.29	467.286	467.29	20.1493	20.0658	20.3252	181.88
1.20703	0.547838	DOWN	701.597	701.595	701.599	18.5408	18.5402	18.5592	72.4603
1.31804	0.55102	UP	738.528	738.524	738.532	15.9419	15.9232	15.9597	10838.8
1.80174	0.553702	UP	389.312	389.309	389.313	20.0162	19.8078	20.2283	6055.94
2.00601	0.559378	UP	389.311	389.309	389.313	21.6628	21.3913	22.2743	8367.83
1.16309	0.565776	DOWN	597.392	597.39	597.394	15.4902	15.453	15.4902	194.781
1.79147	0.566677	UP	701.597	701.594	701.601	19.6002	19.2968	19.8568	187.271
1.4073	0.569454	DOWN	255.235	255.235	255.236	19.8837	19.8428	19.8918	52.7227
1.115	0.578057	DOWN	281.251	281.249	281.252	19.3472	19.2382	19.377	382.983
1.18836	0.578249	UP	278.127	278.126	278.128	1.32962	1.32203	1.33632	221.478
1.40711	0.579492	UP	467.29	467.287	467.29	19.7868	19.6947	19.9213	173.213
1.1981	0.583672	DOWN	679.508	679.504	679.512	15.9411	15.9045	15.9424	198.311
1.9804	0.589686	UP	390.314	390.312	390.316	18.9368	18.803	19.1095	1122.83
1.13058	0.594473	DOWN	492.243	492.241	492.244	10.1512	10.0874	10.1702	180.936
1.31666	0.600691	DOWN	407.268	407.265	407.268	18.576	18.5653	18.5782	95.493
1.73291	0.600769	UP	389.312	389.309	389.313	22.8487	22.563	22.9513	6914.79
1.86679	0.61387	UP	389.312	389.309	389.313	19.1178	19.0808	19.201	4657.37
2.23258	0.618824	UP	390.314	390.312	390.316	20.8358	20.6205	21.0377	6353.86
1.12157	0.621374	DOWN	491.24	491.238	491.241	10.1694	10.1059	10.1708	765.525
1.1481	0.623601	UP	606.08	606.076	606.081	12.8926	12.8015	12.8961	171.62
1.11739	0.634794	UP	512.358	512.355	512.358	14.8106	14.7555	14.8193	1016.49
1.12534	0.64402	UP	547.078	547.074	547.08	13.8583	13.7773	13.8713	279.255
1.18651	0.64492	UP	475.171	475.169	475.173	1.42245	1.40753	1.43007	292.847
1.64643	0.653093	UP	390.315	390.312	390.316	20.4398	20.378	20.5573	2236.33
1.2925	0.657166	DOWN	329.29	329.289	329.291	16.7173	16.6963	16.748	40.9749
1.63631	0.659247	UP	389.312	389.31	389.313	21.1605	20.9867	21.2402	7162.74
1.08157	0.67181	UP	87.0457	87.045	87.0461	11.8272	11.7539	11.8519	178.411
1.1457	0.681821	DOWN	256.239	256.237	256.24	19.174	19.0837	19.1862	599.86
1.12362	0.69883	DOWN	467.29	467.288	467.29	22.8018	22.7665	22.8493	106.67
1.26636	0.726158	DOWN	330.292	330.291	330.293	17.8588	17.8568	17.8758	152.791
1.12126	0.740531	DOWN	678.505	678.502	678.509	15.9408	15.9045	15.9611	1113.21
1.06444	0.747658	DOWN	143.109	143.108	143.11	16.4848	16.4678	16.4871	100.882
1.13344	0.767942	DOWN	701.598	701.594	701.6	18.9507	18.8612	19.0905	128.299
1.09097	0.783148	DOWN	666.267	666.264	666.269	14.3422	14.2666	14.354	292.749
1.18896	0.791968	UP	295.106	295.105	295.107	3.66422	3.60618	3.82967	168.189
1.10051	0.794842	DOWN	677.502	677.499	677.506	15.9408	15.9045	15.9426	2971.16
1.07327	0.801219	UP	259.133	259.131	259.133	12.95	12.8578	12.9526	98.1557
1.13029	0.818725	UP	330.293	330.291	330.294	18.3315	18.2948	18.5847	266.826
1.11814	0.860815	UP	390.314	390.312	390.316	18.5658	18.484	18.5972	762.425
1.11741	0.862579	DOWN	701.598	701.596	701.601	20.7192	20.5832	20.8638	269.853
1.05282	0.883255	UP	701.598	701.595	701.6	18.3221	18.3127	18.3347	60.8981
1.04941	0.884194	DOWN	665.263	665.261	665.266	14.3399	14.2666	14.354	874.047
1.11114	0.88688	DOWN	330.293	330.291	330.294	22.7701	22.4907	22.8378	501.354
1.10435	0.894666	UP	331.291	331.29	331.292	22.636	22.6033	22.7473	109.575
1.12458	0.900488	UP	329.29	329.288	329.291	17.859	17.7037	17.879	775.834
1.09507	0.90124	UP	390.314	390.312	390.316	20.0185	19.7988	20.2525	1431.88
1.08794	0.910134	UP	407.266	407.265	407.268	20.0352	19.8837	20.143	191.201
1.02688	0.912636	UP	549.301	549.297	549.302	14.812	14.7743	14.8193	180.734
1.10907	0.912717	UP	329.29	329.288	329.292	22.7567	22.409	22.9127	1876.63
1.05438	0.936852	UP	390.313	390.312	390.316	22.743	22.3017	23.0287	3103.62
1.0332	0.969035	DOWN	329.29	329.289	329.292	18.8927	18.803	19.0808	1766.73
1.03315	0.974797	UP	389.312	389.311	389.313	20.6312	20.4528	20.879	6937.09
1.00517	0.977084	UP	159.104	159.103	159.105	15.6026	15.5654	15.6213	586.211
1.22579	0.0145915	UP	61.9889	61.9881	61.9892	9.49029	9.42687	9.53723	934.037

## Sheet: PCC 7942_Method 2A vs Method 2B
fold	pvalue	updown	mzmed	mzmin	mzmax	rtmed	rtmin	rtmax	maxint
212.328	0.00558733	UP	455.409	455.408	455.411	18.3591	18.3507	18.3677	1754.99
106.814	0.00478006	UP	456.413	456.411	456.414	18.3591	18.3507	18.3677	576.734
58.4826	0.0228636	UP	308.979	308.977	308.979	14.9487	14.9303	14.9495	650.597
57.7455	0.000468903	DOWN	402.165	402.165	402.165	1.43231	1.3808	1.47717	684.224
51.4179	0.00636574	DOWN	805.339	805.338	805.34	1.4227	1.40345	1.47717	151.4
33.4634	4.62652e-05	DOWN	744.284	744.284	744.285	1.41308	1.3808	1.45693	376.713
27.3657	0.00122544	UP	228.206	228.205	228.207	18.3674	18.3507	18.3702	1518.37
25.8312	0.00117066	UP	325.181	325.18	325.182	17.2059	17.1943	17.2135	272.362
23.3745	0.000385446	UP	557.495	557.494	557.498	18.3674	18.3507	18.3702	1390.6
23.2594	0.000892305	UP	227.203	227.202	227.204	18.3678	18.3422	18.3895	7830.5
22.2203	0.000322157	UP	558.498	558.497	558.501	18.3674	18.3507	18.3702	572.537
22.1549	0.00190599	UP	225.187	225.186	225.188	17.9625	17.9573	17.9655	926.698
22.1207	0.00143972	UP	229.208	229.208	229.209	18.3677	18.3507	18.3702	171.526
20.4317	0.0170502	UP	535.398	535.398	535.401	18.3318	18.3315	18.3485	336.255
19.0257	0.000130441	UP	559.499	559.498	559.502	18.3674	18.3507	18.3702	176.455
17.9053	0.00333333	DOWN	402.165	402.165	402.166	3.08831	2.98742	3.18923	134.024
16.5558	0.00105603	UP	635.473	635.471	635.475	18.3593	18.351	18.3677	166.714
16.5297	0.00561648	UP	403.284	403.282	403.286	17.5056	17.503	17.5122	197.205
16.3728	0.0282711	UP	556.97	556.967	556.974	14.1881	14.1881	14.1882	278.951
14.5029	0.00165143	UP	253.218	253.218	253.219	18.4827	18.4658	18.4855	1941.91
14.2922	0.0017176	UP	254.221	254.221	254.222	18.4827	18.4658	18.4855	352.585
14.2654	0.0101006	DOWN	818.321	818.321	818.322	1.41308	1.40345	1.4227	176.841
12.8539	0.000864586	UP	583.511	583.509	583.513	18.4827	18.4658	18.4855	368.97
12.4274	0.00416503	DOWN	306.079	306.078	306.079	8.73321	8.70925	8.75882	674.784
11.5506	0.00162956	UP	584.514	584.513	584.516	18.483	18.4658	18.4855	158.316
10.0147	0.00056026	UP	271.228	271.227	271.229	18.1177	18.1133	18.1198	646.426
9.80882	0.000364806	DOWN	321.051	321.051	321.051	12.1343	12.116	12.1347	128.947
9.66982	0.00708687	UP	315.197	315.196	315.198	17.2138	17.0775	17.2578	450.525
9.38112	0.00219757	UP	345.206	345.205	345.207	17.3888	17.3865	17.3943	216.619
9.31148	0.000913931	UP	271.229	271.228	271.229	17.6608	17.6573	17.668	566.898
8.77061	0.00633383	UP	487.399	487.398	487.401	17.8421	17.8307	17.8502	554.152
8.23099	0.00895261	UP	299.201	299.201	299.202	18.4853	18.4825	18.4855	232.294
6.63774	0.0229252	UP	370.98	370.976	370.981	14.2001	14.1881	14.2257	1860.23
6.61883	0.0025856	UP	269.212	269.212	269.213	17.9792	17.9653	18.1777	150.456
6.3658	0.00590126	UP	488.403	488.401	488.404	17.8435	17.8307	17.8502	198.475
6.07995	0.000634149	UP	257.213	257.212	257.214	17.9906	17.9847	17.9988	350.376
5.92413	0.039101	UP	482.96	482.956	482.961	14.9299	14.9294	14.9304	296.748
5.88023	0.00379389	UP	271.228	271.228	271.229	18.3591	18.3507	18.3677	127.58
5.51458	0.00603355	UP	315.195	315.194	315.197	17.5032	17.503	17.649	53.6951
5.33762	0.0102413	UP	403.307	403.305	403.309	20.9758	20.6805	21.1983	172.602
5.17262	0.030355	UP	505.989	505.985	505.992	15.0249	15.0051	15.0266	1480.72
5.13094	0.00162946	DOWN	61.9892	61.9891	61.9893	8.40511	8.33117	8.41042	28.366
5.04613	0.0371981	UP	506.989	506.987	506.99	15.0253	15.0252	15.0253	214.082
4.95592	0.00495275	UP	284.268	284.267	284.269	21.4808	21.4325	21.5112	151.576
4.90832	0.000134137	UP	389.31	389.307	389.311	18.7535	18.409	18.81	1069.71
4.58525	0.0467733	UP	158.12	158.119	158.12	16.3047	16.2661	16.3245	123.457
4.34957	0.00884225	UP	614.562	614.559	614.563	21.4537	21.4325	21.4742	114.47
4.32665	0.00110072	UP	297.244	297.243	297.245	18.4445	18.4273	18.4472	70.7746
4.30003	0.0041552	UP	283.264	283.264	283.265	21.4898	21.4708	21.4935	709.99
4.28248	0.0239312	UP	269.212	269.212	269.213	17.0877	17.0785	17.0968	35.354
4.16163	0.0177577	UP	511.471	511.47	511.472	19.1668	19.156	19.1762	372.071
4.07859	0.000760469	UP	244.201	244.2	244.201	17.8467	17.8407	17.8502	371.049
4.01663	0.000804299	UP	243.198	243.197	243.199	17.8484	17.8312	17.863	2186.09
3.95292	1.7382e-05	UP	585.519	585.517	585.522	18.4827	18.4658	18.4855	58.8473
3.831	0.000951474	UP	457.256	457.254	457.257	17.6958	17.6877	17.696	166.958
3.76668	0.00402794	UP	557.484	557.483	557.485	17.9722	17.9653	17.9792	24.6905
3.68423	0.0159797	UP	613.559	613.556	613.56	21.4875	21.4137	21.6048	237.344
3.67887	0.000370316	UP	824.553	824.548	824.556	18.0953	18.0808	18.1005	214.524
3.60697	0.00249366	UP	241.218	241.217	241.218	18.2433	18.2353	18.2513	22.63
3.57035	0.0214964	UP	184.987	184.986	184.987	14.1905	14.1881	14.2257	842.876
3.45381	0.0259345	UP	191.021	191.02	191.022	17.3099	17.2772	17.3682	160.061
3.35032	0.0184347	DOWN	497.336	497.335	497.337	14.6263	14.6246	14.6466	391.82
3.34674	0.0307811	UP	257.212	257.212	257.213	18.232	18.2158	18.2353	61.0096
3.3443	0.0103909	UP	403.305	403.305	403.306	20.3852	20.344	20.4212	174.288
3.3142	0.0454095	UP	331.288	331.288	331.29	20.3628	20.0942	20.52	160.1
3.28234	0.000924617	UP	413.23	413.228	413.23	17.6858	17.6767	17.6958	196.914
3.12065	0.00246989	UP	227.198	227.198	227.199	17.9528	17.946	17.9597	102.049
3.10821	5.07553e-05	UP	197.155	197.155	197.156	17.4728	17.4648	17.4833	20.5673
3.05952	0.00522267	UP	403.305	403.304	403.307	19.8458	19.7497	19.9997	157.366
3.0562	0.00177223	UP	555.282	555.282	555.285	18.483	18.4658	18.4855	172.271
2.99264	0.0104612	UP	353.178	353.177	353.179	17.4262	17.4253	17.4337	191.808
2.91355	0.000475112	UP	298.157	298.155	298.157	17.8988	17.8882	17.9218	307.29
2.90365	0.0389806	UP	331.289	331.288	331.289	20.707	20.6878	20.7672	152.592
2.84507	0.0498242	UP	389.309	389.307	389.312	21.0253	20.8795	21.032	1293.92
2.82656	0.000404122	UP	297.154	297.152	297.155	17.8937	17.869	17.9218	1518.7
2.76101	0.00172932	UP	403.305	403.305	403.307	18.9842	18.9642	19.0237	130.717
2.70599	0.00720175	UP	191.021	191.02	191.022	18.3697	18.3492	18.5825	306.87
2.69302	0.000156626	UP	313.168	313.166	313.168	18.0984	18.0938	18.1005	190.123
2.65244	0.00127306	UP	329.288	329.287	329.29	19.7211	19.6165	19.8458	1995.47
2.62316	0.0403213	UP	391.309	391.309	391.311	21.1798	21.032	21.245	125.214
2.6223	0.0104522	UP	390.313	390.312	390.314	20.6591	20.6395	20.738	390.061
2.61454	0.0350092	UP	403.302	403.3	403.304	18.2502	18.232	18.4855	115.233
2.59367	0.000817338	UP	369.204	369.203	369.205	17.6766	17.6643	17.6877	193.214
2.5788	0.000179373	UP	312.173	312.171	312.174	18.099	18.077	18.121	559.419
2.5769	0.00175249	UP	587.53	587.527	587.531	19.1755	19.156	19.1762	141.546
2.54433	0.000206412	UP	311.17	311.168	311.171	18.099	18.077	18.121	2475.45
2.52426	0.00251993	UP	256.238	256.236	256.238	19.1758	19.156	19.1947	580.955
2.52184	0.00500753	UP	199.172	199.171	199.172	17.8092	17.7937	17.8242	524.894
2.50506	0.0100107	UP	158.12	158.12	158.12	16.6331	16.4987	16.6935	121.541
2.49611	0.000282833	UP	309.18	309.178	309.182	17.6998	17.68	17.7267	85.6371
2.47983	0.00414799	UP	391.311	391.309	391.312	22.8975	22.813	23.181	149.67
2.47353	0.00847607	UP	141.018	141.017	141.018	23.7912	23.7743	23.808	131.402
2.46472	0.00432693	UP	330.291	330.29	330.293	20.1085	20.0377	20.3428	509.036
2.45831	5.96074e-05	UP	283.241	283.239	283.241	16.3696	16.3433	16.3828	31.8017
2.43818	0.0100444	UP	331.289	331.288	331.29	21.1467	21.0835	21.3945	161.367
2.43723	0.00222465	UP	255.234	255.233	255.235	19.1768	19.156	19.1947	2959.93
2.43579	0.000120739	UP	238.107	238.107	238.108	16.7407	16.7298	16.7517	133.61
2.40073	0.00141653	UP	585.529	585.524	585.532	19.1758	19.156	19.1947	906.275
2.39399	0.00136291	UP	586.531	586.527	586.535	19.1788	19.156	19.1947	405.177
2.35297	0.00519309	UP	852.583	852.581	852.586	18.3124	18.3097	18.3283	184.9
2.34826	0.0269134	UP	641.573	641.569	641.576	22.7925	22.5398	22.8303	224.471
2.34332	0.000584274	UP	351.227	351.225	351.229	17.7193	17.699	17.7463	526.655
2.3415	0.0483312	UP	403.307	403.305	403.309	22.7788	22.4307	22.8695	183.557
2.3172	0.00425806	UP	210.151	210.15	210.151	17.1088	17.0967	17.1562	30.4654
2.30466	0.0283305	UP	330.291	330.29	330.291	19.7305	19.7113	19.7497	562.341
2.28278	0.0103369	UP	192.024	192.023	192.024	18.3888	18.3872	18.3893	23.8548
2.27984	0.0025155	UP	281.247	281.247	281.248	18.6003	18.5813	18.6193	22.3982
2.27707	0.00234065	UP	242.213	242.213	242.214	19.0038	19.0032	19.0045	179.957
2.27432	0.00814602	UP	191.02	191.02	191.021	21.0196	21.013	21.0262	160.633
2.25389	0.0334904	DOWN	724.505	724.499	724.509	15.879	15.866	15.8861	792.292
2.25099	0.00467766	UP	331.289	331.288	331.29	22.8105	22.7367	22.8628	202.146
2.24791	0.00496222	UP	325.179	325.177	325.181	17.6522	17.6237	17.6678	190.972
2.23943	0.000393119	DOWN	695.511	695.501	695.513	14.8364	14.8337	14.8564	232.341
2.23749	0.00126937	UP	283.24	283.239	283.241	18.1783	18.1337	18.2142	105.075
2.23177	0.00189623	UP	254.102	254.101	254.102	18.3393	18.2513	18.4273	24.5524
2.23136	0.00021055	UP	133.015	133.015	133.015	16.6923	16.6717	16.713	27.4003
2.22782	0.000757945	UP	281.225	281.223	281.226	17.5995	17.5863	17.6097	724.868
2.21678	0.000173366	UP	283.24	283.238	283.242	17.3922	17.3788	17.4132	538.977
2.21617	0.000216976	UP	283.239	283.239	283.241	17.6742	17.6613	17.6875	205.65
2.21037	0.0446027	UP	613.558	613.555	613.562	19.0893	18.9837	19.1188	65.2834
2.2016	0.00256639	UP	191.02	191.02	191.021	23.4603	23.4328	23.4878	109.503
2.19366	9.68637e-05	UP	156.104	156.104	156.105	16.5953	16.5884	16.6134	129.887
2.19232	0.0260083	UP	111.009	111.009	111.009	18.3872	18.3507	18.3893	20.2515
2.18346	7.89966e-05	UP	309.181	309.178	309.183	17.1707	17.1523	17.178	314.139
2.18082	0.000504272	UP	133.015	133.015	133.015	17.2816	17.2707	17.2925	29.2169
2.17461	0.000162941	UP	297.219	297.219	297.219	17.2162	17.2138	17.2185	38.5472
2.16969	0.00793612	DOWN	725.51	725.507	725.511	15.8853	15.873	15.8859	232.624
2.16675	0.000230552	UP	283.241	283.239	283.241	17.0978	17.096	17.1197	36.4787
2.15425	7.66885e-06	UP	385.27	385.269	385.271	16.7312	16.7298	16.7487	194.251
2.14795	0.0129055	DOWN	964.691	964.684	964.698	16.3437	16.3406	16.3627	673.906
2.13837	0.0135768	DOWN	963.688	963.682	963.695	16.3436	16.3406	16.3608	1177.29
2.10768	0.00336222	UP	133.015	133.015	133.015	21.4327	21.4295	21.4358	36.3589
2.10614	0.000349873	UP	510.211	510.209	510.212	16.1328	16.1327	16.1337	255.735
2.09747	0.00628486	UP	390.312	390.31	390.314	20.8642	20.8013	20.8917	387.571
2.087	0.00418394	UP	282.227	282.226	282.227	17.6029	17.5993	17.6097	161.302
2.06794	0.00394939	UP	329.289	329.287	329.29	22.7926	22.667	22.849	2391.27
2.06548	0.00065163	UP	266.213	266.212	266.213	17.4277	17.4253	17.4337	141.657
2.0651	0.00713168	UP	389.309	389.307	389.31	20.4679	20.2863	20.5748	1316.11
2.06336	0.000232243	UP	368.263	368.262	368.265	17.0219	17.0198	17.0392	145.062
2.05275	0.00077963	UP	509.209	509.206	509.212	16.1328	16.1327	16.1519	1118.43
2.04399	0.0234488	UP	191.021	191.02	191.021	20.7285	20.6497	20.8395	161.22
2.04377	0.00165658	UP	473.283	473.28	473.285	19.0993	19.0615	19.118	335.021
2.04267	0.0194009	UP	191.021	191.02	191.022	17.8407	17.6482	18.0938	167.035
2.03804	0.00444894	UP	281.224	281.222	281.226	18.1397	17.8885	18.1562	23.2306
2.03141	0.000378482	UP	255.105	255.104	255.106	16.1328	16.1327	16.1528	409.134
2.02097	0.0120116	UP	389.309	389.307	389.311	19.6353	19.5205	19.6733	1312.18
2.02061	0.00357212	UP	191.02	191.02	191.021	19.5779	19.5197	19.7298	212.518
2.02014	0.0235292	UP	281.249	281.248	281.251	19.3333	19.309	19.3672	445.227
2.0199	0.00202844	UP	210.151	210.15	210.152	18.6005	18.5988	18.7545	28.7175
2.01428	0.047699	UP	402.994	402.992	402.994	14.3399	14.3396	14.3399	204.555
2.01029	1.87216e-05	UP	367.261	367.259	367.263	17.0358	17.0198	17.0418	563.784
2.00756	0.00601284	UP	226.146	226.145	226.146	18.5903	18.5808	18.6018	17.6905
2.00573	0.0483349	UP	279.232	279.232	279.233	18.7057	18.6958	18.7157	174.996
1.99611	0.012701	UP	330.291	330.29	330.292	17.3203	17.3122	17.3285	51.4049
1.99478	0.00294675	UP	327.184	327.182	327.184	18.3283	18.3123	18.3503	212.825
1.99135	0.00485208	UP	351.265	351.264	351.265	17.9768	17.9653	17.9792	39.0093
1.98614	0.00382383	UP	156.104	156.103	156.104	17.9032	17.8988	17.9075	40.5362
1.97985	0.00233706	UP	489.277	489.273	489.28	19.1951	19.1565	19.2085	312.285
1.97828	0.00660998	UP	391.31	391.309	391.311	19.7113	19.6928	19.7298	120.527
1.97466	0.0430462	UP	391.311	391.309	391.312	20.6688	20.6133	20.738	117.056
1.97286	0.0302197	UP	301.163	301.163	301.164	19.5102	19.5003	19.5202	124.048
1.97033	0.00432465	UP	287.243	287.241	287.245	18.8502	18.796	18.8512	288.451
1.96315	0.00493515	UP	641.574	641.569	641.575	20.3247	20.1275	20.4212	156.92
1.96234	0.00629676	UP	331.289	331.288	331.29	17.7497	17.7455	17.7538	36.1337
1.96191	5.76538e-05	UP	230.177	230.176	230.178	17.0968	17.0967	17.1017	138.502
1.95259	0.00351176	UP	326.188	326.187	326.19	18.3287	18.285	18.3503	583.817
1.94895	0.000442707	UP	199.146	199.145	199.146	17.5366	17.5277	17.5418	206.147
1.94723	0.00240302	UP	266.152	266.151	266.152	17.8659	17.8628	17.869	145.817
1.94511	0.00563699	UP	390.312	390.312	390.312	20.0372	19.9798	20.0377	399.458
1.94336	0.00330096	UP	286.24	286.238	286.241	18.8402	18.796	18.8512	1433.42
1.94089	0.0122971	UP	371.292	371.29	371.294	18.0781	18.0582	18.0978	447.409
1.94038	0.0120677	UP	330.291	330.29	330.293	17.7346	17.7332	17.7455	122.033
1.93851	0.00382068	UP	265.149	265.148	265.15	17.868	17.8502	17.8825	965.195
1.93362	0.0135187	UP	205.16	205.16	205.16	19.3377	19.328	19.3473	128.307
1.93285	0.00308926	UP	325.185	325.183	325.187	18.3287	18.285	18.3503	2666.75
1.9321	0.000252843	DOWN	887.54	887.538	887.542	14.8068	14.7958	14.8183	161.545
1.92783	0.00650624	UP	543.295	543.293	543.296	20.2194	20.209	20.2298	126.923
1.92548	0.00578281	UP	367.26	367.259	367.261	19.1955	19.156	19.2332	28.3129
1.92497	2.48536e-05	UP	367.261	367.259	367.263	17.3257	17.3102	17.336	38.0936
1.91548	0.0122283	UP	702.515	702.512	702.517	20.2575	20.2467	20.2683	151.272
1.91522	0.0124452	UP	329.289	329.287	329.29	16.7107	16.7038	16.713	30.9834
1.90597	0.00431157	UP	199.171	199.171	199.172	18.8502	18.796	18.8512	178.387
1.90407	0.00642335	UP	330.292	330.29	330.293	22.7831	22.6475	22.8695	643.702
1.90111	0.00368137	UP	347.264	347.262	347.265	18.8402	18.796	18.8512	276.474
1.8978	0.00419285	UP	287.243	287.243	287.243	18.4253	18.4057	18.445	15.2365
1.89634	0.00352597	UP	346.261	346.259	346.262	18.8402	18.796	18.8512	1365.74
1.8948	0.0019331	UP	242.141	242.14	242.142	16.1519	16.1517	16.1718	253.661
1.8859	0.00466957	DOWN	737.521	737.514	737.524	15.8856	15.8672	15.8911	23975.9
1.87745	0.0011366	UP	329.289	329.287	329.29	20.4032	20.2863	20.4888	1791.37
1.8765	0.00552588	UP	467.286	467.283	467.289	20.285	20.2207	20.443	157.459
1.87165	0.00831854	UP	642.574	642.573	642.575	20.0857	20.0567	20.1147	78.2909
1.86797	0.000111046	UP	191.021	191.021	191.021	17.0418	17.0335	17.0575	122.386
1.86742	0.0107475	UP	297.23	297.218	297.243	17.4977	17.4687	17.5032	142.276
1.86722	0.0191608	UP	329.289	329.288	329.29	18.232	18.2177	18.2353	1164.43
1.86499	0.00676378	UP	156.104	156.103	156.105	18.2533	18.2285	18.2755	22.4397
1.86392	0.002748	DOWN	735.209	735.207	735.211	15.8858	15.866	15.8911	196.825
1.86043	0.00286592	UP	457.255	457.255	457.255	19.1657	19.156	19.1755	27.1011
1.85965	0.00639661	UP	286.24	286.239	286.241	18.4083	18.361	18.4282	50.9614
1.85873	0.016325	UP	329.289	329.287	329.29	17.7455	17.7318	17.7538	468.257
1.85179	0.00458741	UP	156.104	156.103	156.105	17.4082	17.3978	17.4327	324.96
1.84219	0.000250188	DOWN	259.132	259.131	259.132	12.3432	12.3237	12.3448	81.4051
1.84125	0.00220669	UP	371.292	371.289	371.294	17.7483	17.7345	17.766	174.199
1.83424	0.00498327	UP	351.266	351.264	351.266	18.2107	18.1967	18.2128	129.825
1.8288	0.016995	DOWN	661.155	661.151	661.158	12.8388	12.8326	12.8615	250.616
1.82651	0.0264094	UP	331.289	331.289	331.289	17.9751	17.9653	17.9848	57.4439
1.82599	0.00279538	DOWN	738.524	738.518	738.527	15.8853	15.866	15.8861	9967.32
1.82382	0.0166867	UP	389.31	389.307	389.312	22.8175	22.7557	22.984	1700
1.82079	0.00272152	DOWN	922.685	922.683	922.689	15.5486	15.5406	15.5597	197.3
1.81986	0.00475866	UP	344.245	344.243	344.246	18.0981	18.0157	18.1913	26.3809
1.81706	0.00549044	UP	197.156	197.155	197.156	17.7035	17.6958	17.7267	218.719
1.8099	0.0228884	UP	330.29	330.29	330.291	18.2352	18.232	18.2353	320.971
1.80202	0.0393572	DOWN	827.568	827.568	827.571	15.81	15.8094	15.8102	173.333
1.80091	0.0152709	UP	424.354	424.352	424.355	18.1367	18.1332	18.1392	65.5256
1.79455	6.77594e-05	UP	281.224	281.224	281.226	16.4007	16.3815	16.4027	19.2564
1.79432	0.00529029	UP	367.26	367.26	367.26	17.6803	17.6767	17.684	23.3263
1.78734	0.00762554	UP	281.225	281.222	281.226	17.2876	17.2693	17.2953	35.0752
1.78505	0.0182274	UP	390.312	390.31	390.314	22.8175	22.7557	22.984	499.381
1.78267	0.00241063	UP	87.0458	87.0458	87.0459	16.2853	16.2661	16.3044	30.7751
1.77993	8.81955e-05	UP	309.173	309.171	309.174	16.7844	16.769	16.796	320.408
1.77738	0.00212813	UP	254.102	254.101	254.103	16.1328	16.1327	16.1519	3073.75
1.77656	0.0178086	UP	329.289	329.286	329.29	17.9828	17.9655	18.0052	753.338
1.7745	0.00141562	DOWN	332.126	332.123	332.128	14.0556	14.0404	14.0912	1760.45
1.77374	0.00381115	UP	427.39	427.388	427.393	19.5498	19.4842	19.5597	242.945
1.77351	0.0140091	UP	171.14	171.139	171.141	17.2533	17.246	17.2757	301.652
1.77281	0.00114312	DOWN	401.242	401.242	401.243	11.7026	11.7017	11.7035	23.1612
1.76904	3.0696e-05	UP	211.154	211.153	211.154	16.1618	16.1518	16.1708	185.581
1.7689	0.00274295	DOWN	921.679	921.67	921.686	15.5492	15.5406	15.5612	341.596
1.76769	0.0235887	UP	331.289	331.289	331.289	18.2336	18.232	18.2352	91.4382
1.76034	0.00462242	UP	424.353	424.352	424.354	17.924	17.9182	17.9268	149.698
1.75908	0.000193315	UP	344.244	344.242	344.245	17.4903	17.4842	17.503	158.589
1.75129	0.00499944	UP	309.175	309.173	309.177	18.0237	18.0012	18.0592	308.901
1.75077	0.000578334	UP	156.104	156.103	156.105	16.037	16.0206	16.0378	106.62
1.74648	0.020651	UP	642.575	642.572	642.576	22.7723	22.7557	22.775	122.645
1.74499	0.00452555	UP	427.39	427.388	427.393	19.9703	19.9128	19.9997	237.951
1.72806	8.48986e-05	UP	284.26	284.259	284.261	16.5373	16.5356	16.5565	196.55
1.72485	0.0117903	UP	385.27	385.269	385.271	18.2329	18.2305	18.2353	19.3667
1.72236	0.0321928	UP	330.291	330.289	330.293	17.9918	17.9847	18.0052	193.517
1.72037	0.0471844	UP	641.57	641.569	641.577	19.3567	19.2902	19.4627	137.373
1.71561	0.0493269	DOWN	505.145	505.141	505.148	9.88003	9.86042	9.9174	344.119
1.71152	0.0241583	UP	391.31	391.309	391.311	19.0032	18.9837	19.0045	95.508
1.70971	0.00213912	DOWN	333.13	333.126	333.131	14.0556	14.0404	14.0912	351.023
1.70313	0.000377933	UP	737.53	737.529	737.532	18.1133	18.0968	18.1192	24.938
1.68873	0.000259177	UP	210.151	210.15	210.152	16.1615	16.1517	16.172	1187.16
1.68872	0.0209183	UP	421.28	421.278	421.28	19.328	19.3115	19.5023	112.721
1.68746	0.000954632	UP	368.291	368.289	368.292	17.4118	17.4068	17.4253	169.933
1.67019	0.0247834	UP	346.261	346.259	346.262	18.4083	18.361	18.4282	48.0482
1.66971	0.000786313	UP	574.487	574.484	574.488	18.8503	18.8302	18.8505	179.932
1.66058	0.00722289	DOWN	294.119	294.119	294.12	13.0247	13.0207	13.053	173.734
1.6581	0.0026707	DOWN	259.132	259.13	259.132	11.9845	11.9838	12.0035	1026.74
1.64436	0.00249891	UP	343.261	343.259	343.262	17.0991	17.0967	17.1017	27.8535
1.64361	0.00260835	UP	141.093	141.093	141.093	16.018	15.9989	16.0188	75.43
1.64331	0.022816	UP	616.534	616.53	616.537	18.8502	18.8293	18.8512	259.448
1.6376	0.0106264	DOWN	293.116	293.114	293.117	13.0308	13.0207	13.0478	1035
1.63605	0.00730577	DOWN	259.132	259.13	259.132	11.5693	11.5518	11.5721	1494.42
1.63547	0.0227914	UP	293.18	293.179	293.182	18.3306	18.3038	18.3503	446.824
1.62972	0.0186256	UP	285.127	285.125	285.127	17.4293	17.4253	17.4337	179.368
1.62679	0.00441562	DOWN	260.135	260.132	260.136	11.9935	11.9841	12.0032	136.459
1.61218	0.0235551	UP	389.309	389.306	389.31	17.6933	17.5415	17.7455	257.676
1.60865	0.00263412	UP	573.485	573.481	573.488	18.8497	18.796	18.8512	451.547
1.60802	0.00151878	UP	269.189	269.187	269.213	17.5297	17.406	17.5498	292.465
1.60198	0.00185361	UP	278.186	278.184	278.186	17.0395	17.0335	17.0435	214.179
1.59675	0.0295181	UP	341.199	341.198	341.2	18.5427	18.5403	18.563	187.211
1.59391	0.0291015	UP	353.199	353.199	353.2	18.1005	18.1	18.1162	197.702
1.5922	0.0226124	UP	340.204	340.202	340.206	18.5429	18.5118	18.563	493.107
1.59187	0.00650135	UP	343.26	343.259	343.261	17.406	17.39	17.4132	193.89
1.59171	0.0122817	UP	255.105	255.104	255.107	15.7809	15.7712	15.7913	85.6872
1.58579	0.0193194	UP	254.102	254.101	254.103	15.791	15.7721	15.7997	739.385
1.58056	0.0283591	UP	235.084	235.083	235.084	3.17807	3.13885	3.19427	74.7147
1.57667	0.00326082	DOWN	765.551	765.544	765.555	15.886	15.866	15.9049	453.684
1.57553	0.0112139	DOWN	260.135	260.133	260.135	11.569	11.5518	11.5721	215.009
1.57224	0.00659044	DOWN	565.05	565.043	565.052	12.249	12.2288	12.2687	1329.68
1.57197	0.0003842	UP	141.093	141.093	141.094	16.3055	16.3044	16.3245	797.314
1.57026	0.0010023	UP	277.182	277.181	277.184	17.0393	17.0335	17.0435	1019.36
1.56639	0.000148504	UP	343.261	343.261	343.261	16.3628	16.3622	16.3633	12.9125
1.56012	0.0325233	UP	441.316	441.314	441.316	16.0945	16.0942	16.0953	156.379
1.55591	0.00813758	DOWN	749.134	749.127	749.139	14.8169	14.8148	14.8374	559.851
1.55284	0.00674798	DOWN	606.076	606.069	606.079	12.2963	12.2857	12.3256	580.115
1.54991	0.00805459	DOWN	766.555	766.547	766.558	15.8861	15.8849	15.9045	240.694
1.54721	0.0262944	DOWN	511.35	511.347	511.353	14.6451	14.6278	14.6659	3462.31
1.54702	0.0110129	DOWN	566.053	566.046	566.055	12.2479	12.2288	12.2687	261.996
1.54628	0.0165876	DOWN	588.077	588.076	588.078	12.7859	12.7759	12.796	98.1288
1.54605	0.0463406	UP	467.286	467.284	467.288	20.0377	19.9185	20.056	166.712
1.54495	0.0284736	UP	339.201	339.199	339.202	18.5418	18.5118	18.563	2146.3
1.5438	0.00792683	DOWN	678.096	678.09	678.101	14.8445	14.8346	14.8564	879.027
1.54299	0.00623505	DOWN	679.101	679.093	679.104	14.8445	14.8346	14.8564	239.739
1.54204	0.00689789	DOWN	750.14	750.138	750.142	14.8175	14.8148	14.834	145.569
1.53715	0.0459818	UP	641.573	641.57	641.576	18.2177	18.2142	18.2353	29.0814
1.53403	0.0330319	UP	440.313	440.311	440.316	16.0946	16.0942	16.1135	557.039
1.53273	0.0179871	DOWN	371.22	371.216	371.222	14.9865	14.9685	14.9888	1481.13
1.52975	0.0429604	UP	226.146	226.145	226.147	15.8603	15.848	15.8667	157.393
1.52878	0.0148103	UP	939.641	939.637	939.642	16.3435	16.3433	16.3437	139.648
1.52637	0.0287673	DOWN	512.354	512.35	512.356	14.6451	14.6278	14.6466	1039.57
1.52618	0.0398727	UP	439.328	439.326	439.331	16.1327	16.1133	16.1337	251.326
1.51503	0.0408032	DOWN	665.26	665.252	665.263	14.0556	14.0404	14.0912	781.437
1.5026	0.00708338	DOWN	739.523	739.517	739.528	15.8858	15.866	15.8911	3016.93
1.50104	0.0143283	DOWN	309.111	309.108	309.112	10.6505	10.6378	10.6574	1072.16
	Features with p value < 0.05 and/or Fold change < 1.5
1.32643	0.0500437	UP	191.021	191.021	191.022	15.98	15.9095	15.999	135.857
1.93577	0.0503961	UP	878.357	878.353	878.358	14.6262	14.6261	14.627	283.195
1.4671	0.0506374	DOWN	784.152	784.144	784.157	15.102	15.1014	15.1219	434.707
2.39346	0.0509542	DOWN	723.504	723.498	723.508	15.8856	15.866	15.8911	1339.09
1.59824	0.0511863	UP	391.309	391.308	391.31	18.216	18.2158	18.2162	51.5881
1.61116	0.0514472	UP	133.015	133.015	133.015	15.6664	15.6377	15.6951	25.8769
2.50736	0.0520091	UP	518.119	518.114	518.122	14.1317	14.1121	14.1663	493.519
1.37246	0.0522827	DOWN	743.074	743.073	743.076	14.682	14.6658	14.6823	186.6
2.50608	0.0537365	UP	191.021	191.02	191.021	20.458	20.3178	20.5557	177.423
3.66576	0.0540706	UP	241.218	241.217	241.218	18.677	18.5237	18.7153	182.895
1.45896	0.0541736	DOWN	666.263	666.255	666.266	14.0556	14.0404	14.0912	298.832
1.75309	0.0545928	UP	426.022	426.019	426.024	14.6254	14.6071	14.6466	949.338
1.48205	0.0551743	DOWN	980.689	980.683	980.691	16.0181	16.0179	16.0188	21.5737
1.40698	0.0554487	DOWN	341.11	341.109	341.111	1.4224	1.3808	1.54765	660.406
1.32696	0.0563398	DOWN	742.069	742.063	742.073	14.6827	14.6652	14.6852	590.957
3.40384	0.0566636	UP	191.021	191.02	191.022	16.3529	16.3026	16.4601	159.047
2.51321	0.0567321	UP	329.288	329.287	329.289	20.7127	20.6357	20.9155	1823.71
1.41833	0.0568305	UP	353.197	353.195	353.198	17.8467	17.8435	17.8498	15.7836
1.67714	0.0571617	UP	467.285	467.283	467.289	21.4185	21.283	21.6238	170.945
1.50154	0.0582714	UP	157.124	157.124	157.125	16.9428	16.9265	16.9445	214.13
1.21806	0.0583299	DOWN	376.295	376.294	376.298	18.9839	18.9663	19.0235	73.5213
1.778	0.0592228	UP	367.261	367.259	367.263	18.7051	18.4248	18.7172	56.8795
4.752	0.0593752	DOWN	400.15	400.148	400.15	1.55702	1.50858	1.59837	165.37
1.41924	0.0595899	DOWN	979.68	979.675	979.69	15.9989	15.9799	16.0188	28.5409
2.06634	0.0610251	UP	191.021	191.02	191.022	21.4105	21.347	21.4347	202.632
1.32343	0.0614103	DOWN	597.389	597.383	597.408	15.3694	15.1589	15.3882	862.368
1.3448	0.0618692	DOWN	246.119	246.118	246.12	9.82193	9.80372	9.82305	219.185
1.32865	0.0619972	DOWN	598.392	598.386	598.395	15.3786	15.3692	15.3882	311.601
1.52573	0.0626186	UP	407.265	407.263	407.266	20.2579	20.0953	20.4392	240.67
1.36147	0.0630092	DOWN	276.99	276.988	276.991	13.1844	13.1605	13.1996	769.165
1.59236	0.064541	UP	214.145	214.145	214.145	15.6951	15.6951	15.6951	173.644
1.36724	0.064597	DOWN	96.961	96.9608	96.9614	12.4854	12.4581	12.5164	470.928
2.84963	0.0664982	UP	299.202	299.201	299.204	18.2353	18.2285	18.3872	333.562
1.32954	0.0668913	DOWN	386.239	386.236	386.241	15.3124	15.2934	15.3312	1342.49
1.48985	0.0676595	UP	426.022	426.021	426.024	15.0256	15.0069	15.0442	103.823
1.38579	0.0687071	DOWN	194.929	194.928	194.929	12.4934	12.4588	12.5164	347.796
3.33012	0.0695777	UP	173.01	173.009	173.01	18.3687	18.3485	18.4082	28.3046
1.47254	0.0702901	UP	666.481	666.477	666.483	16.2193	16.1327	16.3053	160.234
1.59595	0.0706304	UP	543.295	543.294	543.296	20.5259	20.5155	20.5363	80.3787
2.15784	0.0707151	UP	191.021	191.02	191.021	20.0341	19.9185	20.209	183.221
2.12649	0.0708794	UP	256.236	256.236	256.237	18.4742	18.3125	18.5045	19.0915
1.28655	0.070942	UP	715.474	715.469	715.478	15.8853	15.8672	15.9049	325.956
1.40218	0.0710068	UP	294.18	294.179	294.18	16.8263	16.81	16.8275	168.01
1.98759	0.0719669	UP	331.289	331.288	331.29	18.7057	18.6958	18.7157	161.433
1.40015	0.0722627	DOWN	323.03	323.028	323.031	11.4569	11.4409	11.474	749.923
1.45598	0.072437	UP	369.252	369.249	369.253	10.8188	10.7819	10.8285	233.786
2.3856	0.0724882	UP	133.015	133.015	133.015	18.4073	18.3867	18.4467	41.1972
1.29065	0.0747596	DOWN	61.9893	61.9893	61.9895	9.1061	9.07087	9.12675	952.672
1.46069	0.0750687	DOWN	587.238	587.233	587.24	13.0375	13.0207	13.053	364.903
1.13106	0.0766457	UP	428.312	428.31	428.316	16.0946	16.0942	16.1135	53.8388
2.58637	0.0767027	UP	191.021	191.02	191.021	22.063	21.952	22.1033	162.779
1.31402	0.0773546	DOWN	965.678	965.669	965.689	16.3436	16.3406	16.3608	383.856
1.40692	0.0775481	DOWN	520.272	520.268	520.273	11.569	11.5523	11.5721	293.605
1.45626	0.0775662	UP	159.104	159.103	159.104	15.3884	15.3875	15.4072	1060.88
1.2634	0.0786934	UP	714.479	714.473	714.483	15.8856	15.866	15.8911	333.413
1.39783	0.0787515	DOWN	519.268	519.265	519.27	11.5611	11.5518	11.5721	1062.37
2.55639	0.0800632	UP	226.147	226.145	226.147	16.7038	16.6825	16.713	51.028
1.34633	0.0812472	DOWN	981.691	981.69	981.695	16.3437	16.3415	16.3447	176.188
1.42834	0.0824274	DOWN	771.479	771.472	771.483	15.3124	15.2934	15.3312	1000.05
2.5631	0.0830769	UP	367.261	367.259	367.263	18.0382	18.0038	18.063	27.7123
1.71913	0.083208	UP	367.212	367.212	367.212	18.3124	18.3123	18.3125	163.842
1.38286	0.0833564	DOWN	292.897	292.896	292.897	12.4934	12.4928	12.494	125.985
1.25594	0.0846834	DOWN	145.015	145.015	145.016	12.8003	12.7947	12.839	188.342
1.32282	0.0851611	DOWN	387.241	387.238	387.243	15.3123	15.2934	15.3131	232.179
1.2986	0.085976	DOWN	132.031	132.031	132.032	12.2121	12.21	12.2307	305.996
1.3043	0.0876493	DOWN	175.037	175.036	175.038	12.2117	12.2098	12.2307	382.85
2.51208	0.0889063	UP	403.304	403.302	403.306	18.7545	18.7343	18.7748	158.522
1.72339	0.090085	UP	330.292	330.291	330.292	21.2235	21.1597	21.2807	489.053
1.82507	0.093225	UP	375.294	375.291	375.296	21.173	20.9962	21.2752	498.15
1.28845	0.0944934	DOWN	655.442	655.441	655.444	14.5325	14.5283	14.5475	155.998
1.35237	0.0952259	DOWN	980.686	980.68	980.692	16.3436	16.3406	16.3608	594.953
1.46109	0.0970679	UP	389.309	389.307	389.31	20.738	20.6552	20.8342	1314.14
1.35402	0.0994136	DOWN	823.564	823.556	823.57	15.5989	15.5977	15.618	294.14
1.40975	0.0997348	DOWN	772.482	772.475	772.487	15.3124	15.2934	15.3312	420.768
2.5652	0.100141	UP	191.021	191.02	191.021	19.1717	19.156	19.2135	219.136
2.45757	0.100958	UP	641.573	641.569	641.578	18.7157	18.7143	18.7363	89.4279
1.32766	0.101459	DOWN	979.683	979.677	979.689	16.3436	16.3406	16.3608	861.582
1.17453	0.104259	DOWN	807.589	807.582	807.593	15.8668	15.8471	15.873	202.201
1.66755	0.104385	UP	284.268	284.267	284.27	19.0133	18.7542	19.0812	65.7645
1.23516	0.105414	UP	713.476	713.47	713.479	15.8856	15.866	15.8911	691.857
2.63059	0.108831	UP	191.021	191.021	191.022	16.6723	16.5554	16.6935	148.472
2.54669	0.109954	UP	390.312	390.31	390.314	20.3535	20.2207	20.527	390.061
1.28949	0.114481	DOWN	611.147	611.141	611.15	11.8718	11.8529	11.872	6488.01
1.51397	0.117124	UP	402.993	402.991	402.995	14.9392	14.9294	14.9489	19.4572
1.41836	0.117268	UP	642.575	642.575	642.575	18.2312	18.2305	18.232	17.5881
1.23706	0.118818	UP	716.472	716.471	716.472	15.8859	15.8856	15.8861	110.98
1.44403	0.11901	DOWN	740.502	740.501	740.503	15.4164	15.4072	15.4255	21.025
1.36461	0.120675	UP	293.177	293.176	293.178	16.8269	16.8075	16.8332	741.457
1.1579	0.12174	DOWN	753.516	753.509	753.519	15.8859	15.866	15.9049	2965.19
1.27013	0.121934	DOWN	614.148	614.141	614.151	11.8534	11.8529	11.872	246.023
1.15206	0.121992	DOWN	754.519	754.512	754.522	15.8859	15.8849	15.9049	1472.12
2.55566	0.127402	UP	642.575	642.572	642.577	18.7153	18.6962	18.7535	48.938
1.57697	0.127457	UP	210.151	210.151	210.151	17.8712	17.8602	17.8823	26.1038
2.49913	0.127577	UP	391.31	391.309	391.312	18.7449	18.6385	18.7927	91.9121
2.46456	0.128304	UP	421.279	421.279	421.28	19.0045	18.9837	19.0223	93.6785
1.26766	0.12972	DOWN	432.248	432.243	432.249	10.7985	10.7819	10.8285	189.834
1.28771	0.130286	UP	156.104	156.103	156.105	15.5375	15.5216	15.7529	29.6268
1.14606	0.131062	DOWN	755.521	755.515	755.525	15.8884	15.8849	15.9049	364.672
1.56065	0.131746	UP	283.265	283.264	283.266	19.0222	18.984	19.0598	299.908
1.29752	0.135825	UP	330.292	330.29	330.293	18.7147	18.6182	18.7157	513.754
3.26389	0.135847	UP	329.289	329.287	329.291	18.7143	18.6762	18.7347	1921.3
1.93081	0.136247	UP	299.247	299.235	299.259	18.0854	18.0547	18.1162	333.562
1.35663	0.140146	UP	141.018	141.018	141.018	1.55521	1.52655	1.63675	13.5361
1.33479	0.140164	DOWN	587.205	587.199	587.207	10.5971	10.5871	10.6011	339.073
1.14532	0.142495	UP	407.266	407.263	407.268	22.7059	22.637	22.9265	285.833
1.80121	0.142789	UP	199.17	199.17	199.171	19.4528	19.4428	19.4627	16.0469
2.52217	0.142979	UP	390.312	390.31	390.314	21.2342	21.0062	21.468	391.968
1.25815	0.145577	UP	467.286	467.283	467.289	20.8795	20.775	21.1302	171.319
1.297	0.146287	UP	191.075	191.074	191.075	1.36943	1.3256	1.43437	412.234
3.36392	0.147649	UP	403.305	403.304	403.308	19.4238	19.3308	19.5197	169.652
3.1573	0.150716	DOWN	376.297	376.296	376.298	19.9547	19.8345	19.9943	135.358
1.7159	0.154782	UP	255.234	255.233	255.235	18.7534	18.7343	18.7555	165.514
1.41852	0.156863	DOWN	87.046	87.0459	87.0462	12.588	12.5304	12.6456	37.7966
1.28161	0.157772	DOWN	612.15	612.144	612.153	11.8718	11.8529	11.8907	2041.64
1.25022	0.158564	DOWN	245.116	245.115	245.116	10.2582	10.2491	10.2801	200.437
1.4577	0.160144	DOWN	753.515	753.508	753.519	15.4255	15.2167	15.4454	152.501
1.20664	0.163111	UP	904.651	904.643	904.656	16.1328	16.1327	16.1519	61.6931
4.18755	0.166515	UP	467.286	467.283	467.289	19.4667	19.328	19.7305	179.356
1.1521	0.168214	UP	376.297	376.296	376.298	19.3863	19.3287	19.4308	110.211
1.22789	0.17007	UP	406.991	406.99	406.992	14.7593	14.7591	14.7594	28.5257
1.23893	0.171827	DOWN	613.146	613.14	613.149	11.8719	11.8344	11.872	938.61
1.21746	0.171873	DOWN	264.111	264.109	264.111	1.31505	1.28888	1.38932	202.641
3.58867	0.180246	UP	641.574	641.569	641.578	19.6918	19.6547	19.7892	175.948
1.54892	0.181071	DOWN	259.024	259.023	259.025	10.0594	10.015	10.1253	215.137
1.36791	0.182427	UP	447.034	447.033	447.034	0.969542	0.9491	0.989983	152.839
1.23482	0.183924	DOWN	539.381	539.377	539.384	14.6263	14.6246	14.6466	191.315
1.19462	0.184223	DOWN	278.126	278.125	278.127	1.3318	1.28888	1.38932	460.102
1.3458	0.185734	UP	467.286	467.284	467.289	22.8495	22.7368	23.022	189.476
2.33598	0.187499	UP	642.575	642.572	642.576	19.6638	19.6538	19.8647	84.7717
2.10296	0.188187	UP	467.287	467.284	467.289	18.9424	18.889	19.0032	137.218
3.26111	0.189592	UP	329.289	329.287	329.29	19.386	19.2642	19.5422	2139.55
1.26068	0.189873	DOWN	346.057	346.055	346.058	12.7338	12.7017	12.782	173.194
1.93005	0.190109	UP	407.265	407.263	407.268	19.4345	19.3567	19.4627	305.745
3.48022	0.195471	DOWN	133.015	133.015	133.016	14.2866	14.0744	14.3209	42.2867
2.02405	0.206339	DOWN	283.266	283.264	283.267	18.4744	18.3492	18.6018	919.567
2.05282	0.208565	UP	389.31	389.307	389.31	21.245	21.1607	21.4872	1310.46
1.16972	0.209883	DOWN	597.35	597.346	597.354	14.6166	14.6071	14.6271	212.617
1.17037	0.210412	UP	111.01	111.009	111.01	14.4174	14.4003	14.4354	26.6544
1.44885	0.214914	UP	407.266	407.263	407.268	18.8312	18.7522	19.0225	265.169
1.3758	0.214918	UP	385.27	385.268	385.271	18.5225	18.521	18.524	41.1992
1.23597	0.21747	DOWN	551.034	551.031	551.037	1.04938	1.02078	1.0665	624.611
1.67036	0.217629	UP	329.289	329.287	329.29	20.0705	20.05	20.2298	1892.29
1.40224	0.218376	UP	917.722	917.716	917.728	11.853	11.8344	11.8534	193.101
1.18813	0.222821	UP	159.104	159.103	159.104	13.8796	13.8456	13.8993	303.304
3.05569	0.222996	UP	641.573	641.568	641.576	20.7649	20.6422	20.8605	163.407
1.41865	0.23088	UP	210.151	210.15	210.152	16.7933	16.7873	16.8083	69.4033
3.57439	0.231201	UP	330.291	330.289	330.292	19.375	19.3478	19.6163	566.779
1.58969	0.235247	UP	357.194	357.194	357.195	17.5803	17.5802	17.5805	142.739
2.35564	0.236585	UP	295.106	295.104	295.106	2.05577	1.8993	2.31742	213.109
1.22138	0.238983	DOWN	469.031	469.028	469.033	1.05486	1.02078	1.07185	582.551
1.7636	0.241333	DOWN	87.0461	87.046	87.0463	11.391	11.3215	11.5506	318.36
1.60123	0.244813	UP	641.574	641.569	641.576	21.1661	21.0445	21.4423	173.608
3.30202	0.245227	UP	376.296	376.294	376.299	20.7253	20.612	20.9065	164.67
1.25064	0.247554	DOWN	649.012	649.007	649.015	1.06571	1.03977	1.08522	803.809
1.23616	0.25121	UP	257.152	257.151	257.153	11.2525	11.2465	11.2647	161.71
1.35619	0.251883	DOWN	87.0461	87.0458	87.0461	12.0025	11.8155	12.1541	69.7521
1.21048	0.253492	DOWN	633.038	633.033	633.041	1.04619	1.02078	1.06053	455.285
1.24666	0.255399	DOWN	664.986	664.981	664.989	1.08518	1.0563	1.10315	508.48
1.1796	0.256747	DOWN	173.01	173.01	173.011	13.0659	13.0475	13.1046	49.7929
1.23826	0.261493	DOWN	567.008	567.004	567.011	1.07397	1.04918	1.09238	812.475
1.23782	0.262002	DOWN	485.005	485.002	485.007	1.07564	1.04918	1.10315	555.6
1.21079	0.262368	DOWN	387.027	387.025	387.029	1.06292	1.03673	1.07185	715.698
1.55707	0.264419	DOWN	613.562	613.559	613.563	18.444	18.4287	18.4665	85.0132
1.26723	0.265223	DOWN	650.017	650.016	650.018	1.0672	1.04918	1.08522	146.112
1.23397	0.267295	DOWN	680.961	680.957	680.962	1.08522	1.0678	1.1129	200.33
1.19961	0.26873	DOWN	556.185	556.18	556.187	10.5071	10.5005	10.5253	199.582
1.20858	0.270152	UP	353.199	353.197	353.2	18.34	18.3315	18.3485	28.5792
1.20011	0.271047	DOWN	305.07	305.068	305.071	11.8534	11.8344	11.8719	281.112
1.1334	0.271226	UP	376.297	376.294	376.298	22.7147	22.6475	22.8435	172.168
1.16006	0.271285	UP	129.02	129.02	129.02	14.4351	14.435	14.4352	133.168
1.19949	0.272207	DOWN	555.182	555.177	555.184	10.5099	10.5005	10.5253	772.835
1.23354	0.273885	DOWN	746.99	746.984	746.993	1.08518	1.0563	1.10315	431.714
1.32734	0.274876	UP	918.22	918.216	918.226	11.853	11.8344	11.8534	147.867
3.22017	0.278027	UP	330.291	330.289	330.293	20.8983	20.8342	20.9878	502.838
1.07793	0.278083	UP	905.655	905.646	905.659	15.8669	15.866	15.873	233.999
1.69975	0.279637	UP	389.311	389.31	389.311	19.0553	18.9388	19.0993	1312.18
1.31569	0.279872	DOWN	375.294	375.293	375.296	18.4825	18.4365	18.5052	156.231
4.3712	0.285118	UP	391.311	391.309	391.312	19.4435	19.2905	19.4813	125.214
1.20597	0.285219	DOWN	731.016	731.01	731.019	1.06571	1.03673	1.08185	546.434
1.2156	0.288007	DOWN	762.966	762.961	762.967	1.08522	1.0678	1.1129	193.782
1.23451	0.28872	DOWN	582.982	582.978	582.985	1.08518	1.0589	1.1129	433.451
1.29284	0.292277	UP	917.222	917.214	917.226	11.8531	11.8344	11.8534	244.172
1.16002	0.292844	DOWN	531.353	531.35	531.355	9.3546	9.30632	9.38755	206.735
1.19314	0.294103	DOWN	491.237	491.233	491.24	9.82268	9.80373	9.84117	1131.56
1.17853	0.294597	DOWN	715.042	715.036	715.045	1.03477	1.00172	1.0516	333.421
2.20259	0.300516	UP	191.021	191.02	191.022	23.0338	22.9643	23.213	161.389
1.2055	0.301362	DOWN	403.001	402.999	403.003	1.08518	1.0563	1.10315	382.661
1.57707	0.302294	UP	329.289	329.287	329.29	21.1622	20.9878	21.678	1802.34
1.17413	0.31164	UP	407.266	407.263	407.268	17.9712	17.9635	18.0052	86.5411
2.91755	0.314127	UP	191.021	191.02	191.022	15.676	15.4998	15.6954	805.175
1.18835	0.314455	DOWN	305.025	305.023	305.026	1.06571	1.03977	1.08522	516.869
1.20728	0.314775	DOWN	500.98	500.975	500.98	1.08518	1.0678	1.08522	219.064
1.45352	0.31588	DOWN	87.0458	87.0457	87.0461	14.5506	14.4924	14.6263	45.1977
1.18603	0.316006	UP	146.047	146.047	146.047	4.90973	4.89715	4.92232	43.0634
1.27498	0.316263	UP	641.57	641.569	641.575	18.4658	18.4473	18.4665	44.9551
1.12974	0.317067	UP	173.01	173.01	173.011	14.4174	14.4134	14.4354	235.339
1.17484	0.317764	UP	156.104	156.103	156.105	14.9504	14.9299	14.9685	66.2481
1.18522	0.31981	DOWN	492.241	492.237	492.243	9.82268	9.80373	9.84117	281.175
1.53006	0.326843	UP	159.103	159.103	159.104	16.0561	16.037	16.0953	159.929
1.24418	0.327361	UP	467.287	467.284	467.288	20.6283	20.4963	20.6422	161.274
1.20028	0.340678	DOWN	554.985	554.98	554.987	13.1954	13.1715	13.2069	211.026
1.20276	0.343079	UP	581.392	581.388	581.395	14.6451	14.6278	14.6659	380.218
1.45393	0.345042	UP	642.575	642.572	642.575	20.8342	20.745	20.8983	88.236
1.6975	0.346231	UP	355.195	355.193	355.197	17.8873	17.869	17.9022	372.493
1.18822	0.352969	DOWN	376.298	376.297	376.298	19.624	19.6127	19.6353	116.828
1.26139	0.355035	UP	295.105	295.104	295.107	3.18047	3.07603	3.34372	162.445
1.83662	0.356223	UP	390.312	390.31	390.314	19.579	19.2903	19.827	399.458
1.62337	0.356705	UP	356.199	356.197	356.2	17.8885	17.869	17.9022	83.4741
1.17547	0.361982	DOWN	828.995	828.987	828.997	1.0678	1.0563	1.09238	259.179
1.15226	0.363453	DOWN	375.294	375.292	375.296	18.2142	18.2093	18.2352	92.6171
1.1755	0.363747	UP	255.233	255.231	255.235	18.4825	18.2158	18.5018	92.8109
1.17228	0.3647	DOWN	146.047	146.047	146.047	6.27739	6.15572	6.3635	269.701
1.18148	0.366767	DOWN	910.998	910.989	911.001	1.08518	1.04918	1.09238	207.079
1.14186	0.372999	DOWN	475.168	475.165	475.17	1.39042	1.36227	1.47937	375.142
1.15142	0.376069	DOWN	813.021	813.013	813.023	1.06532	1.03673	1.07185	260.828
1.39834	0.37626	UP	173.01	173.009	173.011	14.7777	14.7594	14.7805	284.887
1.13197	0.381315	DOWN	596.404	596.399	596.407	15.1688	15.1589	15.1791	415.651
1.1592	0.384477	DOWN	822.575	822.566	822.581	15.5603	15.5597	15.5788	232.528
1.09514	0.391223	UP	905.655	905.648	905.66	16.1327	16.1327	16.1519	35.8502
1.16946	0.395024	DOWN	993.003	993.002	993.003	1.05784	1.04918	1.0665	148.608
1.11587	0.397546	DOWN	740.51	740.497	740.518	15.8856	15.866	15.9049	919.039
1.82531	0.403447	DOWN	376.296	376.294	376.298	18.7347	18.4742	18.7555	73.5213
1.24315	0.40421	UP	375.295	375.292	375.296	18.7646	18.6632	19.0805	244.177
1.18047	0.409647	DOWN	583.167	583.163	583.169	11.5142	11.4973	11.531	342.176
1.41756	0.412524	UP	341.18	341.177	341.181	17.6564	17.6425	17.6678	259.231
1.39126	0.413663	UP	341.179	341.178	341.181	17.3888	17.3788	17.4132	488.364
1.16171	0.41557	UP	247.095	247.093	247.096	6.95763	6.78407	6.97398	251.141
1.15953	0.421816	UP	376.297	376.294	376.299	20.397	20.3057	20.5077	152.286
1.11602	0.427531	UP	370.236	370.232	370.237	13.941	13.9268	13.9601	527.555
1.04884	0.432696	UP	904.651	904.644	904.655	15.8669	15.8482	15.8857	391.472
1.83758	0.437003	DOWN	329.289	329.287	329.29	18.4445	18.4255	18.4665	1395.12
1.30805	0.44206	UP	528.348	528.345	528.352	14.6254	14.6086	14.6263	186.366
1.10027	0.448791	DOWN	376.296	376.295	376.297	18.253	18.2513	18.2547	26.36
1.11794	0.457151	DOWN	895.026	895.025	895.026	1.04835	1.0302	1.0665	161.377
1.2196	0.473605	UP	226.107	226.106	226.107	16.0378	16.037	16.0561	300.747
1.10321	0.476937	DOWN	903.666	903.661	903.673	16.3434	16.3237	16.3447	267.127
1.20713	0.476988	UP	226.107	226.106	226.107	15.7523	15.7517	15.7529	157.393
1.3011	0.483003	UP	376.297	376.294	376.298	21.2055	21.0128	21.4872	152.673
1.1546	0.503092	UP	905.67	905.663	905.679	16.3437	16.3237	16.3627	55.3508
1.10747	0.504217	DOWN	547.075	547.071	547.077	13.3303	13.3132	13.3488	482.937
1.10581	0.509474	UP	488.309	488.306	488.311	14.6072	14.6055	14.6086	161.233
1.36058	0.512074	UP	331.289	331.288	331.291	19.4242	19.3478	19.577	179.553
1.17062	0.518856	DOWN	146.047	146.047	146.047	7.4173	7.27663	7.43977	15.9289
1.08084	0.520091	DOWN	683.228	683.223	683.23	1.41725	1.3808	1.54765	215.777
1.122	0.523216	UP	452.332	452.329	452.335	14.6261	14.6086	14.6466	406.67
1.35254	0.525914	UP	390.313	390.31	390.314	18.7542	18.4467	19.0993	306.379
1.08213	0.52766	UP	143.109	143.108	143.109	16.5762	16.5744	16.5879	144.358
1.37742	0.532542	UP	356.199	356.197	356.201	17.5997	17.5863	17.6285	343.372
1.36427	0.536326	UP	355.195	355.193	355.197	17.5986	17.5863	17.6285	1486.38
1.08541	0.541775	DOWN	904.669	904.664	904.676	16.3437	16.3406	16.3627	163.774
1.09297	0.54771	DOWN	415.147	415.144	415.148	1.38372	1.34362	1.45695	259.861
1.10117	0.549584	UP	489.303	489.3	489.306	14.607	14.5898	14.6271	204.415
1.1458	0.551952	DOWN	341.244	341.243	341.245	17.6029	17.5993	17.6097	185.31
1.10916	0.557366	UP	451.329	451.326	451.331	14.6261	14.6086	14.6466	1433.41
1.09966	0.558618	UP	429.273	429.269	429.274	10.8279	10.8056	10.8285	128.516
1.09577	0.55867	DOWN	289.034	289.033	289.036	10.3216	10.2579	10.3369	232.704
1.05029	0.561419	UP	679.505	679.498	679.508	15.8702	15.866	15.9045	262.235
1.10524	0.561611	DOWN	723.506	723.499	723.509	15.5795	15.5786	15.5802	72.9252
1.18546	0.5673	UP	619.313	619.307	619.315	14.6642	14.6632	14.6852	331.706
1.10497	0.57248	DOWN	724.525	724.523	724.526	15.3878	15.3875	15.3882	15.8219
1.15108	0.573006	DOWN	647.066	647.061	647.069	11.4397	11.4229	11.455	206.383
1.09211	0.577829	DOWN	259.024	259.022	259.025	10.3869	10.3691	10.41	101.026
1.07858	0.578043	DOWN	934.097	934.089	934.101	14.7216	14.7204	14.7425	238.473
1.07145	0.582506	UP	192.024	192.023	192.025	14.7587	14.7406	14.7774	251.872
1.36821	0.583327	DOWN	375.295	375.292	375.296	19.757	19.2642	20.0762	393.131
1.09073	0.5846	UP	487.306	487.302	487.308	14.6072	14.6052	14.6271	539.51
1.26568	0.591614	UP	329.288	329.287	329.29	17.3128	17.2907	17.3543	177.088
1.701	0.596056	UP	375.294	375.291	375.296	20.5979	20.266	20.8683	502.891
1.12264	0.59771	DOWN	755.51	755.497	755.516	15.4435	15.4255	15.4457	39.3609
1.08841	0.601707	UP	513.332	513.328	513.337	14.6255	14.6052	14.6278	384.786
1.09069	0.603816	DOWN	709.488	709.483	709.49	15.3503	15.3496	15.3692	146.569
1.06258	0.604236	UP	111.009	111.009	111.01	14.7417	14.7402	14.7616	171.804
1.14939	0.618135	DOWN	375.294	375.292	375.296	22.7747	22.5512	22.868	558.048
1.22846	0.623595	DOWN	235.084	235.083	235.084	1.5487	1.4118	1.77405	166.012
1.08178	0.625632	UP	499.35	499.347	499.353	16.1327	16.1133	16.1337	248.988
1.0735	0.630355	DOWN	141.018	141.018	141.018	1.0661	1.03977	1.08522	205.157
1.33264	0.632929	UP	400.148	400.147	400.15	4.95268	4.86222	5.1431	76.0446
1.0706	0.651135	DOWN	871.287	871.277	871.29	11.9284	11.9093	11.9471	177.852
1.06275	0.654119	UP	741.505	741.495	741.512	15.8701	15.866	15.8861	210.549
1.09365	0.654188	DOWN	754.519	754.512	754.523	15.4263	15.2358	15.4452	72.8627
1.20472	0.655672	DOWN	87.0459	87.0458	87.0462	15.3884	15.3875	15.425	70.3192
1.49099	0.662168	DOWN	400.149	400.147	400.15	3.14491	2.88563	3.39857	104.052
1.43226	0.66329	DOWN	330.292	330.29	330.293	18.4478	18.4467	18.4665	378.216
1.05855	0.670424	UP	407.267	407.265	407.268	18.4447	18.3987	18.521	192.026
1.084	0.676826	DOWN	619.228	619.222	619.23	10.6536	10.6428	10.6574	326.117
1.21438	0.692214	UP	330.291	330.29	330.292	20.6687	20.4815	20.6877	498.15
1.04946	0.695204	DOWN	87.0461	87.046	87.0463	10.9678	10.809	11.0861	234.673
1.07254	0.711585	DOWN	514.327	514.323	514.331	14.6082	14.6052	14.6271	252.96
1.04874	0.719242	DOWN	724.508	724.501	724.513	15.579	15.5614	15.5802	34.7103
1.14323	0.760621	UP	191.021	191.021	191.022	18.8293	18.8148	18.846	209.068
1.04936	0.774762	UP	191.021	191.021	191.022	15.3123	15.2934	15.331	482.707
1.05921	0.774914	DOWN	297.244	297.243	297.244	17.7777	17.7732	17.7847	703.358
1.05013	0.78347	UP	527.345	527.341	527.348	14.6261	14.6086	14.6466	595.933
1.18253	0.785029	DOWN	329.289	329.287	329.29	19.0415	18.9575	19.0615	1921.3
1.0559	0.802678	DOWN	467.286	467.284	467.289	18.193	18.1	18.2352	78.8834
1.02916	0.820117	UP	966.671	966.664	966.68	16.3436	16.3415	16.3447	198.113
1.02112	0.820361	UP	678.502	678.496	678.505	15.8853	15.8672	15.8861	1081.49
1.13709	0.839695	UP	327.131	327.13	327.132	1.59837	1.58935	1.62258	157.06
1.03174	0.85021	UP	643.357	643.352	643.36	14.7032	14.7012	14.7235	684.358
1.02504	0.85893	DOWN	497.336	497.335	497.338	15.159	15.1401	15.1601	57.4847
1.01769	0.862797	UP	191.021	191.02	191.022	14.7595	14.7418	14.7774	3165.74
1.05781	0.872413	UP	87.0459	87.0458	87.0461	13.8835	13.8323	13.9603	38.3842
1.0236	0.874988	UP	725.518	725.515	725.523	16.5364	16.531	16.5376	132.987
1.07255	0.876063	DOWN	400.148	400.147	400.149	6.13162	5.99207	6.15662	142.424
1.02471	0.880235	UP	644.361	644.355	644.363	14.7025	14.7012	14.7235	224.55
1.01226	0.884155	UP	677.499	677.493	677.502	15.8856	15.8672	15.8911	2427.49
1.03544	0.888601	UP	390.312	390.31	390.314	18.2142	17.743	18.2353	181.064
1.07876	0.889565	UP	295.105	295.104	295.106	1.52655	1.40345	1.58432	366.431
1.04938	0.900787	DOWN	327.13	327.13	327.132	3.17707	3.1243	3.19427	71.2237
1.01414	0.90099	DOWN	133.015	133.015	133.016	12.3326	12.3063	12.364	314.694
1.04269	0.901185	DOWN	133.015	133.015	133.015	14.55	14.5283	14.5515	54.6042
1.07875	0.913556	DOWN	330.291	330.29	330.293	19.0032	18.9575	19.0805	525.285
1.01039	0.950456	DOWN	428.312	428.311	428.316	16.4012	16.398	16.4171	159.266
1.01322	0.970098	DOWN	389.31	389.307	389.312	18.0233	17.9415	18.252	468.88
1.0289	0.970984	DOWN	511.352	511.35	511.353	15.2454	15.2172	15.2554	162.293
1.01013	0.974642	DOWN	407.265	407.263	407.266	20.6997	20.6687	20.911	244.625
1.49793	0.0280013	UP	641.574	641.57	641.577	19.0505	19.0032	19.0608	102.575
1.49613	0.0422484	UP	329.046	329.046	329.047	17.6435	17.638	17.649	169.034
1.49388	0.0253992	UP	613.56	613.559	613.562	18.7245	18.6962	18.7363	54.8399
1.49381	0.000380467	DOWN	401.243	401.239	401.243	11.0115	10.9885	11.0373	150.258
1.48967	0.0382044	DOWN	519.269	519.264	519.271	11.9843	11.9838	12.0032	734.305
1.48845	0.0218324	DOWN	372.222	372.219	372.225	14.9865	14.9685	14.9888	308.213
1.48438	0.024276	DOWN	629.01	629.004	629.014	14.7979	14.7958	14.8183	305.918
1.48172	0.0158002	DOWN	310.114	310.112	310.115	10.6508	10.6386	10.6569	170.684
1.47927	0.0038627	UP	428.312	428.31	428.316	17.4023	17.3788	17.4132	102.794
1.47556	0.0357058	DOWN	588.078	588.077	588.079	13.4222	13.4171	13.4249	142.073
1.47086	0.0127759	DOWN	443.179	443.174	443.182	14.9116	14.9095	14.932	173.612
1.46702	0.0149345	UP	428.314	428.311	428.316	18.8118	18.7582	18.8322	46.3701
1.46624	0.0199989	DOWN	662.105	662.099	662.107	9.97378	9.95722	9.99458	219.263
1.46074	0.0326178	DOWN	520.272	520.267	520.274	11.9845	11.9838	12.0032	193.84
1.43855	0.0200827	DOWN	277.088	277.086	277.089	10.5156	10.5048	10.5253	1428.03
1.4363	0.0302134	DOWN	278.091	278.089	278.092	10.5156	10.5049	10.5253	204.097
1.43128	0.0151679	UP	226.146	226.145	226.147	16.1523	16.1517	16.1708	354.909
1.42224	0.0492029	DOWN	401.132	401.129	401.133	1.43231	1.3808	1.54765	455.003
1.41187	0.0162118	UP	407.005	407.002	407.007	15.0833	15.0637	15.2934	261.332
1.40161	0.0427822	DOWN	245.116	245.115	245.117	9.81914	9.78468	9.84187	1605.08
1.39804	0.0403583	UP	741.513	741.51	741.519	16.5371	16.5307	16.5502	75.4136
1.39131	0.0471642	DOWN	385.235	385.233	385.237	15.3124	15.2934	15.3312	5859.44
1.38417	0.00076807	UP	467.288	467.284	467.289	18.5047	18.4282	18.6632	89.0921
1.36807	0.0288406	DOWN	611.405	611.4	611.407	15.7336	15.7326	15.7525	2321.82
1.35149	0.0260144	UP	143.109	143.108	143.109	16.3244	16.3224	16.3246	73.321
1.33143	0.0237496	UP	407.266	407.264	407.268	18.2328	18.1903	18.2352	153.592
1.32891	0.0424818	DOWN	612.408	612.403	612.411	15.7336	15.7326	15.7525	839.067
1.32884	0.0346742	DOWN	613.411	613.405	613.413	15.7337	15.7326	15.7525	193.002
1.30647	0.0323568	DOWN	133.015	133.015	133.015	12.6865	12.6477	12.7017	100.164
1.27748	0.0095408	UP	405.228	405.225	405.23	10.8215	10.7956	10.8285	150.997
1.27358	0.0229618	DOWN	806.586	806.579	806.59	15.8664	15.8471	15.8673	636.897
1.27174	0.0205495	UP	407.266	407.263	407.267	17.743	17.7345	17.766	63.3348
1.26585	0.0158375	DOWN	805.583	805.577	805.587	15.8664	15.8471	15.8673	1387.89
1.2238	0.0385344	UP	210.152	210.152	210.152	15.8668	15.866	15.873	37.2399
1.17763	0.0287894	DOWN	332.245	332.243	332.246	18.8497	18.796	18.8512	212.739

## Sheet: PCC 11801_Method 1 vs Method 2A
fold	pvalue	updown	mzmed	mzmin	mzmax	rtmed	rtmin	rtmax	maxint
320.015	1.44343e-06	DOWN	283.267	283.265	283.268	19.4581	19.4433	19.492	11079
294.012	3.99684e-06	DOWN	282.254	282.253	282.255	18.8681	18.8437	18.8815	838.607
268.463	5.47971e-05	UP	247.046	247.045	247.047	17.1562	17.1423	17.1713	731.39
252.653	0.000167821	UP	403.068	403.066	403.07	18.4847	18.463	18.5353	835.776
222.813	5.36915e-05	DOWN	567.539	567.535	567.541	19.4581	19.4433	19.492	619.25
216.716	9.99582e-05	UP	321.065	321.063	321.067	18.1239	18.0892	18.153	436.458
186.921	8.3131e-07	DOWN	284.27	284.268	284.271	19.4581	19.4433	19.492	1692.45
181.302	3.43593e-06	DOWN	281.249	281.241	281.251	18.8558	18.5557	18.8815	5285.12
166.193	0.00079901	UP	477.087	477.085	477.09	19.088	19.0773	19.145	293.7
130.836	2.5779e-05	DOWN	568.542	568.539	568.546	19.4581	19.4433	19.492	228.865
118.424	3.75933e-06	DOWN	512.48	512.477	512.481	18.7713	18.759	18.7843	802.571
99.0229	6.40915e-05	DOWN	269.251	269.249	269.251	19.0458	18.8943	19.0782	714.618
87.8688	0.00042377	UP	330.051	330.05	330.052	17.8204	17.791	17.8647	291.947
69.432	5.31647e-05	UP	427.392	427.392	427.394	20.3002	20.2852	20.3248	157.446
67.4455	4.85887e-08	DOWN	257.241	257.24	257.241	18.7713	18.759	18.7843	216.148
66.365	0.000473845	UP	329.05	329.048	329.051	17.8113	17.791	17.8455	2050.93
64.9944	0.000265998	DOWN	615.565	615.564	615.569	19.4538	19.4433	19.4767	179.75
59.2483	0.000253015	DOWN	613.563	613.559	613.566	19.4581	19.4433	19.492	1364.96
58.3139	0.000169823	DOWN	614.566	614.562	614.569	19.4581	19.4433	19.492	641.002
44.9997	0.000186246	UP	404.069	404.067	404.071	18.4865	18.484	18.5353	197.805
40.2951	0.0010591	UP	389.071	389.069	389.072	17.8197	17.8025	17.8212	135.556
37.6332	0.000217194	DOWN	612.55	612.547	612.552	18.8725	18.8605	18.8877	227.551
36.045	0.0372776	DOWN	487.292	487.289	487.293	18.7803	18.759	18.8005	1395.75
36.0013	0.019253	DOWN	547.285	547.283	547.287	18.7693	18.759	18.7873	400.641
34.6997	4.26305e-08	DOWN	427.392	427.39	427.394	19.5025	19.4813	19.5277	135.218
32.2415	1.84394e-06	DOWN	285.272	285.271	285.273	19.4581	19.4298	19.492	190.404
31.6545	0.0453689	DOWN	485.286	485.282	485.289	18.8227	18.759	18.9173	38857.4
29.0278	0.000119785	DOWN	537.491	537.489	537.493	18.8297	18.8222	18.8375	197.19
27.9103	0.000786307	UP	485.072	485.07	485.075	18.7619	18.747	18.8215	484.099
27.4903	0.000175403	DOWN	611.548	611.536	611.549	18.8725	18.6412	18.8877	513.812
27.2126	0.0409585	DOWN	486.29	486.287	486.293	18.8227	18.759	18.9173	10922.7
26.8544	0.00264567	DOWN	797.047	797.043	797.048	1.04438	1.04188	1.09415	165.545
26.6512	0.0419598	UP	611.55	611.545	611.552	19.1343	19.1072	19.1642	514.261
19.4629	0.00020817	UP	619.318	619.315	619.32	14.8846	14.8832	14.9023	472.044
16.4451	1.37478e-05	UP	539.388	539.387	539.388	14.8098	14.8094	14.8276	129.917
15.6584	1.49447e-09	DOWN	474.289	474.285	474.29	19.0523	19.03	19.0615	178.32
15.4074	9.62011e-07	DOWN	511.476	511.473	511.477	18.7808	18.759	18.9745	2556.41
15.2126	3.66331e-05	UP	206.164	206.164	206.165	19.7452	19.7125	19.7882	262.829
14.9457	9.64047e-05	UP	205.161	205.16	205.163	19.7098	19.6555	19.7882	2362.78
14.6856	1.16548e-05	UP	281.25	281.249	281.252	19.1289	19.0578	19.182	853.041
12.5101	6.57361e-08	UP	528.354	528.351	528.355	14.8096	14.8081	14.8276	355.317
12.4685	0.027451	DOWN	815.582	815.578	815.586	18.7693	18.759	18.7873	253.126
11.779	5.33397e-07	DOWN	321.213	321.211	321.213	18.8399	18.8267	18.8542	227.759
11.0141	0.00010813	UP	282.253	282.253	282.255	19.1303	19.1235	19.1642	156.454
10.5907	3.12727e-05	UP	142.124	142.124	142.125	17.7738	17.7537	17.8072	168.66
10.4987	1.47884e-07	UP	527.35	527.347	527.352	14.8094	14.7539	14.8313	1268.64
10.2413	2.09846e-07	UP	158.119	158.119	158.12	16.5626	16.5501	16.5714	118.753
9.68713	0.0152321	DOWN	283.261	283.26	283.263	18.8725	18.8605	18.8978	179.361
9.39336	0.000249987	UP	133.051	133.051	133.052	10.3443	10.3232	10.346	335.262
8.7402	0.0094299	UP	389.312	389.31	389.315	21.6725	21.47	21.9777	10056.6
8.01638	0.000241974	UP	543.299	543.299	543.302	20.7143	20.707	20.7353	166.772
7.98008	0.045306	UP	463.333	463.331	463.334	18.144	18.0492	18.2763	233.967
7.45821	1.04091e-05	UP	511.355	511.352	511.357	14.8096	14.7539	14.8313	4839.55
7.00739	1.93163e-08	UP	159.104	159.103	159.104	14.4717	14.4262	14.5	447.336
6.96023	0.0413815	UP	297.245	297.244	297.247	17.9093	17.8072	18.0952	3346.18
6.86317	0.0145649	UP	647.072	647.069	647.075	11.9963	11.9544	12.0264	310.343
6.83962	7.94191e-06	UP	512.358	512.355	512.36	14.8119	14.7539	14.8313	1291.95
6.42679	3.0262e-08	UP	487.311	487.308	487.312	14.8186	14.8081	14.8321	635.326
6.22399	1.30338e-06	UP	737.526	737.521	737.531	15.9337	15.9018	15.9526	19199.6
6.14672	4.49552e-08	UP	488.314	488.311	488.315	14.8118	14.8081	14.846	149.443
5.99911	2.01621e-08	UP	489.308	489.305	489.309	14.8278	14.8081	14.846	204.326
5.89517	7.56315e-06	UP	980.696	980.69	980.698	16.3827	16.3807	16.3867	210.162
5.87595	0.0327194	UP	391.313	391.312	391.314	21.8708	21.7518	21.9625	552.444
5.61632	1.96477e-08	DOWN	256.238	256.237	256.24	18.8517	18.759	19.0128	2556.41
5.59445	2.58609e-05	UP	738.529	738.524	738.534	15.9338	15.9018	16.0271	11842
5.52469	0.0370344	DOWN	284.267	284.266	284.268	18.8652	18.8437	18.9045	35.8018
5.34525	3.86844e-05	UP	556.977	556.974	556.979	14.5843	14.5826	14.5913	218.405
5.33466	0.0351943	UP	477.328	477.328	477.329	22.2871	22.237	22.4645	363.195
5.28361	0.0398298	UP	477.33	477.326	477.333	18.8152	18.526	18.9938	76.3343
5.28276	0.00776939	DOWN	555.289	555.285	555.291	18.4888	18.4543	18.5543	1606.44
5.22083	0.0365188	UP	477.33	477.327	477.331	20.3223	20.2823	20.4863	293.949
5.18129	0.000693102	DOWN	267.235	267.234	267.236	18.6543	18.6237	18.6707	199.053
5.14702	0.0185294	UP	595.668	595.668	595.67	15.1839	15.1831	15.1848	176.944
5.12572	1.324e-08	DOWN	255.235	255.233	255.236	18.9028	18.759	19.1782	14747.4
4.89929	0.0464161	UP	405.31	405.307	405.31	22.8408	22.7138	23.0237	167.413
4.84506	0.00832101	DOWN	556.292	556.288	556.292	18.4858	18.4707	18.5057	426.025
4.67612	0.00211855	UP	276.991	276.988	276.992	13.7889	13.7064	13.8003	635.299
4.63254	3.43686e-05	UP	477.33	477.327	477.333	18.2763	18.0952	18.306	38.7682
4.58072	0.000145861	UP	305.072	305.071	305.073	12.2986	12.2706	12.3399	250.014
4.48019	2.69172e-05	UP	370.982	370.98	370.983	14.5964	14.5836	14.6746	2112.54
4.42648	0.0142627	UP	415.151	415.15	415.151	2.00857	1.99023	2.036	15.0006
4.41913	0.00696906	DOWN	641.578	641.573	641.582	19.307	19.1062	19.428	709.901
4.40147	0.000854039	DOWN	241.219	241.218	241.22	18.504	18.4187	18.6313	773.258
4.29953	0.00982409	DOWN	483.276	483.273	483.277	18.5878	18.5718	18.6052	225.882
4.29501	0.0405409	UP	463.333	463.331	463.334	19.928	19.8267	20.0557	345.252
4.23802	0.0335039	DOWN	255.235	255.233	255.235	19.6955	19.6773	19.7795	216.673
4.21961	0.024128	UP	477.33	477.326	477.332	21.1433	20.911	21.385	413.64
4.19196	0.00765563	UP	477.331	477.328	477.331	19.9555	19.8818	20.026	259.185
4.17615	1.67247e-05	UP	143.109	143.108	143.109	16.6653	16.6602	16.6724	396.085
4.08827	4.76983e-06	UP	184.987	184.986	184.988	14.5971	14.5826	14.6746	937.627
4.04937	0.00461498	DOWN	553.273	553.268	553.274	18.1762	18.1615	18.179	274.3
3.99105	0.0016736	UP	613.255	613.254	613.256	2.63662	2.60397	2.68457	54.9451
3.95153	0.0368185	UP	477.329	477.327	477.33	20.668	20.6192	20.696	382.018
3.86472	0.0493404	UP	391.312	391.311	391.313	22.2249	22.1145	22.266	533.446
3.78157	0.0258466	DOWN	651.381	651.377	651.385	18.3691	18.3325	18.4015	2065.32
3.73326	1.941e-05	UP	918.237	918.229	918.238	12.3027	12.2894	12.3079	184.875
3.70122	2.27892e-05	UP	917.235	917.229	917.239	12.3079	12.2892	12.3399	259.28
3.68408	6.47465e-05	UP	917.736	917.731	917.741	12.3079	12.2892	12.3399	234.561
3.5686	7.64366e-05	UP	963.694	963.688	963.7	16.3828	16.3691	16.4119	443.661
3.56423	0.0230549	DOWN	652.383	652.38	652.386	18.3692	18.3325	18.4015	831.095
3.50059	0.000316885	UP	191.021	191.02	191.022	18.2766	18.2387	18.306	35.4811
3.45742	0.0145911	DOWN	375.298	375.293	375.298	19.76	19.4852	20.0898	156.344
3.41277	0.00398551	UP	323.031	323.029	323.033	12.0264	11.9706	12.1053	956.704
3.33518	0.000226907	UP	784.159	784.156	784.164	15.1848	15.1831	15.2025	205.573
3.32964	0.0206274	DOWN	256.237	256.237	256.239	19.6955	19.691	19.7977	38.7173
3.30547	0.00297413	UP	87.0454	87.0454	87.0457	14.4724	14.471	14.4911	35.8287
3.21854	5.37695e-06	DOWN	286.241	286.239	286.242	18.9369	18.9282	18.9465	166.55
3.15813	5.88186e-05	UP	964.701	964.695	964.703	16.3829	16.3825	16.3993	248.149
3.09136	2.36636e-06	DOWN	269.214	269.212	269.215	18.1762	18.1615	18.1793	58.3743
3.08459	2.30293e-10	UP	509.212	509.209	509.215	16.2933	16.2708	16.3211	695.164
3.04248	6.72609e-07	UP	245.045	245.044	245.047	7.23016	7.20395	7.26478	771.748
3.01333	0.000455602	UP	191.022	191.021	191.023	18.0288	17.8765	18.0302	28.0336
2.98362	0.0154049	UP	217.004	217.004	217.005	24.8372	24.7555	24.8973	65.3068
2.97108	6.70819e-10	DOWN	283.261	283.261	283.264	19.145	19.0773	19.1632	109.119
2.96245	4.30989e-13	UP	510.216	510.214	510.218	16.2796	16.2706	16.2924	149.242
2.92973	0.023202	DOWN	293.178	293.176	293.179	17.1938	17.179	17.2558	1164.91
2.90227	0.000453328	DOWN	613.553	613.549	613.555	18.8653	18.8558	18.8877	78.868
2.88436	0.0013966	DOWN	965.677	965.668	965.688	16.3849	16.3691	16.4013	694.431
2.82263	4.57233e-05	UP	141.018	141.017	141.018	1.60027	1.59132	1.60703	18.1525
2.77676	0.0120176	UP	191.022	191.02	191.023	21.565	21.2623	21.797	42.4205
2.76495	0.0393001	UP	467.291	467.288	467.293	22.1288	21.9122	22.6613	279.841
2.75077	0.000100131	UP	191.021	191.02	191.022	18.5214	18.5008	18.5618	46.9802
2.74848	1.99676e-06	UP	245.117	245.116	245.118	10.2331	10.2285	10.2525	212.48
2.73061	0.0141503	UP	467.29	467.288	467.293	18.7886	18.728	18.9373	153.784
2.72012	0.00146923	DOWN	966.676	966.67	966.679	16.3755	16.3691	16.394	401.961
2.70325	0.00169256	UP	61.9883	61.9882	61.9886	9.97303	9.94518	10.1576	114.249
2.70314	0.0310218	UP	505.992	505.989	505.996	15.1552	15.1271	15.2332	1945.88
2.69413	4.13218e-05	UP	979.689	979.683	979.695	16.3867	16.3691	16.4017	357.588
2.66263	3.99598e-09	UP	159.104	159.103	159.105	15.5777	15.5708	15.6047	370.102
2.65519	0.0354817	DOWN	836.598	836.592	836.602	18.3701	18.3325	18.4015	832.878
2.65408	0.000706615	UP	588.083	588.077	588.084	13.817	13.7083	13.8374	144.016
2.61943	5.26269e-05	UP	548.084	548.078	548.084	13.819	13.817	13.8353	140.259
2.61684	5.18188e-06	UP	317.058	317.058	317.06	7.30513	7.29487	7.30768	159.463
2.60906	3.23889e-05	DOWN	808.565	808.561	808.567	18.5548	18.5392	18.5722	161.101
2.58366	0.000193945	DOWN	681.414	681.41	681.415	18.5552	18.5392	18.5722	162.498
2.58138	0.0225385	UP	341.113	341.112	341.114	2.19408	2.17457	2.21422	21.6515
2.57549	0.00493598	DOWN	780.534	780.529	780.537	18.3691	18.3348	18.3695	271.749
2.53062	0.0136432	UP	191.021	191.02	191.022	18.9933	18.9435	19.143	44.9968
2.51953	0.00045393	DOWN	146.047	146.046	146.047	7.83228	7.82758	7.86317	11.0883
2.51374	0.00771059	UP	715.479	715.477	715.483	15.9712	15.8776	16.2706	184.591
2.50681	0.0104994	DOWN	748.53	748.53	748.531	17.9792	17.9657	17.9837	176.339
2.50005	0.0391367	DOWN	837.6	837.595	837.603	18.3702	18.3518	18.3867	456.553
2.46002	0.0129728	UP	714.484	714.48	714.488	15.9711	15.8776	16.0457	230.829
2.45908	0.000129722	DOWN	679.413	679.409	679.415	18.5747	18.5392	18.6503	937.875
2.44808	6.44985e-05	UP	225.163	225.162	225.165	9.10068	9.08128	9.14887	424.04
2.43967	5.65797e-08	DOWN	242.141	242.14	242.142	16.2897	16.2755	16.3027	188.435
2.43404	0.0114612	UP	295.106	295.104	295.108	1.98702	1.75683	2.10472	198.251
2.4308	2.05673e-05	DOWN	680.415	680.412	680.42	18.5693	18.5392	18.6503	378.693
2.41651	0.000279127	UP	535.042	535.038	535.045	12.9754	12.9047	12.9797	295.442
2.40758	1.32675e-06	UP	754.523	754.519	754.528	15.9436	15.9035	15.9712	883.005
2.40277	0.00119234	DOWN	624.353	624.348	624.357	18.1762	18.1607	18.1793	262.872
2.39527	2.40715e-05	UP	598.397	598.395	598.399	15.4465	15.4464	15.4468	141.051
2.39267	8.12093e-05	UP	597.391	597.387	597.396	15.4468	15.4464	15.4981	425.741
2.38456	0.0261993	DOWN	595.319	595.315	595.319	17.9847	17.954	18.0017	248.761
2.38367	0.0150763	DOWN	255.232	255.231	255.235	18.5113	18.4453	18.5598	201.544
2.37926	2.06919e-08	UP	240.086	240.085	240.087	15.7839	15.7834	15.7846	66.1193
2.3745	2.38488e-06	UP	143.109	143.108	143.109	16.4391	16.4364	16.4437	103.845
2.36291	0.0159705	DOWN	780.535	780.53	780.537	17.9911	17.9657	18.0017	126.255
2.36065	1.46392e-05	UP	629.017	629.014	629.019	14.9584	14.9395	14.9595	179.726
2.34072	0.000624564	UP	217.005	217.003	217.006	24.0275	23.9268	24.2038	156.138
2.33542	0.0299116	DOWN	280.238	280.237	280.239	18.5633	18.5222	18.6693	558.138
2.32131	2.87888e-05	UP	547.078	547.074	547.083	13.8204	13.7242	13.854	828
2.31417	0.00603209	DOWN	175.037	175.037	175.038	12.831	12.7721	12.8645	224.029
2.30165	0.000305381	UP	588.082	588.077	588.084	13.3415	13.3319	13.3517	43.047
2.30092	1.47529e-05	DOWN	588.367	588.362	588.368	16.9769	16.9675	16.9963	181.076
2.29817	4.69748e-06	UP	755.525	755.52	755.53	15.9524	15.9202	15.972	212.923
2.29786	9.93915e-06	UP	713.481	713.479	713.483	17.1183	17.1058	17.1375	44.813
2.28123	0.00251208	UP	226.147	226.145	226.147	16.2895	16.2733	16.4954	152.183
2.27517	0.00356189	DOWN	623.35	623.344	623.353	18.1627	18.1265	18.1915	776.727
2.27214	6.04157e-05	DOWN	587.364	587.359	587.366	16.9541	16.9208	16.9963	529.814
2.22047	0.00228391	DOWN	808.567	808.559	808.571	18.1627	18.1607	18.1793	359.375
2.21776	0.0396567	DOWN	641.576	641.573	641.581	20.7049	20.5525	20.8848	845.207
2.21716	0.0150275	UP	713.48	713.475	713.484	15.9337	15.8776	16.0466	580.001
2.16813	0.00666352	UP	226.108	226.107	226.109	16.3454	16.327	16.3678	155.217
2.15112	0.00133013	UP	753.52	753.516	753.525	15.937	15.8964	16.0271	2180.71
2.14337	0.000607673	UP	238.108	238.107	238.109	17.0058	16.995	17.0175	173.014
2.13423	0.0411127	DOWN	279.235	279.234	279.237	18.5841	18.5222	18.6732	3318.63
2.13386	0.011656	UP	808.127	808.119	808.132	15.559	15.5582	15.6047	298.19
2.1323	0.00020153	UP	157.125	157.123	157.126	17.0247	16.995	17.0703	431.623
2.12662	0.000949991	DOWN	254.223	254.222	254.223	18.437	18.4202	18.4538	198.45
2.08571	0.000721837	UP	217.004	217.004	217.006	24.5083	24.3468	24.6408	107.755
2.07892	0.000330183	DOWN	739.515	739.501	739.53	15.9338	15.9018	15.9526	4588.49
2.07113	4.08257e-07	UP	283.24	283.24	283.241	16.5742	16.5315	16.6011	33.5906
2.06698	5.80155e-05	UP	612.154	612.149	612.158	12.2894	12.2141	12.3448	1078.12
2.05695	0.0306602	UP	613.254	613.247	613.257	1.46115	1.45243	1.53243	274.928
2.04876	0.0042564	UP	311.17	311.169	311.171	20.922	20.9193	20.9253	17.7036
2.04325	0.000763469	DOWN	864.629	864.624	864.635	18.583	18.5392	18.6503	702.17
2.04232	3.92921e-05	UP	226.108	226.107	226.108	16.1027	16.1018	16.1029	108.879
2.04057	1.61822e-07	UP	483.206	483.205	483.209	15.3906	15.3905	15.4085	333.423
2.04014	0.00279842	DOWN	809.57	809.566	809.572	18.1773	18.1615	18.179	177.193
2.03805	0.00152374	DOWN	211.136	211.134	211.136	16.92	16.7565	17.1957	208.644
2.0283	0.0005234	UP	662.108	662.105	662.114	10.0478	10.0315	10.066	277.84
2.01772	0.00034926	DOWN	865.632	865.627	865.638	18.583	18.5392	18.6503	384.241
2.01396	0.0291132	DOWN	325.187	325.185	325.189	18.3612	18.3325	18.4015	22258.5
1.99349	0.0323815	DOWN	371.08	371.078	371.08	16.6686	16.6526	16.6804	143.973
1.98681	1.01199e-08	DOWN	227.178	227.177	227.179	16.5391	16.4944	16.5632	287.921
1.981	0.000741957	DOWN	253.219	253.218	253.22	18.4713	18.4202	18.5353	1252.97
1.97262	0.000456166	UP	613.15	613.145	613.154	12.2894	12.2141	12.3449	437.198
1.94421	0.000581747	UP	566.056	566.052	566.059	12.8269	12.7245	12.8483	197.721
1.93903	0.00130787	UP	611.151	611.146	611.155	12.3078	12.2141	12.3448	4249.68
1.92782	0.000510687	UP	565.052	565.049	565.056	12.808	12.7162	12.8481	1192.91
1.92489	1.70853e-06	UP	171.14	171.139	171.142	17.3306	17.29	17.3663	501.213
1.858	0.00213272	DOWN	309.176	309.174	309.182	18.09	17.8972	18.1338	356.443
1.85769	0.000518405	UP	549.301	549.298	549.304	14.8098	14.7173	14.8313	1237.1
1.85595	0.0179143	DOWN	326.19	326.188	326.192	18.3687	18.3325	18.3823	2726.21
1.84055	0.0121384	UP	426.025	426.024	426.027	14.8462	14.8269	14.9182	358.157
1.83926	0.00388136	UP	444.028	444.024	444.029	13.268	13.2574	13.2773	130.571
1.83671	4.44947e-06	UP	240.087	240.086	240.088	15.5586	15.5582	15.5591	20.1485
1.83231	0.0423135	UP	701.601	701.599	701.605	18.5218	18.5008	18.5235	106.761
1.83135	0.000848446	UP	771.483	771.478	771.489	15.4093	15.4077	15.4451	1067.72
1.82082	0.0011852	DOWN	752.504	752.499	752.505	18.1689	18.1615	18.1785	175.525
1.81734	1.73747e-08	DOWN	473.285	473.282	473.289	19.1283	19.03	19.2592	651.591
1.81107	0.000245507	DOWN	740.507	740.503	740.51	15.9317	15.9018	15.9524	1793.06
1.80918	0.000706107	UP	772.487	772.481	772.493	15.4093	15.4077	15.4451	401.95
1.80647	0.0318071	DOWN	643.583	643.575	643.585	19.7872	19.6745	19.9198	159.421
1.80448	0.000130801	UP	315.198	315.197	315.201	17.1757	17.0808	17.2865	153.266
1.79877	0.0154665	DOWN	327.186	327.184	327.187	18.3687	18.3325	18.4015	793.99
1.78911	0.00279036	DOWN	866.63	866.628	866.633	18.5535	18.5392	18.5552	173.6
1.78447	0.000265229	UP	550.304	550.301	550.307	14.8094	14.7173	14.8313	325.323
1.76898	1.13025e-10	UP	211.155	211.154	211.156	16.2519	16.251	16.2543	164.547
1.76404	5.27481e-05	UP	283.241	283.239	283.243	17.7445	17.5675	17.9607	617.518
1.76163	0.0375493	UP	878.184	878.177	878.188	15.2404	15.2212	15.3036	271.726
1.76086	1.18348e-08	UP	210.152	210.151	210.153	16.2555	16.2338	16.2841	1585.58
1.75848	6.9531e-08	DOWN	225.188	225.186	225.189	18.0372	18.0225	18.0548	147.992
1.74724	0.0190864	DOWN	401.09	401.088	401.093	16.161	16.1401	16.1841	776.878
1.7451	0.0181359	DOWN	132.031	132.031	132.031	12.831	12.7967	12.8645	191.732
1.74282	0.000401389	UP	451.333	451.331	451.335	14.8091	14.7539	14.8313	4600.78
1.74064	0.000457744	UP	453.339	453.336	453.34	14.8094	14.8081	14.8284	157.687
1.73493	0.00175553	DOWN	677.503	677.499	677.508	15.9338	15.8964	16.0084	5274.42
1.73128	2.1767e-05	UP	191.022	191.021	191.022	14.9608	14.9571	15.0402	1634.74
1.72205	0.00396435	UP	289.035	289.034	289.037	11.1254	11.0711	11.2563	149.698
1.72024	0.000354402	UP	678.101	678.096	678.106	14.9966	14.9771	15.0577	201.731
1.71761	0.000314579	UP	452.336	452.334	452.338	14.8091	14.7539	14.8313	1214.57
1.71195	0.000199599	DOWN	341.182	341.178	341.184	17.7493	17.6978	17.7852	66.269
1.7012	0.012586	UP	191.021	191.021	191.022	20.1764	20.0368	20.3283	53.7178
1.70056	0.0289984	UP	191.021	191.021	191.022	17.1028	17.0993	17.1263	26.3671
1.68785	0.000730561	UP	371.222	371.219	371.224	15.0911	15.0689	15.1454	1239.53
1.68095	0.0179459	DOWN	402.092	402.092	402.093	16.1689	16.1625	16.1841	147.448
1.67662	0.000988617	UP	372.225	372.223	372.227	15.09	15.0689	15.1065	205.064
1.66047	2.40299e-06	UP	269.19	269.188	269.219	17.7078	17.6307	17.8883	224.152
1.65966	0.0071499	UP	447.039	447.037	447.041	0.985633	0.892783	1.14107	171.794
1.65711	0.000862511	DOWN	842.321	842.318	842.323	1.44716	1.44148	1.53605	217.417
1.65637	0.000164628	DOWN	340.206	340.204	340.208	18.5747	18.5383	18.6313	1966.76
1.655	0.00478783	DOWN	768.285	768.281	768.291	1.45989	1.43993	1.59743	410.962
1.64044	6.20819e-11	UP	254.103	254.102	254.104	16.2933	16.2706	16.3211	3097.93
1.64029	0.00346233	UP	742.075	742.072	742.079	14.8841	14.8643	14.9354	430.271
1.62103	6.91883e-07	UP	156.104	156.104	156.105	16.2325	16.2165	16.2434	41.9814
1.61583	8.27961e-06	DOWN	293.178	293.176	293.179	16.9637	16.9288	16.9963	3130.28
1.6094	0.000616102	DOWN	678.506	678.503	678.51	15.9347	15.8964	16.0084	1819.93
1.59741	2.16359e-05	DOWN	341.202	341.2	341.204	18.5747	18.5392	18.6313	580.446
1.59329	1.87795e-06	DOWN	294.182	294.18	294.183	16.9675	16.9288	17.2095	429.485
1.59233	0.000480506	UP	194.929	194.928	194.93	13.1393	13.0658	13.177	189.911
1.58425	0.000107214	DOWN	339.203	339.201	339.204	18.5747	18.5222	18.6503	12094.5
1.57715	6.94647e-06	UP	764.526	764.521	764.528	17.9342	17.916	17.9607	149.696
1.56784	0.00832935	UP	514.333	514.33	514.337	14.8188	14.7539	14.8321	622.158
1.56023	2.7005e-08	UP	255.106	255.105	255.108	16.2933	16.2697	16.3211	270.391
1.5504	0.0182577	UP	579.031	579.027	579.034	14.9585	14.9571	15.0226	195.918
1.54982	0.00365981	DOWN	679.508	679.505	679.513	15.9364	15.8964	16.009	376.942
1.54684	0.002022	UP	315.199	315.198	315.199	17.5173	17.5005	17.5368	30.0077
1.53228	0.00203949	DOWN	741.507	741.504	741.512	15.9337	15.8964	16.0466	349.3
1.52539	0.0120521	DOWN	191.022	191.021	191.022	16.1715	16.0458	16.2001	27.0462
1.52022	0.0373745	DOWN	903.674	903.667	903.679	16.3899	16.3691	16.4179	330.955
1.51393	0.031203	DOWN	312.174	312.172	312.176	18.1621	18.1078	18.2105	5429.49
1.5023	0.031321	UP	96.9606	96.9602	96.9611	13.1456	13.0896	13.2409	415.375
	Features with p value < 0.05 and/or Fold change < 1.5
2.35183	0.050229	UP	467.291	467.288	467.293	19.7878	19.542	20.1465	278.548
1.76861	0.050404	UP	259.025	259.024	259.026	10.9667	10.8477	11.1152	215.562
2.81586	0.0504984	UP	463.332	463.33	463.333	20.1928	20.1088	20.2222	333.602
1.24118	0.052405	UP	142.124	142.124	142.125	15.306	15.24	15.334	98.4583
1.68098	0.0527885	UP	299.204	299.202	299.205	18.1437	18.1078	18.2007	360.837
2.33274	0.0535664	UP	482.967	482.964	482.968	15.0717	15.0716	15.0731	318.952
4.52767	0.053647	UP	439.287	439.285	439.289	17.8215	17.8212	17.8575	42.9862
1.41508	0.0538156	DOWN	298.159	298.156	298.16	17.9672	17.9215	18.0017	798.584
2.52673	0.0547636	DOWN	642.579	642.576	642.584	20.7353	20.5818	20.9045	460.17
3.4655	0.0552296	UP	477.329	477.326	477.331	22.939	22.7088	23.2297	286.448
1.20238	0.0554737	UP	61.9886	61.9883	61.9889	9.57527	9.54757	9.58497	966.682
2.27141	0.0562599	UP	339.201	339.201	339.203	19.1727	19.0307	19.2345	501.334
1.20778	0.0565206	UP	746.995	746.988	747	1.09883	1.07967	1.14812	288.709
3.05049	0.057962	UP	283.267	283.266	283.267	20.5675	20.4172	20.729	481.892
1.24282	0.0628073	UP	582.986	582.981	582.99	1.09902	1.08003	1.14812	329.374
5.50072	0.0667384	UP	403.31	403.308	403.312	18.266	18.2198	18.2868	473.702
5.52022	0.0672865	UP	404.312	404.31	404.313	18.5218	18.5067	18.5427	182.892
2.34908	0.067674	UP	404.313	404.31	404.314	19.918	19.8818	19.9938	169.58
1.16846	0.0685676	DOWN	226.183	226.182	226.184	17.4427	17.4065	17.4605	189.659
4.69335	0.0693674	UP	439.288	439.285	439.29	18.0586	18.0297	18.3122	45.0662
2.83147	0.0694508	UP	467.291	467.289	467.293	18.2668	18.2365	18.2768	84.3367
1.53719	0.0701864	UP	191.021	191.02	191.022	18.7773	18.7292	18.7843	40.64
1.38676	0.0719828	DOWN	297.156	297.153	297.157	17.9676	17.9215	18.0017	4526.33
5.30046	0.0723349	UP	404.312	404.31	404.313	18.2531	18.0492	18.2578	145.033
3.29389	0.0746379	UP	390.316	390.312	390.318	18.728	18.6355	18.8528	1180.41
3.68464	0.074941	UP	142.124	142.124	142.124	15.7837	15.6716	15.822	43.6588
4.34525	0.0757028	UP	403.311	403.308	403.311	18.5017	18.4397	18.6718	546.91
5.10618	0.076258	UP	404.312	404.31	404.313	18.8363	18.7562	18.8915	324.422
2.73405	0.080549	UP	439.287	439.285	439.288	22.5228	22.3782	22.6325	157.732
1.64437	0.0812256	UP	701.6	701.597	701.605	18.8095	18.6978	18.9518	165.269
5.79336	0.0837174	UP	467.29	467.287	467.293	21.4285	20.8665	21.7905	324.422
2.39141	0.08431	UP	464.335	464.332	464.336	20.6877	20.443	20.7895	134.452
1.47345	0.0845639	UP	921.37	921.363	921.373	6.64979	6.63005	6.78158	201.402
6.82543	0.0853154	UP	463.333	463.332	463.334	18.8852	18.766	18.9183	608.415
1.66627	0.0859721	UP	191.021	191.02	191.022	15.84	15.7278	15.859	31.3006
2.9285	0.0870246	UP	467.289	467.286	467.292	18.5038	18.4275	18.5737	110.078
1.33724	0.088157	UP	322.047	322.045	322.049	11.7311	11.6714	11.8187	165.929
1.31298	0.0881728	DOWN	299.154	299.151	299.155	17.9836	17.935	18.0017	211.16
3.10568	0.0883317	DOWN	330.292	330.291	330.294	20.6169	20.1825	20.9625	3152.29
2.98679	0.0902901	DOWN	701.599	701.594	701.604	20.8346	20.5383	21.1017	348.538
2.86711	0.0910906	UP	463.332	463.331	463.333	20.4294	20.3355	20.519	362.388
1.37484	0.0923139	DOWN	715.047	715.04	715.052	1.04237	0.928583	1.09415	446.725
3.92593	0.0929274	DOWN	375.296	375.293	375.298	20.6827	20.4297	20.7578	173.117
4.44114	0.0941977	DOWN	407.267	407.265	407.27	20.777	20.521	21.0922	328.87
2.59756	0.0944246	UP	191.021	191.021	191.023	15.3716	15.3529	15.3905	307.253
2.32157	0.0947002	UP	405.309	405.306	405.31	21.8142	21.8098	21.9812	109.767
2.93575	0.0953444	UP	389.311	389.309	389.315	20.0557	20.0522	20.0715	8597.95
1.23099	0.0960359	UP	695.514	695.511	695.518	14.7343	14.7173	14.7965	331.372
2.44048	0.0982978	UP	557.501	557.497	557.505	18.2997	18.2662	18.3442	756.646
7.28047	0.0984246	UP	390.314	390.312	390.317	21.6622	21.4173	22.0953	6919.89
4.09855	0.0991779	UP	390.314	390.313	390.314	22.2587	22.1987	22.3698	2219.33
2.51486	0.0996964	UP	403.309	403.308	403.311	19.6175	19.549	19.6883	878.392
1.74911	0.099748	UP	426.026	426.022	426.028	15.1554	15.1278	15.2683	61.3535
7.01147	0.100117	UP	463.331	463.328	463.333	22.9235	22.7247	23.0605	1228.99
3.07301	0.100549	UP	391.315	391.312	391.317	18.8143	18.6333	18.9373	350.534
1.1925	0.103055	DOWN	278.127	278.126	278.129	1.35361	1.32627	1.41272	363.985
3.09323	0.107204	UP	390.315	390.312	390.317	20.2066	20.0512	20.4047	6653.73
6.50286	0.107696	DOWN	375.296	375.293	375.298	19.2113	19.0697	19.333	158.88
1.4253	0.109706	DOWN	677.554	677.55	677.555	18.9307	18.7297	18.9567	79.8879
4.74516	0.110112	UP	391.314	391.312	391.315	19.4505	19.3532	19.5367	457.427
2.32165	0.113335	UP	463.332	463.329	463.333	20.7262	20.638	20.767	364.558
2.75558	0.115733	UP	641.578	641.574	641.582	18.2655	18.2198	18.306	219.444
5.92932	0.118753	UP	477.33	477.327	477.332	19.2778	19.1062	19.5888	123.515
2.14072	0.120706	UP	210.151	210.151	210.153	16.666	16.6602	16.6751	207.77
2.16592	0.121342	UP	390.315	390.312	390.318	19.2912	18.9173	19.6403	2197.35
2.08872	0.121808	UP	389.312	389.309	389.315	19.2945	19.0615	19.58	7106.36
217.234	0.123486	DOWN	972.58	972.577	972.585	18.7777	18.759	18.7873	1938.38
3.14712	0.123653	UP	403.31	403.307	403.312	18.0222	17.3073	18.1263	354.634
1.14511	0.125238	UP	403.004	403.001	403.006	1.09902	1.07967	1.14812	315.163
2.19592	0.126104	UP	404.313	404.312	404.315	21.6782	21.6028	21.756	217.254
250.135	0.126811	DOWN	971.577	971.574	971.581	18.7713	18.759	18.7833	3470.45
1.15349	0.128294	UP	824.561	824.555	824.567	18.1616	18.1078	18.179	186.217
4.43108	0.128582	UP	403.31	403.307	403.312	22.8975	22.7088	23.2247	1943.73
2.07962	0.131952	DOWN	485.283	485.28	485.284	18.2315	18.2143	18.2488	70.768
2.88253	0.135989	UP	463.332	463.329	463.333	20.9493	20.8348	20.9972	394.941
1.47761	0.136363	DOWN	297.245	297.244	297.247	18.5613	18.4202	18.7647	34.8722
1.77246	0.137277	UP	407.268	407.265	407.271	18.0832	17.5918	18.5218	97.3485
3.15388	0.137289	UP	641.577	641.574	641.582	18.5208	18.4543	18.6573	331.948
4.37403	0.139406	UP	390.317	390.316	390.318	17.2033	17.0637	17.2903	113.695
1.44103	0.139818	UP	641.577	641.573	641.58	21.3892	21.3127	21.508	1073.29
5.8609	0.139946	UP	404.313	404.31	404.314	23.3866	23.3173	23.4865	411.187
3.36663	0.140006	UP	391.314	391.312	391.316	18.482	18.4642	18.4853	226.11
4.14773	0.141654	UP	390.315	390.313	390.317	18.454	18.4355	18.4872	849.133
2.91868	0.143396	UP	407.268	407.265	407.27	21.4123	21.1567	21.756	389.173
5.08138	0.146469	UP	477.328	477.327	477.33	21.8407	21.7583	21.9885	432.496
2.53445	0.147619	UP	391.314	391.312	391.315	20.4232	20.3473	20.4493	505.433
3.3471	0.148548	UP	403.31	403.307	403.312	18.9547	18.682	19.2175	1066.62
7.94756	0.150084	UP	403.31	403.307	403.312	19.371	19.2595	19.4852	945.36
1.4876	0.150422	UP	702.603	702.598	702.606	18.8079	18.454	19.0503	110.638
1.19192	0.150916	DOWN	269.214	269.213	269.216	17.4806	17.438	17.5097	374.269
1.62274	0.152041	UP	400.151	400.148	400.153	1.57692	1.56628	1.59823	292.673
1.28378	0.152168	UP	637.328	637.325	637.331	14.7767	14.6989	14.7965	172.82
1.63505	0.154273	UP	641.577	641.573	641.582	19.5888	19.4505	19.7122	792.022
1.81585	0.154577	UP	403.31	403.309	403.312	21.9502	21.9345	21.9917	770.721
5.17443	0.156186	UP	389.312	389.31	389.314	18.4707	18.463	18.5427	3648.33
1.70943	0.156476	UP	404.312	404.31	404.314	21.4608	21.4328	21.5205	219.698
2.56969	0.156606	UP	642.58	642.576	642.584	18.5113	18.4858	18.5543	169.076
1.20589	0.15703	DOWN	513.334	513.332	513.338	14.8091	14.7539	14.8313	1131.83
1.97883	0.157084	DOWN	329.291	329.288	329.292	20.6667	20.4808	20.8468	6866.75
1.50059	0.157097	DOWN	128.036	128.036	128.036	8.21283	8.20312	8.23905	162.377
2.13352	0.157986	DOWN	330.293	330.291	330.295	22.7808	22.4883	23.0798	1541.16
2.53672	0.162441	UP	641.579	641.572	641.582	18.049	17.8282	18.0952	150.508
5.67504	0.164374	UP	389.312	389.309	389.314	17.6255	17.576	17.7653	1192.19
3.02364	0.165714	UP	391.315	391.312	391.316	20.1867	20.0368	20.2055	483.539
1.11909	0.166952	UP	293.178	293.176	293.179	16.577	16.567	16.62	42.0427
2.20251	0.167652	UP	331.292	331.291	331.293	18.5042	18.425	18.5218	271.478
3.43244	0.167707	UP	463.332	463.328	463.333	21.5998	21.443	21.8867	416.654
2.18356	0.168946	UP	330.293	330.291	330.295	21.961	21.8017	22.0842	5888.98
1.71554	0.169987	UP	403.309	403.308	403.312	20.26	20.2135	20.4297	554.692
4.59314	0.170734	UP	389.314	389.309	389.315	17.2502	17.1958	17.3368	427.843
2.45013	0.172125	UP	330.292	330.291	330.294	18.5117	18.4543	18.6528	1095.26
1.3362	0.172952	DOWN	642.581	642.576	642.585	20.205	19.8598	20.5332	439.77
1.8525	0.174988	UP	295.106	295.104	295.108	3.85003	3.53008	4.0749	210.637
1.42304	0.175572	UP	331.291	331.289	331.293	21.8732	21.7392	22.0098	391.242
3.15802	0.176161	UP	329.29	329.288	329.292	17.5721	17.4973	17.6317	1537.7
3.12517	0.176423	UP	329.29	329.289	329.292	16.7188	16.6988	16.7225	121.307
3.50672	0.17929	UP	329.29	329.289	329.293	17.2903	17.2697	17.3442	915.974
1.38011	0.179587	DOWN	191.022	191.021	191.022	16.6804	16.6226	16.6905	27.7543
1.88336	0.17967	DOWN	643.582	643.579	643.586	19.2692	19.1642	19.504	140.813
2.54255	0.180372	DOWN	375.293	375.293	375.297	21.0827	20.9597	21.2735	180.102
1.13438	0.181499	UP	829.001	828.992	829.005	1.09892	1.07967	1.14812	182.379
1.84604	0.182086	UP	613.563	613.562	613.563	20.1852	20.1848	20.4172	188.091
2.03771	0.182101	UP	701.599	701.594	701.603	20.2382	19.9947	20.4558	332.449
3.01039	0.182929	UP	390.314	390.312	390.317	19.7795	19.691	19.8993	1853.28
1.13891	0.18361	DOWN	264.112	264.11	264.114	1.33865	1.3243	1.41272	211.07
4.46276	0.185526	UP	439.289	439.288	439.289	22.9417	22.8687	23.1125	201.987
3.25739	0.188904	UP	439.288	439.285	439.288	19.158	19.0118	19.3157	191.612
1.16839	0.192826	DOWN	387.03	387.027	387.032	1.07997	1.05867	1.11202	813.855
1.19464	0.193342	DOWN	89.0246	89.0244	89.0248	8.02453	7.99863	8.05423	163.886
1.16439	0.195513	UP	96.9608	96.9607	96.961	14.4802	14.435	14.5876	13.6207
5.46305	0.196146	UP	391.313	391.311	391.316	22.8172	22.6325	23.0163	568.704
2.32128	0.199653	UP	330.292	330.291	330.295	18.8242	18.6847	18.8653	1491.89
1.20922	0.199815	DOWN	551.038	551.033	551.041	1.06118	1.04188	1.11202	693.912
1.6687	0.207234	UP	329.29	329.29	329.292	22.0865	21.893	22.3755	7550.96
1.2239	0.211419	DOWN	633.043	633.036	633.047	1.04268	0.985617	1.09415	519.344
2.14415	0.21599	UP	329.291	329.289	329.292	21.6593	21.6213	21.756	7765.22
1.59166	0.21709	DOWN	701.602	701.599	701.604	22.0112	21.9422	22.221	403.184
4.86026	0.224141	UP	404.313	404.31	404.314	22.9217	22.5822	23.2253	499.482
1.71392	0.227089	DOWN	702.603	702.597	702.607	19.7908	19.4473	20.2663	158.53
5.67996	0.227472	UP	390.314	390.313	390.317	21.191	20.9787	21.3568	6798.77
2.26216	0.229376	UP	389.312	389.309	389.314	21.1762	21.028	21.338	9899.92
2.55346	0.230664	UP	389.313	389.309	389.315	18.0886	17.8655	18.2742	2011.53
1.50088	0.231553	DOWN	375.297	375.294	375.298	18.2531	18.028	18.4523	53.909
2.16136	0.233733	UP	389.312	389.31	389.314	20.3242	20.2135	20.4105	8794.04
1.13494	0.236793	UP	339.203	339.202	339.205	20.0407	19.9938	20.1848	35.6613
3.32984	0.237504	UP	404.312	404.31	404.313	22.3057	22.187	22.3895	357.735
4.88501	0.23787	UP	389.312	389.309	389.314	22.8946	22.664	23.0248	10222.3
1.57406	0.23941	UP	702.603	702.601	702.606	22.0087	21.7392	22.4755	230.021
7.82589	0.241161	UP	391.315	391.311	391.316	18.125	18.049	18.2365	226.11
3.18641	0.242097	UP	390.315	390.312	390.317	22.8871	22.6955	23.2297	2489.09
2.50341	0.243429	DOWN	642.58	642.576	642.586	19.2572	19.0503	19.428	340.871
1.76843	0.246988	UP	467.29	467.286	467.292	18.0682	18.0297	18.0952	67.25
1.6457	0.249641	DOWN	643.58	643.576	643.582	20.7443	20.6547	21.0475	166.292
2.08985	0.250511	UP	403.31	403.307	403.312	21.3003	21.0087	21.5785	669.633
1.82024	0.251012	DOWN	701.599	701.594	701.605	19.3875	19.1062	19.8633	270.894
1.91237	0.255897	UP	391.314	391.311	391.316	19.7528	19.6178	19.9387	487.702
1.66496	0.259879	UP	643.581	643.576	643.584	22.8003	22.6388	22.8253	211.813
1.71044	0.260006	UP	439.288	439.287	439.289	21.7842	21.565	21.8665	113.177
1.79913	0.260284	UP	701.601	701.595	701.605	22.8353	22.5447	23.0565	382.665
1.47383	0.260694	UP	331.292	331.29	331.294	18.8597	18.6718	18.9567	367.022
1.67016	0.261252	DOWN	331.291	331.289	331.293	20.6726	20.5783	20.8657	383.099
1.97296	0.261755	DOWN	702.602	702.597	702.606	19.2612	19.1362	19.3555	149.031
1.60123	0.262523	UP	329.29	329.288	329.292	19.2945	19.1952	19.4027	7254.79
19.1869	0.262525	UP	464.336	464.334	464.336	19.4378	19.2952	19.4722	192.933
1.54674	0.262923	UP	404.314	404.313	404.314	21.2607	21.2053	21.3003	209.67
1.11873	0.262995	DOWN	227.177	227.175	227.178	16.8167	16.7915	16.846	28.0158
1.04759	0.271911	UP	475.171	475.168	475.175	1.44168	1.42235	1.53605	464.117
4.30561	0.273146	UP	404.312	404.31	404.314	19.3157	19.0387	19.6703	286.311
14.9639	0.279661	UP	463.332	463.329	463.334	19.4567	19.0922	19.6657	611.066
1.51616	0.282192	UP	701.599	701.594	701.604	18.1006	17.8383	18.306	67.2471
1.45845	0.282946	UP	329.29	329.288	329.292	21.3697	21.2735	21.4895	7838.91
2.16098	0.286034	UP	642.58	642.576	642.585	21.8803	21.6212	22.1367	541.017
3.52253	0.287102	UP	389.312	389.309	389.315	19.7823	19.6553	19.9008	8395.87
1.099	0.287807	UP	567.012	567.007	567.015	1.09848	1.07967	1.14812	634.498
1.54277	0.288576	UP	331.291	331.289	331.293	21.4623	21.3935	21.5838	402.258
1.21233	0.295692	DOWN	641.578	641.573	641.582	20.2933	20.1128	20.4932	861.388
2.71894	0.299844	DOWN	642.58	642.576	642.584	21.1154	20.9957	21.2623	535.281
1.71692	0.303017	UP	329.291	329.288	329.292	18.0682	17.7262	18.2662	3189.72
1.71014	0.306127	UP	702.602	702.597	702.605	20.6768	20.3543	20.866	216.713
1.09106	0.306492	UP	132.031	132.031	132.032	6.72091	6.3806	6.80573	300.902
1.36691	0.30666	DOWN	325.181	325.178	325.183	17.7037	17.6792	17.7107	207.18
2.12973	0.315106	UP	390.315	390.312	390.317	18.0682	17.5182	18.2742	526.599
1.33797	0.315639	DOWN	128.036	128.036	128.036	6.80527	6.74388	6.80573	112.036
1.76446	0.317959	UP	642.582	642.574	642.585	18.0902	17.8785	18.283	81.7402
1.74288	0.320772	UP	463.332	463.329	463.334	21.2247	21.1433	21.338	419.544
1.603	0.320841	UP	439.289	439.288	439.289	21.2815	21.1817	21.338	104.909
1.69324	0.320926	UP	330.293	330.29	330.295	18.1018	18.0147	18.2868	700.884
20.6538	0.324402	UP	477.328	477.326	477.329	21.546	21.5088	21.6592	460.92
1.24653	0.32466	DOWN	677.554	677.55	677.555	20.7458	20.6827	20.819	122.453
1.19936	0.326186	DOWN	852.594	852.589	852.6	18.352	18.3005	18.4778	149.936
1.25201	0.331165	UP	400.15	400.148	400.153	6.20344	6.00123	6.3199	189.442
1.58273	0.338064	UP	331.292	331.289	331.294	18.0705	17.6108	18.3172	174.654
5.05441	0.338068	UP	389.312	389.31	389.316	18.8328	18.6847	19.0128	5381.63
4.14785	0.339842	UP	329.291	329.289	329.293	18.9178	18.8062	18.9733	7254.79
1.17988	0.341351	DOWN	606.08	606.076	606.083	12.8912	12.7721	12.9212	407.953
1.75306	0.34389	UP	702.602	702.597	702.607	21.3002	20.9313	21.6592	219.765
1.25795	0.350422	DOWN	146.047	146.046	146.047	4.79867	4.73533	4.85105	92.2203
1.10295	0.350992	DOWN	305.026	305.024	305.027	1.08173	1.05867	1.13013	592.181
1.06137	0.351241	DOWN	426.165	426.163	426.169	1.45338	1.4396	1.55657	667.943
1.48654	0.356228	UP	642.58	642.577	642.585	19.5844	19.4482	19.7828	403.681
1.50911	0.359671	UP	641.577	641.574	641.582	18.867	18.6847	19.0503	582.65
1.38054	0.367111	UP	403.31	403.308	403.311	21.7028	21.6213	21.7982	654.939
1.60617	0.368223	UP	642.58	642.576	642.585	18.8611	18.6573	19	318.123
1.97199	0.37302	DOWN	641.576	641.573	641.579	21.1178	20.982	21.2243	1031.98
1.63461	0.373655	UP	329.29	329.288	329.292	17.0615	17.0135	17.098	211.731
2.30295	0.374552	DOWN	329.291	329.288	329.292	21.028	20.881	21.1863	7441.01
1.03107	0.375933	UP	293.181	293.179	293.182	18.3858	18.3512	18.4207	381.256
1.3813	0.379829	UP	641.576	641.573	641.579	21.9063	21.6602	22.1145	1042.91
1.18471	0.382888	DOWN	175.062	175.062	175.063	14.8183	14.7894	15.0502	210.273
1.94005	0.384536	UP	330.293	330.291	330.295	19.2417	18.9995	19.5332	2186.38
1.36876	0.390055	DOWN	407.267	407.265	407.271	19.2495	18.8255	19.5608	315.425
1.34679	0.399063	DOWN	375.294	375.294	375.297	22.1817	21.9975	22.401	152.833
1.26202	0.40009	DOWN	331.292	331.289	331.293	21.132	20.9063	21.2932	368.562
1.03153	0.406949	UP	227.178	227.177	227.179	16.3317	16.3083	16.3743	62.9014
1.95655	0.41996	DOWN	339.203	339.2	339.204	19.4607	19.3913	19.492	70.2669
1.52175	0.433032	UP	330.293	330.291	330.294	21.1108	21.0625	21.2962	5841.42
1.50088	0.43922	UP	330.293	330.29	330.295	17.8592	17.6317	17.9032	482.411
1.14808	0.440697	DOWN	547.206	547.202	547.208	6.52775	6.47017	6.59383	242.292
1.27216	0.452151	UP	407.268	407.266	407.269	22.1485	21.9812	22.3842	342.772
1.10693	0.459175	DOWN	469.033	469.03	469.036	1.06113	0.93405	1.09415	695.183
1.14463	0.465236	DOWN	353.182	353.179	353.183	17.5507	17.4968	17.565	131.689
1.08009	0.471437	DOWN	266.154	266.152	266.154	17.9668	17.9657	17.9792	141.454
1.07063	0.471891	UP	649.017	649.011	649.021	1.08001	1.05867	1.14812	636.111
1.78543	0.474123	UP	330.293	330.291	330.295	21.5753	21.3568	21.7187	1679.49
1.61379	0.482085	UP	641.577	641.573	641.581	22.8049	22.62	22.8953	1073.29
1.06926	0.482194	UP	558.209	558.205	558.213	1.47418	1.45243	1.6176	468.068
1.17577	0.484772	UP	226.147	226.146	226.148	15.9908	15.8403	16.0085	95.3429
1.13425	0.49481	UP	339.203	339.2	339.203	19.7692	19.7465	19.862	39.1065
1.19275	0.504197	UP	702.602	702.597	702.607	22.8408	22.6112	23.2253	209.877
1.16447	0.517467	DOWN	355.197	355.195	355.203	17.9728	17.9333	18.194	57.667
1.12221	0.521978	UP	547.206	547.204	547.208	6.2382	6.10792	6.26402	107.863
1.04601	0.522415	UP	489.28	489.277	489.283	19.2092	19.1118	19.3353	522.483
1.25933	0.523702	UP	642.579	642.576	642.583	21.417	21.3127	21.4895	499.276
1.55932	0.524708	UP	255.235	255.234	255.237	20.0898	19.9387	20.2115	115.051
1.05451	0.538728	UP	485.007	485.004	485.01	1.09872	1.07967	1.14812	398.156
1.19476	0.558515	UP	331.291	331.29	331.293	19.685	19.467	19.7878	350.171
1.04177	0.559492	UP	210.152	210.15	210.153	17.0399	17.0135	17.0703	32.6494
1.04502	0.567785	UP	544.193	544.189	544.198	1.47418	1.43993	1.87262	615.135
1.20906	0.57112	DOWN	339.202	339.2	339.204	20.8848	20.7587	21.1252	27.095
1.05946	0.581453	DOWN	895.027	895.02	895.036	1.06123	0.952067	1.11202	186.621
1.29785	0.58857	UP	375.296	375.293	375.298	22.7874	22.6137	22.9438	165.889
1.34361	0.594192	UP	403.31	403.307	403.313	20.0197	19.825	20.0812	536.8
1.17542	0.598155	DOWN	641.577	641.577	641.58	22.3895	22.2598	22.4908	1024.36
1.18212	0.606387	DOWN	677.555	677.553	677.557	21.1203	20.9418	21.2432	124.325
1.07843	0.607467	DOWN	775.471	775.466	775.475	15.9484	15.8776	16.1015	146.185
1.35789	0.621221	UP	467.289	467.286	467.292	19.2402	19.0773	19.4603	196.948
1.14158	0.632928	DOWN	295.106	295.104	295.107	2.55282	2.41412	2.75047	164.294
1.11148	0.634318	DOWN	677.554	677.55	677.556	22.696	22.5135	22.8233	138.509
1.1632	0.640589	DOWN	329.291	329.289	329.292	19.7664	19.561	19.9387	7254.79
1.05943	0.645469	UP	921.685	921.678	921.692	15.4482	15.4464	15.4805	149.031
1.40032	0.661151	DOWN	404.313	404.312	404.314	21.0251	20.8652	21.0853	217.522
1.10368	0.661314	DOWN	720.261	720.259	720.262	1.46108	1.45243	1.46115	160.01
1.1207	0.671542	DOWN	331.292	331.291	331.293	19.9813	19.8632	20.1842	353.309
1.07931	0.681383	UP	87.0456	87.0453	87.0459	11.5786	11.4159	11.6105	153.638
1.16463	0.687606	UP	585.532	585.528	585.536	18.7889	18.5198	19.0128	2388.27
1.09863	0.689836	UP	701.6	701.594	701.604	21.3994	21.122	21.8158	475.915
1.33628	0.691729	DOWN	467.291	467.286	467.292	20.5583	20.2252	20.748	296.687
1.15507	0.693316	UP	403.309	403.307	403.311	20.7104	20.5138	20.911	628.012
1.1352	0.70845	DOWN	407.268	407.265	407.27	20.054	20.0072	20.1268	321.031
1.22464	0.709225	DOWN	587.537	587.532	587.539	18.7889	18.7667	19.0128	258.399
1.14343	0.71442	UP	586.535	586.531	586.539	18.8436	18.759	19.0128	915.369
1.04129	0.733791	UP	141.018	141.017	141.019	1.08005	0.9111	1.13013	291.28
1.10291	0.745818	UP	641.577	641.573	641.582	20.0099	19.8342	20.088	839.591
1.09053	0.774628	DOWN	331.291	331.289	331.293	20.3748	20.237	20.4365	381.596
1.07317	0.777471	UP	467.291	467.287	467.292	22.9952	22.865	23.261	244.634
1.0491	0.782591	UP	191.021	191.02	191.022	19.4714	19.3532	19.492	44.802
1.03435	0.783864	UP	558.209	558.205	558.213	2.45276	2.40203	2.49667	127.888
1.09278	0.787945	UP	643.584	643.579	643.585	18.9622	18.8415	19.0873	111.75
1.1717	0.790249	DOWN	391.313	391.311	391.316	19.182	19.0615	19.2692	386.602
1.1524	0.798268	UP	642.58	642.576	642.584	22.8322	22.6577	23.1057	541.017
1.15635	0.817859	UP	331.291	331.289	331.293	22.8253	22.6383	23.0482	412.857
1.02555	0.820432	DOWN	813.023	813.018	813.031	1.062	0.952067	1.11202	223.285
1.04435	0.831552	DOWN	283.24	283.239	283.242	18.385	18.3518	18.4397	52.1605
1.05881	0.84142	UP	330.293	330.291	330.294	22.2843	22.187	22.351	1595
1.11428	0.852434	UP	677.554	677.549	677.557	19.4595	19.2302	19.5175	113.486
1.02298	0.862413	DOWN	341.182	341.179	341.183	17.4598	17.4195	17.4957	211.06
1.12326	0.86384	DOWN	329.291	329.289	329.293	22.8768	22.5822	23.4668	7765.22
1.1002	0.866575	UP	391.313	391.311	391.315	20.7218	20.5955	20.9255	522.395
1.0164	0.867952	UP	731.021	731.014	731.026	1.07997	1.05867	1.13013	466.583
1.11687	0.870339	DOWN	331.291	331.289	331.293	19.2175	19.0448	19.4218	371.975
1.04516	0.870601	UP	330.293	330.291	330.293	19.8885	19.7278	20.0528	1428.07
1.01605	0.876902	DOWN	265.15	265.148	265.151	17.9563	17.9028	17.9837	1121.83
1.04709	0.887199	DOWN	407.267	407.265	407.271	19.7692	19.6403	19.8077	334.634
1.00547	0.888234	UP	415.149	415.146	415.152	1.44071	1.42235	1.53605	453.091
1.03151	0.928548	DOWN	329.29	329.288	329.292	20.2323	20.0685	20.4297	6908.2
1.02323	0.929227	UP	400.151	400.148	400.154	6.54987	6.48815	6.58673	326.409
1.04541	0.940365	UP	389.312	389.309	389.314	20.7127	20.4743	20.982	9002.76
1.02041	0.945712	DOWN	643.583	643.576	643.585	20.1433	20.0332	20.4108	174.015
1.00516	0.964224	UP	677.555	677.554	677.556	19.9207	19.7948	20.0512	93.3466
1.0187	0.967183	UP	390.314	390.312	390.317	20.7338	20.5242	20.9577	2026.54
1.01124	0.987997	DOWN	325.185	325.184	325.186	18.9576	18.7562	18.9745	561.011
1.0018	0.989523	UP	612.41	612.406	612.414	15.8214	15.8033	15.8386	561.641
1.00048	0.997267	UP	611.407	611.403	611.412	15.8214	15.8033	15.8386	1912.16
1.00092	0.998821	DOWN	407.267	407.265	407.27	22.857	22.6303	23.0977	372.016
1.49947	0.0015107	DOWN	228.207	228.206	228.208	18.3077	18.2662	18.3442	523.393
1.49481	0.00456161	DOWN	227.204	227.202	227.205	18.3077	18.2662	18.3442	4345.42
1.46334	4.53676e-06	UP	254.103	254.102	254.104	15.9758	15.9534	16.0127	326.013
1.45832	0.00345617	UP	385.237	385.235	385.24	15.4093	15.4077	15.4451	6751.02
1.44579	0.00015333	UP	283.241	283.239	283.243	17.3254	17.29	17.3478	57.3755
1.44487	2.17304e-07	UP	277.183	277.181	277.185	17.1433	17.1058	17.182	3541.42
1.4263	0.00527251	DOWN	311.171	311.169	311.173	18.1628	18.1078	18.1793	9401.02
1.42515	0.0305923	UP	284.261	284.26	284.262	16.7449	16.6648	16.7888	152.129
1.42218	0.00344315	DOWN	313.17	313.168	313.171	18.1627	18.1265	18.1915	425.943
1.41838	0.00610133	UP	386.24	386.239	386.244	15.4093	15.4077	15.4451	1432.28
1.41519	1.01086e-06	UP	278.187	278.185	278.188	17.1433	17.1058	17.182	569.577
1.40448	0.012312	UP	142.124	142.124	142.124	16.1595	16.1391	16.1776	26.9533
1.39988	0.00407387	DOWN	156.105	156.103	156.105	17.7653	17.7107	17.7852	133.472
1.392	0.0454886	UP	259.133	259.131	259.133	12.5306	12.471	12.5495	136.734
1.38732	0.00749571	UP	387.243	387.242	387.245	15.4092	15.4077	15.428	169.912
1.3862	0.000774095	UP	255.107	255.105	255.108	15.9714	15.9524	16.0127	36.2439
1.3749	9.54147e-08	UP	309.181	309.179	309.183	17.3663	17.3457	17.398	169.196
1.33051	1.79524e-06	UP	199.147	199.146	199.148	17.7068	17.6792	17.7302	163.502
1.32491	0.000204678	UP	240.087	240.086	240.087	16.0644	16.0468	16.0653	140.09
1.3229	0.0208913	DOWN	146.047	146.047	146.048	6.69707	6.44255	6.80573	1050.16
1.30444	5.27872e-05	UP	401.133	401.131	401.136	1.47647	1.45243	1.59743	245.873
1.29606	0.0244921	UP	664.99	664.985	664.995	1.09902	1.07967	1.14812	372.556
1.23491	0.018776	UP	309.172	309.171	309.173	16.7587	16.7408	16.7757	43.337
1.22924	0.0300664	UP	87.0456	87.0447	87.0458	11.8243	11.7477	11.8642	155.558
1.22772	0.0391772	UP	355.197	355.194	355.199	17.6666	17.6233	17.6852	238.517
1.21462	0.00582998	UP	351.228	351.226	351.23	17.8972	17.6978	17.948	179.05
1.20612	0.0302675	DOWN	427.393	427.39	427.394	19.854	19.8073	19.9075	172.248
1.20555	0.0356404	UP	911.005	910.995	911.01	1.09883	1.07967	1.10673	153.712
1.19951	0.000648788	UP	341.111	341.11	341.114	1.47647	1.45243	1.59743	422.082
1.18946	0.0106417	DOWN	281.226	281.223	281.227	17.7943	17.7722	17.8263	550.645
1.18099	0.00447792	DOWN	309.174	309.173	309.175	17.0146	16.9673	17.0415	137.613
1.17433	0.000215292	UP	156.104	156.103	156.104	16.8013	16.7875	16.8137	32.3456
1.14514	0.0275826	DOWN	200.175	200.174	200.177	17.8572	17.791	17.8762	167.248
1.14363	0.0303101	DOWN	199.172	199.171	199.173	17.8487	17.791	17.8762	1693.54
1.11602	0.00496961	UP	367.263	367.26	367.265	17.1658	17.1058	17.4232	201.484

## Sheet: PCC 11801_Method 2A vs Method2B
fold	pvalue	updown	mzmed	mzmin	mzmax	rtmed	rtmin	rtmax	maxint
148.03	8.18381e-07	UP	455.41	455.409	455.412	18.3358	18.334	18.3385	1739.95
106.255	7.28886e-07	UP	456.414	456.412	456.415	18.3358	18.334	18.3385	602.758
87.9711	1.37765e-11	UP	308.978	308.977	308.979	14.9307	14.9185	14.941	1641.25
77.4288	3.43788e-07	UP	618.965	618.962	618.965	14.9188	14.8992	14.9322	363.158
71.287	2.19365e-08	UP	792.951	792.947	792.952	14.9319	14.9185	14.9512	205.723
33.7452	5.3051e-08	UP	333.192	333.191	333.193	16.433	16.4321	16.4537	195.912
24.7187	2.88467e-11	UP	681.206	681.203	681.208	14.9634	14.9479	14.9733	197.516
19.0001	2.69562e-12	UP	325.181	325.18	325.182	17.1962	17.1877	17.2022	360.385
18.8417	0.000270189	UP	299.259	299.258	299.26	18.0695	17.9665	18.1052	463.021
17.8986	1.9039e-07	UP	226.498	226.498	226.498	18.3352	18.334	18.3385	164.305
17.0557	2.32142e-09	UP	228.205	228.204	228.206	18.3362	18.334	18.3385	1738.05
14.6423	1.03598e-05	UP	521.984	521.982	521.984	14.9497	14.9376	14.9604	818.888
14.529	7.24709e-12	UP	229.208	229.207	229.208	18.3361	18.334	18.3557	208.628
14.1104	0.00733999	DOWN	421.281	421.278	421.282	18.778	18.5857	19.0067	408.931
13.696	2.39293e-11	UP	180.053	180.052	180.053	6.69905	6.67222	6.7183	246.515
13.1593	4.97551e-11	UP	227.202	227.201	227.204	18.3369	18.317	18.361	7838.06
12.6352	1.79211e-07	UP	791.964	791.962	791.966	14.9117	14.8992	14.9221	145.413
11.7805	4.0977e-11	UP	853.053	853.052	853.054	14.6048	14.5927	14.6084	532.497
11.0945	0.00302346	UP	297.242	297.215	297.245	17.851	17.6362	18.0828	845.373
10.4504	1.45051e-05	UP	535.4	535.399	535.402	18.3167	18.3148	18.3192	452.32
10.241	1.18163e-11	UP	558.5	558.499	558.502	18.3461	18.334	18.3557	740.371
9.64419	7.07978e-10	UP	557.498	557.494	557.499	18.3385	18.334	18.3557	1774.86
9.56934	0.000342628	UP	338.989	338.988	338.99	14.8526	14.8459	14.8531	138.462
9.45912	4.31271e-11	UP	854.055	854.053	854.055	14.6084	14.5927	14.6172	141.709
9.4542	1.94214e-05	UP	635.475	635.474	635.478	18.3461	18.334	18.3557	379.864
9.12918	1.57563e-12	UP	559.5	559.499	559.503	18.3461	18.334	18.3557	228.033
8.95047	2.05257e-05	UP	442.016	442.016	442.018	14.941	14.9322	14.9541	59.7076
8.76589	4.59216e-07	UP	636.477	636.476	636.48	18.3385	18.334	18.3557	174.445
7.81647	2.14503e-07	UP	536.404	536.403	536.406	18.3153	18.3148	18.3192	151.168
7.21075	1.892e-07	UP	442.017	442.016	442.017	14.2977	14.286	14.3097	475.207
7.05871	4.55485e-09	UP	483.965	483.963	483.965	14.9497	14.9376	14.9604	202.676
6.92962	1.69211e-05	UP	211.134	211.133	211.134	17.0718	17.0657	17.0863	406.722
6.88939	6.41403e-08	UP	237.091	237.091	237.092	1.30261	1.2791	1.30965	238.02
6.84248	2.67876e-06	UP	325.09	325.09	325.093	6.48432	6.4557	6.5133	166.222
6.77444	8.7502e-08	UP	481.977	481.975	481.978	14.9291	14.8992	14.9346	545.551
6.47244	6.27228e-08	UP	482.96	482.959	482.962	14.9481	14.9376	14.9604	1533.18
5.9771	7.02265e-07	UP	579.208	579.206	579.209	1.33645	1.31222	1.3439	397.807
5.67604	5.00907e-08	UP	267.197	267.196	267.198	17.3172	17.3045	17.3358	282.737
5.63657	0.0291659	UP	339.291	339.29	339.291	18.0058	18.0052	18.0113	192.197
5.61842	1.8951e-08	UP	506.99	506.989	506.992	15.0448	15.0242	15.0653	811.233
5.58766	0.0265516	UP	989.961	989.958	989.963	15.0068	14.9952	15.0118	165.438
5.58012	1.28148e-08	UP	507.993	507.991	507.993	15.0485	15.0435	15.0562	222.833
5.54115	1.2973e-05	UP	271.228	271.226	271.229	18.1065	17.9665	18.1243	256.598
5.53596	3.95713e-05	UP	269.212	269.212	269.213	18.1435	18.1403	18.1458	89.9563
5.35747	1.04748e-07	UP	505.988	505.987	505.989	15.0443	15.0242	15.0621	5368.82
5.04054	2.2128e-07	UP	237.091	237.091	237.092	1.66641	1.65165	1.68573	69.4519
4.89769	2.8478e-06	UP	742.967	742.964	742.968	14.1267	14.1133	14.1433	241.762
4.78417	7.58324e-08	UP	327.29	327.289	327.291	18.9507	18.9492	18.9513	190.475
4.68198	1.90789e-05	UP	556.972	556.969	556.973	14.1309	14.1133	14.1572	750.206
4.68025	5.35562e-06	UP	579.208	579.208	579.21	1.68717	1.67827	1.70252	16.5402
4.67675	0.00603805	UP	295.228	295.227	295.233	17.747	17.6407	17.989	184.939
4.57656	4.93699e-06	UP	315.196	315.194	315.197	17.0753	16.9308	17.2393	688.977
4.48466	0.000511359	UP	327.195	327.163	327.197	17.316	17.122	17.4115	154.257
4.37814	4.82315e-09	UP	315.196	315.194	315.197	17.4898	17.4683	17.6795	145.519
4.24864	1.14795e-07	UP	272.231	272.231	272.231	17.6388	17.6362	17.6433	135.31
4.19094	6.41958e-09	UP	426.021	426.02	426.022	15.044	15.0242	15.0562	189.211
4.16925	1.1974e-06	UP	817.306	817.304	817.307	17.6127	17.597	17.6242	164.07
4.10278	0.000430187	UP	271.228	271.227	271.231	18.3365	18.3148	18.5332	77.9658
4.09684	2.49023e-05	UP	371.982	371.98	371.983	14.1253	14.1133	14.1572	356.713
4.09195	9.57599e-06	UP	545.309	545.308	545.311	17.7146	17.7023	17.7202	157.793
3.96915	8.15171e-06	UP	271.228	271.227	271.228	17.6407	17.6232	17.6465	692.521
3.96796	9.78018e-05	UP	241.217	241.217	241.218	18.2403	18.1625	18.2585	41.7395
3.85992	4.96106e-05	UP	370.979	370.977	370.979	14.1374	14.1133	14.1572	4290.48
3.84061	6.04252e-06	UP	303.196	303.195	303.197	17.4416	17.432	17.4513	165.395
3.79534	2.15092e-05	UP	372.983	372.981	372.983	14.1112	14.1046	14.125	150.514
3.71996	2.21404e-05	UP	512.476	512.476	512.477	19.0848	19.066	19.1022	174.249
3.71146	2.09598e-05	UP	511.473	511.471	511.473	19.0835	19.065	19.1013	557.841
3.61128	0.0277083	DOWN	808.12	808.119	808.121	15.48	15.462	15.481	367.828
3.5751	1.45882e-06	UP	427.025	427.023	427.027	15.0608	15.0332	15.0699	30.5548
3.42404	3.78683e-06	UP	427.024	427.022	427.025	14.6051	14.5737	14.6301	372.812
3.37878	8.76001e-06	UP	402.994	402.993	402.995	14.2971	14.2773	14.3097	740.299
3.34588	7.79211e-06	UP	594.004	594.002	594.005	14.664	14.6502	14.6744	307.932
3.34292	3.31992e-05	UP	880.364	880.363	880.367	14.5856	14.5737	14.5892	147.699
3.29831	3.35307e-05	UP	879.362	879.358	879.365	14.5998	14.5737	14.6111	570.669
3.29782	5.79948e-05	UP	402.01	402.009	402.011	14.2402	14.2281	14.2524	249.709
3.29546	1.067e-05	UP	426.021	426.02	426.022	14.6051	14.5737	14.6183	2295.36
3.27036	0.00736679	DOWN	175.036	175.035	175.037	14.9288	14.9259	14.9308	302.594
3.26928	0.000205326	UP	501.283	501.281	501.284	17.7023	17.6947	17.7202	215.33
3.1489	1.36334e-06	UP	270.215	270.215	270.215	17.4001	17.3832	17.4147	207.886
3.12956	0.0224996	DOWN	281.152	281.151	281.153	17.5976	17.5848	17.6078	666.72
3.11199	0.0214545	UP	297.244	297.244	297.245	18.4312	18.4113	18.4338	45.0004
3.10763	0.000102964	UP	878.359	878.358	878.362	14.5982	14.5737	14.6183	1281.37
3.03405	3.54664e-06	UP	402.014	402.014	402.016	14.5087	14.4779	14.513	44.1323
2.94796	6.6913e-05	UP	402.994	402.993	402.996	14.9376	14.8147	14.9604	56.6862
2.93244	0.000510893	UP	852.587	852.584	852.591	18.2798	18.2762	18.297	484.917
2.92599	0.000711085	UP	796.525	796.522	796.528	17.893	17.8892	17.8965	187.055
2.89335	6.07821e-05	UP	535.084	535.082	535.086	15.3303	15.3207	15.3433	205.082
2.86703	0.000695166	UP	853.59	853.587	853.595	18.2808	18.2768	18.2978	249.416
2.86011	0.00714474	DOWN	421.28	421.279	421.282	22.7551	22.1485	23.133	441.469
2.81196	6.69183e-05	UP	638.031	638.031	638.032	15.1587	15.148	15.171	215.45
2.77975	0.000197606	UP	480.981	480.98	480.982	15.012	14.9952	15.0313	171.132
2.7329	0.00959715	DOWN	132.029	132.029	132.03	14.9301	14.9271	14.9452	265.065
2.67719	0.000283481	UP	254.221	254.22	254.222	18.48	18.4687	18.5292	167.578
2.67288	0.000502109	UP	457.256	457.255	457.258	17.6988	17.6808	17.704	257.84
2.65871	1.25575e-06	UP	269.213	269.213	269.214	17.0856	17.0712	17.0947	82.7433
2.63932	0.00104069	UP	824.556	824.55	824.56	18.0724	17.8547	18.0858	439.696
2.59141	0.000299719	UP	253.217	253.217	253.219	18.5191	18.4517	18.551	873.319
2.57057	0.000304137	UP	184.986	184.985	184.986	14.1437	14.1063	14.163	1575.69
2.56181	0.000313955	UP	78.9587	78.9584	78.959	14.124	14.1063	14.1572	177.561
2.54524	0.00129963	UP	825.559	825.552	825.561	18.0695	18.0628	18.0858	221.745
2.50556	0.0257311	DOWN	467.286	467.282	467.288	18.1999	17.9345	18.2573	344.078
2.45596	0.00467763	UP	398.131	398.13	398.132	4.95663	4.8303	4.99308	166.77
2.38791	0.0132044	DOWN	336.131	336.129	336.131	9.51612	9.50693	9.73295	208.555
2.37933	0.0436216	DOWN	470.261	470.258	470.261	21.3098	21.1753	21.3875	172.77
2.31251	0.000123726	DOWN	695.508	695.505	695.511	14.7037	14.6889	14.796	355.765
2.30423	0.0408358	UP	316.2	316.199	316.201	17.0863	16.9308	17.2393	176.462
2.29318	0.00030264	UP	199.169	199.168	199.169	17.5682	17.558	17.5857	61.255
2.27885	0.00263687	UP	413.23	413.228	413.231	17.6955	17.6752	17.704	301.092
2.24656	0.000163769	UP	256.237	256.236	256.238	19.0842	19.066	19.1033	832.468
2.21385	0.000524654	UP	327.183	327.182	327.185	18.2808	18.2762	18.2978	323.701
2.20124	0.000657202	UP	326.187	326.186	326.189	18.2808	18.2762	18.2978	933.706
2.17621	0.0478249	DOWN	468.288	468.287	468.29	20.0562	19.9172	20.227	273.203
2.15901	0.000685264	UP	325.184	325.183	325.186	18.283	18.2762	18.3038	4112.35
2.15532	0.000948916	UP	340.203	340.202	340.205	18.5098	18.5073	18.528	485.69
2.1549	0.000368	UP	407.004	407.003	407.005	15.1167	15.1006	15.122	154.038
2.14755	0.00211484	UP	162.042	162.041	162.043	6.45997	6.37363	6.5133	783.748
2.14666	0.00085702	UP	558.063	558.063	558.065	13.4512	13.4409	13.4656	132.851
2.14503	0.00107457	UP	341.199	341.198	341.199	18.5087	18.5073	18.5278	179.794
2.13284	0.000903712	UP	200.173	200.172	200.174	17.7952	17.558	17.8007	165.661
2.12056	0.000261539	UP	255.233	255.233	255.235	19.0843	19.0708	19.1033	3910.19
2.11114	0.00745291	DOWN	336.129	336.128	336.131	7.94527	7.79665	8.13712	303.156
2.0962	0.00672886	UP	239.202	239.202	239.203	18.238	18.2375	18.2425	168.153
2.09093	0.002027	UP	298.156	298.155	298.156	17.8898	17.8733	17.895	393.594
2.07437	0.00112888	UP	339.2	339.199	339.202	18.5123	18.5073	18.5323	2165.66
2.07131	0.00209128	UP	398.131	398.13	398.133	6.20398	6.19337	6.23118	102.979
2.05143	0.00146013	UP	299.151	299.149	299.153	17.8777	17.8698	17.893	145.402
2.04719	0.00227929	UP	313.167	313.165	313.17	18.0787	18.0658	18.0858	291.379
2.04689	0.00223265	UP	297.153	297.151	297.154	17.8757	17.8648	17.9023	2088.61
2.03973	0.00187025	UP	199.17	199.17	199.171	17.8007	17.7917	17.8163	1018.63
2.029	0.0498314	DOWN	467.286	467.284	467.289	22.8841	22.5237	23.304	849.631
2.0217	0.0135651	UP	351.221	351.22	351.222	19.0928	19.0662	19.1043	49.738
2.01813	0.0429499	DOWN	375.293	375.292	375.295	19.2373	19.1587	19.3878	602.231
2.00599	0.00254523	UP	312.172	312.17	312.174	18.0753	18.0628	18.086	799.209
1.99663	0.00226039	UP	311.169	311.167	311.171	18.0791	18.0628	18.0942	3698.07
1.98183	7.72535e-05	DOWN	696.511	696.51	696.512	14.7019	14.6994	14.7056	138.93
1.97285	0.000568123	UP	293.179	293.178	293.181	18.3158	18.2975	18.323	649.861
1.95102	0.0055833	UP	764.519	764.513	764.523	17.8617	17.8503	18.1242	367.213
1.9481	0.00480842	UP	583.512	583.511	583.515	18.4907	18.4687	18.5302	218.63
1.9324	0.00962519	UP	553.269	553.265	553.272	18.0842	18.0658	18.0873	377.559
1.92474	0.0180923	UP	665.346	665.344	665.347	14.5892	14.5737	14.5982	230.217
1.90176	0.00714402	UP	765.522	765.519	765.527	17.8547	17.8503	17.8738	166.474
1.89251	0.00216216	UP	279.233	279.231	279.234	18.6934	18.6612	18.8722	560.574
1.88819	0.0068154	UP	241.217	241.216	241.218	18.5778	18.4882	18.6635	239.33
1.88462	0.000119024	DOWN	283.239	283.238	283.239	17.893	17.8892	17.9217	447.217
1.88118	0.00865233	UP	243.197	243.195	243.198	17.835	17.8268	17.8393	433.723
1.86905	0.00215914	UP	225.186	225.186	225.186	17.989	17.9857	17.992	178.021
1.8631	0.0101651	UP	483.272	483.271	483.274	18.5693	18.5652	18.5867	376.67
1.86135	0.0443988	UP	297.216	297.215	297.218	16.7504	16.529	16.7837	34.8126
1.83545	0.0258071	UP	664.844	664.842	664.846	14.5872	14.5737	14.6111	309.711
1.83183	0.0346735	DOWN	470.261	470.259	470.262	20.6447	20.4585	20.7205	139.796
1.83027	0.0182886	UP	173.009	173.009	173.01	18.356	18.3365	18.4708	27.9231
1.80089	0.0139123	DOWN	421.281	421.278	421.283	18.3943	18.3915	18.4687	287.29
1.79358	0.0076493	UP	330.29	330.289	330.292	22.7965	22.4692	23.076	848.439
1.7878	0.00386694	DOWN	470.261	470.259	470.261	19.7141	19.5643	19.8267	150.257
1.7862	0.000879432	UP	441.252	441.252	441.253	18.1458	18.1403	18.1602	174.829
1.78572	0.0115813	UP	111.008	111.008	111.009	18.3377	18.3345	18.3557	30.5285
1.77799	0.0197189	UP	369.204	369.203	369.205	17.6802	17.6622	17.6848	322.204
1.77772	0.0181906	DOWN	421.279	421.278	421.28	17.9505	17.7772	17.9987	146.893
1.7746	0.0250469	UP	555.284	555.283	555.287	18.4507	18.4332	18.4527	1260.66
1.76324	0.00427593	UP	316.199	316.198	316.2	17.4854	17.48	17.492	40.0062
1.76228	0.0484399	UP	652.048	652.047	652.048	15.196	15.1958	15.2092	164.722
1.75833	5.02577e-07	UP	277.181	277.18	277.182	17.0354	17.0127	17.053	3318.44
1.75279	0.0319669	DOWN	407.265	407.262	407.265	17.9688	17.9507	17.989	413.019
1.74424	1.33971e-06	UP	278.184	278.183	278.186	17.0354	17.0265	17.053	692.576
1.74243	0.0212893	DOWN	468.288	468.286	468.29	21.1032	20.9705	21.312	270.713
1.74156	0.0342725	UP	180.052	180.052	180.053	6.09535	6.06373	6.11502	55.6338
1.74075	0.0200871	DOWN	407.265	407.263	407.267	18.1918	18.1815	18.2192	670.408
1.73864	0.00346149	UP	353.2	353.197	353.202	18.0887	18.0822	18.1052	566.693
1.73792	0.0279257	UP	556.287	556.286	556.29	18.4507	18.4332	18.4527	374.145
1.732	0.00418755	UP	309.174	309.171	309.176	18.0216	18.0052	18.0368	887.47
1.7177	0.00531434	DOWN	470.261	470.261	470.262	21.9188	21.8813	21.9875	171.003
1.71016	0.0316119	UP	643.357	643.355	643.358	14.704	14.6887	14.7125	181.129
1.70716	0.00527678	UP	587.532	587.53	587.534	19.0827	19.065	19.1023	194.561
1.70349	0.0306551	UP	557.287	557.285	557.288	18.4495	18.4338	18.4515	141.592
1.69474	0.0154079	DOWN	389.309	389.309	389.311	20.0484	19.9025	20.1708	2380.07
1.69257	0.0259712	DOWN	411.125	411.124	411.126	12.1547	12.1145	12.1786	312.175
1.69086	0.00524296	UP	397.226	397.223	397.228	18.126	18.121	18.1435	311.46
1.69084	0.0246292	UP	359.001	358.999	359.002	14.7212	14.7006	14.7341	327.268
1.68211	0.00449385	UP	585.529	585.527	585.53	19.0843	19.066	19.1033	1468.78
1.67617	0.00504746	UP	586.532	586.53	586.533	19.0848	19.066	19.1033	647.004
1.66613	0.00362976	UP	620.02	620.016	620.022	14.7002	14.6694	14.9308	181.451
1.65792	0.0383528	UP	334.957	334.955	334.958	14.6829	14.6694	14.6956	393.24
1.62926	0.025234	UP	223.028	223.028	223.029	17.3447	17.334	17.355	264.424
1.62747	0.0250715	UP	239.06	239.059	239.061	17.3488	17.3345	17.3568	311.018
1.62716	0.00568829	DOWN	641.574	641.571	641.576	18.3992	18.201	18.47	99.5557
1.6247	0.0278698	DOWN	407.264	407.263	407.265	17.7572	17.7375	17.7587	286.619
1.61202	0.0221149	UP	243.197	243.195	243.199	18.0502	18.0437	18.0663	31.6987
1.60992	0.00574576	UP	355.199	355.195	355.201	18.086	18.0822	18.1033	47.524
1.60813	0.0263493	DOWN	481.301	481.3	481.301	19.5595	19.4963	19.7247	233.954
1.60375	0.0199574	UP	227.177	227.176	227.177	16.0696	16.069	16.0896	80.6081
1.59784	0.00604966	UP	310.177	310.176	310.177	18.0278	18.0052	18.0307	188.327
1.57872	0.0423904	UP	910.052	910.047	910.054	14.6934	14.6694	14.7056	530.97
1.57856	0.0346061	UP	733.517	733.516	733.517	17.8547	17.851	17.8548	188.437
1.57745	3.93664e-05	UP	473.282	473.281	473.283	19.0657	19.0458	19.0843	470.47
1.57467	0.00237214	UP	733.458	733.455	733.462	18.3	18.2783	18.318	160.25
1.56506	0.0379836	UP	732.513	732.511	732.518	17.8544	17.8458	17.8585	416.557
1.56197	0.0249757	UP	282.252	282.251	282.252	19.244	19.2187	19.2553	239.996
1.55529	0.0476888	DOWN	407.265	407.264	407.267	18.4305	18.394	18.5882	763.838
1.54735	0.0122539	UP	239.129	239.128	239.13	16.873	16.8582	16.8758	196.611
1.54621	0.00984111	UP	270.211	270.21	270.212	17.7976	17.772	17.8163	35.3269
1.53876	0.000397933	UP	474.286	474.285	474.287	19.066	19.0653	19.0662	138.898
1.53357	0.0413582	UP	256.236	256.235	256.236	18.5472	18.3362	18.5647	22.9001
1.52465	0.0376899	UP	934.097	934.091	934.101	14.738	14.708	14.743	293.234
1.52013	0.000366506	DOWN	210.15	210.149	210.151	17.8526	17.8115	17.8725	48.5874
1.52002	0.0412352	DOWN	217.003	217.002	217.003	24.8594	24.8045	24.9085	102.304
1.51742	0.00569108	DOWN	567.339	567.337	567.341	14.5469	14.5283	14.5703	244.978
1.51339	0.0064137	UP	664.509	664.507	664.51	19.0843	19.066	19.1022	152.14
1.50678	0.00034456	DOWN	266.213	266.211	266.214	18.3202	18.2977	18.334	156.515
1.50017	0.0403021	DOWN	133.014	133.013	133.015	15.6878	15.481	15.7449	37.9979
	Features with p value < 0.05 and/or Fold change < 1.5
1.5703	0.0516236	DOWN	470.259	470.258	470.261	20.9887	20.8355	21.0633	154.638
1.10749	0.0519912	UP	428.313	428.31	428.314	16.667	16.6616	16.6837	64.4158
1.64172	0.0528377	UP	891.013	891.011	891.015	14.5875	14.5737	14.5982	271.56
1.80567	0.053579	UP	642.577	642.574	642.582	22.7563	22.3147	23.061	174.28
1.64236	0.053673	DOWN	863.49	863.488	863.491	14.7084	14.6994	14.7242	259.506
2.02028	0.0543191	DOWN	557.17	557.167	557.171	1.28592	1.28307	1.30208	250.117
1.27077	0.0546972	UP	191.02	191.019	191.021	17.0338	16.9907	17.0483	195.022
1.48385	0.0554943	UP	315.135	315.134	315.136	16.355	16.3359	16.3576	181.218
4.13212	0.0574016	UP	403.301	403.284	403.305	17.5825	17.48	17.7963	262.636
2.3765	0.0574454	DOWN	453.27	453.27	453.272	20.5315	20.3395	20.5893	359.899
1.30494	0.0615136	UP	191.019	191.019	191.02	19.8881	19.7453	19.962	229.55
1.20238	0.0620355	UP	427.165	427.16	427.167	1.33483	1.31578	1.3595	162.534
1.52496	0.0629576	UP	325.178	325.177	325.179	17.6613	17.6428	17.6718	293.091
1.55966	0.0636638	UP	301.165	301.165	301.166	19.503	19.4833	19.5048	189.069
1.56953	0.0639136	UP	857.272	857.271	857.276	15.3484	15.3395	15.3671	199.94
1.27	0.0639709	UP	743.071	743.07	743.073	14.6814	14.6694	14.6956	308.56
1.35951	0.0655485	DOWN	569.355	569.353	569.356	14.549	14.5299	14.579	189.635
1.54394	0.0656979	UP	911.055	911.055	911.055	14.6874	14.6694	14.7056	166.737
1.75956	0.0673359	DOWN	61.9883	61.9878	61.989	8.83558	8.72408	9.3495	816.203
1.66019	0.0673747	DOWN	421.28	421.279	421.281	18.2208	18.1987	18.2658	265.07
1.2107	0.0691844	UP	355.296	355.295	355.297	19.5412	19.474	19.5428	148.978
1.60574	0.0719202	UP	267.233	267.233	267.233	18.855	18.8357	18.855	117.307
1.43155	0.0719513	DOWN	408.267	408.266	408.267	19.2947	19.1865	19.346	335.576
1.59613	0.0722845	DOWN	408.267	408.266	408.267	18.2085	17.9717	18.2222	218.881
1.07104	0.0726736	UP	111.008	111.008	111.009	14.3972	14.3823	14.4149	51.1582
1.26074	0.0728757	UP	111.008	111.007	111.009	14.7574	14.7357	14.7727	251.389
1.78598	0.0735892	DOWN	401.24	401.239	401.242	11.6626	11.6488	11.6643	32.3458
1.25974	0.0750419	DOWN	389.309	389.307	389.31	17.1547	16.9677	17.1807	142.426
1.22091	0.0750559	DOWN	390.312	390.31	390.312	17.3788	17.161	17.4712	64.8644
1.43499	0.0773228	UP	540.054	540.053	540.056	9.74982	9.7085	9.88443	188.523
1.54935	0.0773636	DOWN	351.078	351.078	351.08	12.1745	12.1336	12.1956	345.212
1.38341	0.0779556	UP	194.947	194.945	194.948	7.78128	7.62593	7.94753	255.285
1.41375	0.0782898	UP	176.936	176.935	176.937	7.78083	7.62593	7.94753	172.776
1.39149	0.0788537	DOWN	467.286	467.285	467.288	18.4305	18.394	18.47	424.032
1.55186	0.0800232	DOWN	481.3	481.299	481.3	20.2001	20.1288	20.2677	233.094
1.48135	0.0800702	DOWN	408.267	408.266	408.268	18.4315	18.3807	18.605	264.979
1.80029	0.0807324	DOWN	164.057	164.056	164.059	3.15944	2.97135	3.25568	127.044
1.50641	0.0811258	DOWN	966.671	966.667	966.675	16.2977	16.2964	16.3192	362.834
2.63069	0.0812027	DOWN	146.046	146.045	146.046	4.40313	4.33465	4.62142	544.816
1.22668	0.0812697	DOWN	614.25	614.244	614.252	2.05261	2.00998	2.08997	31.0839
2.00174	0.0815333	DOWN	828.57	828.569	828.573	15.7829	15.7664	15.8024	1392.28
1.75313	0.0829057	UP	295.103	295.101	295.105	1.56423	1.16782	1.80497	538.376
1.48015	0.0835233	UP	353.179	353.177	353.179	17.411	17.4025	17.4147	407.199
2.01431	0.0838629	DOWN	827.567	827.566	827.571	15.7822	15.7664	15.8024	2653.36
1.34136	0.0842905	DOWN	911.998	911.992	912.001	1.03547	1.02772	1.0453	147.717
2.12527	0.0846534	DOWN	408.267	408.265	408.269	22.8301	22.3533	23.3613	363.871
1.53289	0.0853286	DOWN	481.3	481.298	481.302	21.2067	20.9313	21.4627	257.007
1.31187	0.0855399	DOWN	657.097	657.097	657.098	14.6447	14.6424	14.6681	157.755
1.99812	0.0859229	DOWN	829.574	829.572	829.575	15.776	15.7664	15.7858	412.399
1.78517	0.085988	DOWN	964.692	964.69	964.697	16.2973	16.2789	16.3192	646.332
1.35427	0.0867003	DOWN	421.28	421.28	421.281	21.8235	21.6523	22.0343	390.85
1.56854	0.0867342	DOWN	365.031	365.029	365.033	0.8834	0.867433	0.887383	173.814
1.57779	0.0885393	DOWN	330.291	330.288	330.291	17.2921	17.2725	17.3358	83.1607
1.31119	0.0887537	DOWN	585.35	585.349	585.352	14.5601	14.542	14.579	226.646
1.34127	0.0890353	DOWN	978.027	978.02	978.029	1.01083	0.997483	1.02737	130.791
1.5741	0.0899695	DOWN	904.671	904.668	904.675	16.2987	16.2964	16.3192	498.472
1.20536	0.0900818	DOWN	87.045	87.0449	87.0454	11.0145	10.9438	11.0658	262.238
1.65237	0.0906978	DOWN	980.688	980.685	980.693	16.2979	16.2964	16.3192	595.845
1.71591	0.0908737	DOWN	963.689	963.686	963.694	16.297	16.2775	16.3192	1011.34
1.58126	0.0912473	DOWN	903.669	903.667	903.672	16.298	16.2964	16.3192	830.294
2.15108	0.0918179	DOWN	467.286	467.284	467.288	20.2841	20.1517	20.4353	730.67
1.61379	0.0918792	DOWN	332.124	332.123	332.125	13.9913	13.952	14.0059	333.254
1.65873	0.0938028	DOWN	146.046	146.045	146.047	7.34542	7.31175	7.41773	38.1096
1.95899	0.094721	DOWN	241.012	241.01	241.013	7.01822	7.00167	7.03193	170.584
1.48325	0.0947255	UP	613.559	613.556	613.562	20.9987	20.8175	21.4452	690.463
1.52683	0.0947553	UP	891.515	891.513	891.517	14.5858	14.5737	14.5982	255.705
1.42405	0.0950852	DOWN	481.3	481.299	481.302	20.6457	20.4215	20.7963	255.956
1.09618	0.0960326	UP	240.085	240.084	240.086	15.3677	15.3395	15.3864	57.7714
1.0734	0.0968085	UP	613.247	613.24	613.25	1.35153	1.327	1.54597	556.263
1.40798	0.0973153	DOWN	515.33	515.328	515.331	14.5703	14.542	14.5858	227.947
1.69013	0.098107	DOWN	468.288	468.288	468.289	19.7247	19.6367	19.8457	249.883
1.05993	0.0987769	UP	173.009	173.008	173.01	14.4001	14.357	14.4248	391.438
1.9518	0.0989471	UP	159.102	159.102	159.103	14.4532	14.2428	14.4702	75.9575
2.3475	0.0990853	UP	159.102	159.102	159.103	16.0303	15.9562	16.261	133.168
1.08717	0.0991059	UP	284.242	284.24	284.243	17.3854	17.373	17.3937	139.43
1.05906	0.09922	UP	363.265	363.264	363.267	18.2777	18.2593	18.2848	168.335
1.34756	0.0992983	DOWN	175.036	175.035	175.036	12.173	12.1336	12.1939	1002.8
3.67581	0.100529	DOWN	331.289	331.287	331.29	18.8259	18.5663	19.09	225.112
1.77251	0.101122	UP	269.212	269.211	269.213	17.9297	17.7988	17.9345	137.436
1.23008	0.101575	UP	329.288	329.287	329.29	22.7978	22.695	22.8685	2975.09
1.4238	0.102305	DOWN	133.014	133.013	133.014	13.525	13.3443	13.6405	74.0291
1.38063	0.102677	UP	205.16	205.159	205.161	19.3314	19.3087	19.333	239.758
1.78419	0.104124	UP	389.309	389.308	389.311	22.7917	22.4693	23.0007	2653.27
3.5869	0.104198	UP	477.325	477.324	477.325	21.8049	21.6143	21.8625	229.33
1.31557	0.104439	DOWN	665.987	665.984	665.99	1.0453	1.03547	1.06212	159.101
2.44102	0.105011	DOWN	691.538	691.534	691.54	21.0437	20.7633	21.3148	222.03
1.32456	0.106795	DOWN	295.103	295.102	295.104	2.46992	2.33082	2.61533	168.416
1.49885	0.107474	DOWN	611.041	611.036	611.043	0.88665	0.885567	1.09647	163.379
3.53739	0.108114	UP	400.147	400.145	400.149	1.87515	1.74922	1.97842	163.377
1.46078	0.108363	DOWN	965.674	965.67	965.678	16.2979	16.2964	16.3192	550.855
3.5829	0.108501	UP	403.306	403.305	403.307	19.6928	19.6005	19.8158	1460.66
2.54707	0.108526	DOWN	391.311	391.308	391.312	18.8924	18.49	19.0068	174.984
1.28927	0.108917	DOWN	797.043	797.039	797.048	0.997483	0.90415	1.03047	424.669
1.46231	0.109125	UP	281.246	281.246	281.248	18.6626	18.6267	18.6802	39.651
1.7078	0.109454	DOWN	329.288	329.286	329.289	17.2977	17.2753	17.3358	328.912
1.32652	0.110213	DOWN	133.014	133.013	133.015	12.8882	12.8049	13.0612	104.955
1.62355	0.110373	DOWN	365.032	365.028	365.033	1.06373	1.06263	1.09192	102.575
1.20497	0.11218	DOWN	329.288	329.286	329.289	20.5512	20.207	21.255	2441.28
1.24293	0.112622	DOWN	725.508	725.507	725.512	15.8419	15.8044	15.8597	234.933
1.58315	0.113106	DOWN	191.02	191.018	191.021	15.305	15.2047	15.481	612.913
1.28979	0.113322	DOWN	747.992	747.986	747.994	1.04489	1.03547	1.04618	166.649
3.5119	0.113498	DOWN	453.27	453.269	453.271	19.7505	19.6185	19.9087	311.899
1.39641	0.113512	DOWN	145.014	145.013	145.015	12.8067	12.7393	12.927	263.562
1.82486	0.113648	DOWN	453.27	453.268	453.27	20.8463	20.7417	20.9127	316.69
1.38872	0.113849	DOWN	467.285	467.283	467.287	21.3115	21.1282	21.5192	740.516
1.28179	0.114071	DOWN	829.994	829.991	829.996	1.04508	1.0447	1.0453	139.082
1.35128	0.115288	DOWN	514.327	514.326	514.329	14.5606	14.5133	14.5858	887.301
1.45867	0.115571	DOWN	529.038	529.034	529.04	0.902567	0.885567	1.09742	170.941
1.33305	0.115895	DOWN	879.047	879.041	879.052	0.993117	0.903717	1.02835	258.676
1.18095	0.116096	UP	129.019	129.018	129.02	14.7993	14.7846	14.8151	60.7571
1.05298	0.117275	UP	129.019	129.018	129.019	14.3995	14.357	14.4248	215.872
1.59554	0.117527	DOWN	981.69	981.688	981.692	16.2975	16.2964	16.3162	205.194
1.28106	0.117876	DOWN	896.023	896.018	896.026	1.01087	0.997483	1.0278	148.985
2.62107	0.11799	UP	390.312	390.311	390.313	19.6074	19.2753	19.9087	643.779
1.07214	0.11811	UP	278.124	278.123	278.125	1.26647	1.24607	1.30083	326.274
1.25455	0.119355	DOWN	910.995	910.99	911.002	1.04452	1.01557	1.06595	447.148
1.75587	0.119732	UP	235.082	235.081	235.083	2.90076	2.7668	3.01585	129.228
1.38108	0.12078	DOWN	321.048	321.047	321.05	12.0396	12.0168	12.0596	275.891
1.28119	0.121701	DOWN	992.999	992.993	993.005	1.04287	0.9975	1.0483	373.344
1.43544	0.122745	UP	204.053	204.052	204.054	10.4002	10.3876	10.4889	370.212
1.33008	0.123463	DOWN	96.9599	96.9593	96.9606	12.4835	12.4368	12.5057	576.851
1.55298	0.124583	DOWN	979.685	979.682	979.688	16.2981	16.2964	16.3192	978.445
3.04095	0.124872	DOWN	133.014	133.014	133.015	14.2802	14.2517	14.3003	87.0677
1.26978	0.125514	DOWN	132.03	132.029	132.03	12.1795	12.1336	12.1939	726.694
1.49948	0.127342	DOWN	389.309	389.308	389.311	20.8362	20.6485	21.0127	2698.59
1.47431	0.127885	DOWN	470.261	470.259	470.263	22.7538	22.6873	22.8108	199.717
1.34528	0.128115	UP	363.034	363.034	363.035	14.3932	14.3823	14.4032	162.996
1.28951	0.128504	UP	293.176	293.174	293.177	16.8157	16.8	17.1042	1527.43
1.2525	0.129825	UP	133.014	133.013	133.015	16.05	16.0125	16.0695	36.2425
1.2415	0.130347	DOWN	374.991	374.991	374.993	24.5225	24.4468	24.6215	92.1105
1.26334	0.130599	DOWN	748.987	748.982	748.991	1.04508	1.03547	1.06595	176.142
1.48117	0.131424	UP	247.044	247.043	247.045	16.9497	16.9352	16.9593	940.462
1.22663	0.132832	DOWN	828.992	828.987	828.996	1.04452	1.01557	1.06595	532.958
1.41268	0.134677	DOWN	481.3	481.299	481.3	19.263	19.2172	19.2708	225.898
2.11048	0.134786	DOWN	329.288	329.286	329.289	16.7581	16.6667	16.7797	51.4582
1.20075	0.135085	DOWN	305.023	305.021	305.025	1.02831	0.9975	1.0483	1077.57
1.19433	0.137561	DOWN	223.02	223.018	223.021	1.04363	1.01557	1.0483	213.169
1.36549	0.139719	DOWN	505.144	505.143	505.145	9.64837	9.60102	9.84648	270.575
1.59482	0.140342	DOWN	519.266	519.266	519.27	11.549	11.5449	11.5637	235.487
7.83895	0.140581	UP	227.202	227.201	227.202	18.0274	17.9865	18.0858	377.959
1.75051	0.141682	DOWN	390.312	390.309	390.313	21.312	21.2138	21.521	756.872
1.22636	0.144853	DOWN	552.036	552.033	552.039	1.01083	0.92175	1.0483	249.934
1.56403	0.145167	UP	87.0447	87.0445	87.0462	16.5019	16.47	16.7037	34.6162
1.39283	0.145556	UP	621.317	621.315	621.318	14.6466	14.6432	14.6552	235.281
1.22933	0.145647	DOWN	814.02	814.016	814.023	1.02823	0.997483	1.0483	174.671
1.52832	0.147109	UP	585.523	585.521	585.528	18.5091	18.3192	18.551	66.2974
1.07595	0.147741	DOWN	559.208	559.204	559.21	1.97528	1.9377	2.00758	52.2873
1.52078	0.148416	DOWN	284.242	284.24	284.243	17.6648	17.661	17.6912	155.676
1.2962	0.148628	DOWN	961.05	961.044	961.056	0.991733	0.9203	1.02835	183.358
2.55546	0.149502	UP	330.291	330.289	330.292	18.8912	18.6075	18.9888	693.531
1.29038	0.149661	DOWN	642.577	642.574	642.579	18.4241	18.394	18.5278	55.2844
2.1043	0.149812	DOWN	468.289	468.288	468.291	18.2037	18.0058	18.2468	132.074
1.33532	0.149897	UP	614.25	614.243	614.252	1.35317	1.327	1.37858	167.88
2.33735	0.150228	UP	191.02	191.018	191.021	17.278	17.241	17.4338	221.883
1.23401	0.152852	DOWN	895.021	895.016	895.027	1.02709	0.997483	1.0483	543.527
1.35623	0.153255	UP	606.225	606.219	606.227	1.33645	1.31222	1.3439	284.219
2.75267	0.153257	UP	133.014	133.014	133.015	21.4053	21.3577	21.4643	39.0938
4.54327	0.153862	UP	463.327	463.326	463.33	19.3518	19.1792	19.5412	877.836
1.21946	0.154756	DOWN	486.006	486.003	486.008	1.0447	1.0285	1.0453	145.375
1.26589	0.156148	UP	611.544	611.542	611.546	19.2518	19.2355	19.2753	249.188
2.4784	0.156553	DOWN	329.03	329.029	329.031	15.462	15.4485	15.481	661.78
1.85641	0.15689	DOWN	407.265	407.263	407.267	20.7125	20.2845	21.103	985.238
1.48912	0.157423	DOWN	292.105	292.103	292.106	7.68292	7.67643	7.83448	16.1544
1.30681	0.158942	UP	292.923	292.921	292.924	7.78768	7.62593	7.94753	153.363
1.28849	0.160572	DOWN	926.969	926.964	926.974	1.06012	1.03547	1.06595	258.34
1.32749	0.160793	DOWN	149.061	149.06	149.061	15.7474	15.7473	15.7476	247.652
1.35085	0.163693	DOWN	524.626	524.624	524.627	15.0815	15.0626	15.0894	298.7
1.23722	0.163789	UP	535.037	535.035	535.038	12.3463	12.3041	12.3636	506.473
1.36962	0.164078	DOWN	498.335	498.334	498.337	14.5699	14.549	14.5982	332.423
1.19959	0.16588	DOWN	746.988	746.984	746.993	1.04489	1.01557	1.06595	747.552
1.66314	0.169565	DOWN	331.289	331.288	331.291	18.3837	18.2187	18.5283	171.221
1.26766	0.169911	DOWN	421.281	421.28	421.281	21.4243	21.2933	21.5788	418.789
1.20621	0.170535	UP	754.518	754.517	754.521	15.8591	15.8041	15.8989	1703.18
1.17126	0.17119	UP	227.177	227.176	227.177	16.3734	16.3544	16.3769	227.987
2.51031	0.171958	DOWN	400.146	400.143	400.148	2.19873	2.07722	2.46992	238.171
3.28254	0.174279	UP	477.325	477.325	477.326	20.4364	20.3033	20.608	210.235
1.60452	0.174744	DOWN	491.092	491.091	491.094	6.70767	6.69138	6.7178	195.325
1.62655	0.175034	UP	395.08	395.08	395.081	18.5647	18.5477	18.5663	238.181
1.35255	0.175387	DOWN	372.222	372.22	372.222	14.9846	14.9568	14.9926	571.976
1.50157	0.176113	DOWN	87.0445	87.0442	87.0449	13.9312	13.8738	14.032	58.6294
1.20897	0.178471	DOWN	733.015	733.011	733.018	1.02812	1.0087	1.06595	183.102
3.98286	0.178766	DOWN	400.146	400.143	400.15	5.34926	5.13637	5.47835	324.441
1.38322	0.180519	UP	619.311	619.31	619.313	14.644	14.63	14.6567	3448.5
2.4586	0.180709	UP	403.306	403.305	403.307	20.1486	19.8645	20.4168	1294.65
1.52814	0.181483	UP	295.103	295.101	295.104	2.87772	2.7668	2.94072	294.113
3.75984	0.181763	DOWN	376.295	376.293	376.297	20.9017	20.5502	21.293	240.011
1.33946	0.182397	DOWN	371.219	371.217	371.219	14.9817	14.9568	14.989	2630.08
1.59638	0.182471	UP	283.264	283.263	283.265	20.9887	20.7972	21.236	1931.71
1.2625	0.184227	UP	579.027	579.024	579.03	14.819	14.8036	14.8365	648.503
1.29051	0.186114	DOWN	491.236	491.234	491.237	9.65467	9.63165	9.84648	178.465
1.26428	0.186693	DOWN	653.157	653.155	653.157	14.7594	14.7573	14.7617	158.414
1.23182	0.187441	UP	294.179	294.176	294.18	16.8155	16.8	16.8225	326.092
1.46595	0.187444	DOWN	453.27	453.268	453.273	18.9303	18.6077	18.9993	202.764
1.50928	0.187571	UP	299.202	299.2	299.204	18.2382	18.218	18.4885	681.246
1.23371	0.18845	UP	240.085	240.084	240.086	15.8994	15.7663	15.9363	275.779
3.64608	0.188685	UP	192.023	192.023	192.024	18.3557	18.3148	18.3925	33.7939
1.22186	0.188925	DOWN	133.014	133.013	133.015	12.3463	12.3041	12.3725	559.851
1.11751	0.189556	UP	341.109	341.105	341.111	1.35336	1.33225	1.4766	1239.37
1.07851	0.189994	UP	210.15	210.149	210.152	16.6041	16.4323	16.7992	99.253
1.19164	0.190403	DOWN	732.017	732.013	732.022	1.02709	0.9975	1.04578	274.244
2.10591	0.190407	DOWN	330.291	330.29	330.292	20.6857	20.5893	20.7985	716.222
1.83472	0.193041	UP	403.301	403.3	403.306	18.22	18.2013	18.2275	466.282
1.15272	0.193225	UP	233.155	233.153	233.155	18.0249	18.0085	18.0307	207.968
1.38442	0.193262	DOWN	426.163	426.162	426.163	1.6544	1.64148	1.70318	40.2257
1.21774	0.194458	DOWN	666.985	666.98	666.987	1.04508	1.03547	1.06595	164.116
2.30164	0.195021	UP	463.325	463.322	463.328	18.4714	18.4332	18.6238	456.033
1.55372	0.197682	DOWN	390.311	390.31	390.313	20.8098	20.7418	20.8743	821.514
1.37142	0.197842	UP	620.315	620.313	620.316	14.6465	14.6311	14.6612	1121.67
1.183	0.198412	DOWN	813.018	813.014	813.023	1.02754	0.997483	1.0483	735.265
1.06429	0.199074	UP	367.259	367.257	367.26	17.3148	17.2957	17.3328	72.8781
1.51197	0.199265	UP	191.019	191.019	191.021	19.0847	19.065	19.2355	398.103
1.61914	0.199616	UP	613.556	613.551	613.561	19.12	18.912	19.2742	75.6076
1.04513	0.199709	UP	428.313	428.311	428.314	16.0887	16.0698	16.1095	73.4772
2.0115	0.200394	UP	477.326	477.325	477.327	18.7586	18.6032	18.9298	151.099
1.48933	0.201055	UP	614.562	614.56	614.565	20.9935	20.74	21.2172	341.41
1.5497	0.201843	DOWN	627.397	627.395	627.399	14.5699	14.5544	14.5858	489.235
1.44967	0.205662	UP	321.062	321.06	321.063	17.9313	17.9222	17.9508	1149
6.89158	0.205901	UP	463.327	463.326	463.329	19.7132	19.6167	19.8645	1023.71
1.95088	0.206452	UP	403.306	403.303	403.307	18.4541	18.4138	18.49	591.914
1.31414	0.207864	DOWN	194.927	194.927	194.928	12.4753	12.4525	12.5057	467.095
1.17379	0.209698	UP	678.502	678.501	678.504	15.8505	15.8044	15.8616	2281.33
1.77378	0.209845	DOWN	424.156	424.156	424.159	7.58111	7.5604	7.59852	192.592
1.29127	0.210233	UP	457.258	457.258	457.259	18.3557	18.3352	18.3753	30.5202
3.30285	0.21114	DOWN	391.31	391.309	391.312	20.6269	20.208	20.9315	253.042
1.29276	0.211248	UP	342.112	342.108	342.114	1.35336	1.33225	1.37858	177.946
5.44294	0.211811	DOWN	408.267	408.265	408.268	18.855	18.7583	19.0078	349.454
1.58349	0.211901	UP	641.573	641.569	641.577	22.8024	22.4887	23.1893	344.937
1.11564	0.213489	DOWN	376.295	376.295	376.296	18.5093	18.4895	18.5652	88.8004
1.32546	0.214623	UP	757.264	757.256	757.265	1.33483	1.31578	1.3439	332.682
1.20777	0.216149	DOWN	87.045	87.0449	87.0453	10.7814	10.6877	10.8158	201.659
1.27204	0.216295	DOWN	497.333	497.332	497.335	14.5684	14.5325	14.5982	779.573
1.16917	0.216538	DOWN	664.984	664.98	664.988	1.04489	1.01557	1.06595	811.615
1.05103	0.216849	DOWN	372.294	372.292	372.297	18.0791	18.0628	18.0942	167.067
1.15559	0.218125	DOWN	320.997	320.994	320.998	1.05315	1.01557	1.06595	272.026
1.19283	0.218991	DOWN	977.024	977.019	977.03	1.02709	0.997483	1.03047	430.406
1.28036	0.219132	DOWN	468.288	468.286	468.29	18.4598	18.375	18.4718	175.276
1.17254	0.21957	DOWN	112.985	112.984	112.986	11.9262	11.9061	11.9449	171.525
1.44754	0.219897	UP	904.653	904.65	904.655	16.1269	16.1267	16.1665	94.4878
1.28107	0.220792	DOWN	641.573	641.571	641.577	20.0907	20.0323	20.1288	254.374
1.4106	0.222617	UP	223.028	223.027	223.029	17.9345	17.9302	17.9508	251.626
2.97802	0.223172	DOWN	375.294	375.292	375.294	20.627	20.38	20.7987	915.364
1.4415	0.223671	UP	327.129	327.127	327.13	2.89378	2.7668	2.98008	120.396
2.52358	0.223729	DOWN	400.147	400.143	400.149	1.45921	1.43063	1.59643	1095.87
1.17464	0.224391	DOWN	582.98	582.977	582.984	1.04519	1.01557	1.06595	688.339
1.46249	0.224526	DOWN	467.286	467.285	467.287	19.3132	19.1975	19.4845	597.568
1.1734	0.225514	UP	375.293	375.292	375.295	22.7726	22.5995	22.8498	745.934
1.31227	0.225739	DOWN	785.153	785.151	785.153	15.1001	15.0992	15.1012	194.603
1.17169	0.225761	DOWN	567.007	567.003	567.01	1.04363	0.9975	1.06595	1408.62
1.34448	0.225822	UP	191.02	191.018	191.02	20.721	20.4545	20.9505	232.564
1.97909	0.225842	UP	403.306	403.305	403.307	17.9885	17.9412	17.992	314.658
1.96655	0.227318	UP	403.306	403.304	403.307	21.1202	21.0078	21.274	1075.3
5.47018	0.228292	UP	477.325	477.324	477.325	22.96	22.686	23.2078	256.627
1.04056	0.230374	UP	549.296	549.294	549.3	14.5804	14.549	14.8717	489.117
2.98214	0.235103	UP	641.574	641.571	641.576	19.6543	19.4838	19.9238	248.505
2.10221	0.235288	UP	463.327	463.324	463.328	21.0938	20.8742	21.4428	820.853
1.2057	0.240511	DOWN	245.115	245.114	245.115	9.64837	9.60102	9.84648	552.617
1.2794	0.24156	DOWN	401.134	401.132	401.14	1.70247	1.66853	1.741	298.563
1.22151	0.24615	UP	254.101	254.1	254.102	17.2342	17.1485	17.3328	43.8916
2.51274	0.246679	DOWN	390.312	390.311	390.312	20.4354	20.1687	20.6077	823.671
1.3769	0.247721	UP	156.103	156.102	156.103	14.9291	14.8451	15.0118	83.7855
1.16538	0.24869	DOWN	724.506	724.505	724.509	15.8419	15.8044	15.8597	786.727
1.50682	0.249126	UP	331.288	331.288	331.289	19.3798	19.2167	19.465	220.092
1.08924	0.249856	UP	143.107	143.107	143.109	16.3352	16.3168	16.3384	238.079
1.13942	0.250046	UP	677.499	677.498	677.501	15.8594	15.8044	15.8616	5285.32
1.07052	0.250186	DOWN	890.636	890.634	890.64	15.8112	15.8006	15.8237	502.091
1.41921	0.251711	DOWN	313.176	313.174	313.178	8.50848	8.3459	8.64945	236.053
1.50542	0.25299	DOWN	164.057	164.056	164.059	3.9393	3.86863	3.96133	151.364
1.32497	0.25307	DOWN	532.225	532.225	532.226	1.55747	1.54777	1.60803	34.141
1.15315	0.253518	DOWN	731.014	731.01	731.019	1.02754	0.997483	1.0483	1203.29
1.05556	0.253888	UP	191.02	191.019	191.021	14.7713	14.739	15.0118	3427.36
6.9182	0.254435	UP	477.325	477.324	477.325	19.2933	19.1587	19.4838	187.925
1.41762	0.254608	UP	322.063	322.061	322.064	17.9322	17.9222	17.9508	295.719
1.3674	0.258433	UP	341.109	341.105	341.11	1.70252	1.67402	1.741	83.687
2.65158	0.260926	UP	376.295	376.294	376.296	19.836	19.7323	19.9415	242.395
1.09692	0.261282	UP	133.014	133.013	133.015	17.2668	17.0483	17.2968	37.3174
1.31574	0.263897	UP	468.289	468.288	468.289	19.3416	19.1783	19.4923	229.459
1.52365	0.26443	DOWN	278.125	278.122	278.126	1.56537	1.55432	1.60803	20.1193
2.99887	0.264638	DOWN	375.293	375.291	375.295	21.0837	20.8555	21.4048	736.711
1.31759	0.265134	DOWN	292.104	292.102	292.105	8.49157	8.43003	8.63013	185.566
1.25361	0.267636	DOWN	784.151	784.149	784.154	15.1004	15.0785	15.1084	531.908
1.60377	0.267767	UP	331.289	331.288	331.29	19.6843	19.5788	19.8285	220.092
1.41819	0.269286	DOWN	467.286	467.284	467.287	20.7027	20.4377	21.0453	768.596
1.22325	0.271733	DOWN	188.057	188.055	188.057	12.6407	12.6224	12.6451	126.049
1.02417	0.272426	UP	428.313	428.311	428.314	17.3796	17.3682	17.4015	143.99
1.50029	0.27378	DOWN	191.02	191.018	191.02	21.3692	21.2715	21.4263	288.782
1.47834	0.275162	DOWN	481.301	481.3	481.302	18.7601	18.6077	18.82	176.031
1.31444	0.275967	DOWN	641.574	641.571	641.575	20.3447	20.2833	20.397	287.46
1.32027	0.279041	DOWN	908.225	908.224	908.229	9.69797	9.67298	9.84648	151.656
1.55895	0.283092	UP	87.0446	87.0441	87.0455	15.3862	15.2047	15.7059	92.6118
1.38876	0.284241	UP	327.129	327.126	327.131	1.56898	1.44902	1.79803	243.173
1.80131	0.284844	UP	463.327	463.326	463.329	20.7025	20.5883	20.8183	800.591
1.28935	0.285018	DOWN	285.182	285.181	285.183	8.45612	8.3269	8.61732	243.901
1.14461	0.285424	DOWN	649.011	649.007	649.014	1.02831	0.9975	1.0483	1452.59
1.22943	0.285537	DOWN	679.1	679.096	679.103	14.8572	14.8422	14.8741	618.011
3.85004	0.287385	DOWN	376.296	376.295	376.296	20.0708	20.0173	20.1888	242.416
1.1769	0.288124	DOWN	418.974	418.97	418.975	1.04574	1.03547	1.06595	172.826
1.23958	0.290172	DOWN	438.583	438.582	438.584	15.1393	15.1289	15.1574	386.725
1.14907	0.290241	DOWN	715.041	715.037	715.044	1.01083	0.92175	1.03047	987.334
1.34382	0.291218	UP	587.359	587.357	587.363	16.8156	16.8	16.8185	296.126
1.14581	0.291962	DOWN	650.013	650.009	650.017	1.04357	0.9975	1.0483	300.914
1.6945	0.292006	DOWN	389.309	389.307	389.31	21.3863	21.122	21.6693	2449.88
1.22151	0.294483	DOWN	678.097	678.094	678.099	14.8572	14.8422	14.8741	2421.18
1.18467	0.296148	DOWN	844.966	844.96	844.97	1.06012	1.03547	1.06595	266.525
1.22049	0.296427	UP	565.048	565.046	565.049	12.2244	12.2093	12.2401	1868.89
3.31745	0.297818	DOWN	470.261	470.26	470.261	19.1152	19.0447	19.2895	110.567
1.72743	0.299317	DOWN	641.573	641.571	641.575	21.6727	21.3313	21.958	302.419
1.32206	0.302415	UP	235.082	235.08	235.084	1.57053	1.33225	2.07722	226.697
1.19535	0.302807	UP	362.05	362.05	362.052	11.4943	11.4388	11.5134	898.168
1.13992	0.303353	DOWN	568.01	568.006	568.012	1.0447	1.01648	1.0483	246.92
1.2149	0.304801	UP	197.155	197.154	197.155	17.6752	17.48	17.701	739.633
2.52209	0.306049	UP	403.306	403.305	403.308	19.333	19.199	19.5038	1268.31
1.66206	0.307623	DOWN	547.199	547.197	547.201	4.64232	4.42908	4.70502	141.295
1.26974	0.3079	DOWN	331.289	331.287	331.289	20.1097	19.903	20.2925	205.854
1.13754	0.308165	DOWN	500.977	500.973	500.98	1.05315	1.01557	1.06595	350.926
1.13254	0.308408	DOWN	651.011	651.007	651.013	1.0285	1.01648	1.06595	204.936
1.04407	0.308805	UP	353.28	353.278	353.281	17.8738	17.8648	18.0942	129.067
1.16945	0.308975	DOWN	762.962	762.957	762.965	1.06197	1.03547	1.06595	324.138
1.14331	0.311074	DOWN	634.039	634.036	634.043	1.00983	0.92175	1.03047	207.381
1.21201	0.311175	UP	566.05	566.049	566.052	12.224	12.1905	12.2316	359.375
1.36718	0.312913	DOWN	463.274	463.272	463.275	21.73	21.445	21.901	200.817
1.38442	0.315021	DOWN	443.241	443.24	443.243	22.6873	22.5237	22.7597	239.079
1.16013	0.315389	DOWN	376.296	376.294	376.297	19.3465	19.1605	19.4648	207.204
1.22161	0.31597	UP	620.242	620.235	620.244	1.33635	1.31222	1.3595	563.105
8.9564	0.317123	UP	403.305	403.301	403.307	18.7778	18.7207	19.0635	1111.64
1.22256	0.319038	UP	346.055	346.054	346.057	12.6364	12.4295	12.6757	737.691
1.13032	0.32333	DOWN	387.026	387.024	387.028	1.02737	0.921667	1.0483	1507.77
1.98165	0.324021	DOWN	443.242	443.241	443.243	18.7866	18.5858	18.911	113.284
1.52558	0.325048	DOWN	87.0447	87.044	87.0453	12.0351	11.6821	12.3041	96.3976
1.46675	0.325206	DOWN	468.288	468.287	468.291	22.8675	22.4362	23.2655	355.443
1.12656	0.325485	DOWN	485.003	485	485.006	1.04452	1.01557	1.06595	941.905
5.76165	0.325646	DOWN	481.301	481.3	481.302	18.9887	18.9505	19.036	242.947
1.78088	0.326571	UP	389.309	389.309	389.31	19.4558	19.2362	19.579	2092.68
1.24204	0.327158	DOWN	133.014	133.013	133.014	14.9989	14.9102	15.0242	45.2942
1.12161	0.329594	UP	157.123	157.122	157.124	16.9207	16.7418	16.956	332.031
1.65454	0.33152	DOWN	547.2	547.196	547.201	4.91668	4.82145	5.13637	194.291
1.731	0.331828	UP	391.31	391.308	391.312	19.6552	19.197	20.095	205.977
1.2093	0.332097	DOWN	330.291	330.29	330.291	20.0372	19.9047	20.1455	703.959
1.54958	0.332248	UP	463.327	463.325	463.329	20.3029	19.9597	20.5705	826.46
1.34655	0.333544	UP	191.02	191.019	191.021	16.3934	16.297	16.4891	224.729
1.98548	0.333743	UP	254.101	254.099	254.102	16.7582	16.4698	16.9397	170.489
1.2625	0.336939	UP	331.288	331.287	331.29	22.8107	22.594	23.1835	269.836
1.28622	0.338738	DOWN	367.213	367.211	367.215	18.3094	18.2953	18.3192	308.984
2.34504	0.338793	UP	467.286	467.284	467.288	18.8635	18.5842	19.1387	537.58
1.06473	0.339624	UP	372.292	372.291	372.293	17.7388	17.7335	17.7487	116.729
1.43649	0.343782	DOWN	219.175	219.175	219.176	20.0297	19.9983	20.0568	369.394
1.1532	0.345623	DOWN	598.955	598.95	598.956	1.06212	1.03547	1.06327	190.234
1.30804	0.345969	DOWN	283.239	283.238	283.24	17.6749	17.6557	17.6912	672.771
1.26584	0.346119	UP	330.048	330.046	330.049	17.6313	17.6223	17.6433	372.59
1.07537	0.349027	DOWN	475.167	475.164	475.17	1.30261	1.28253	1.35395	788.26
1.48476	0.350065	UP	403.306	403.304	403.307	21.6168	21.4238	21.9773	1112.24
1.21009	0.351446	DOWN	288.12	288.119	288.12	8.40996	8.28895	8.42242	185.589
1.11677	0.351945	DOWN	551.033	551.029	551.036	1.02709	0.997483	1.03047	1408.77
1.26063	0.352013	UP	329.047	329.045	329.047	17.6313	17.6165	17.6527	1901.48
1.16226	0.352058	DOWN	329.288	329.288	329.289	20.0377	19.8835	20.095	2522.2
1.53877	0.35386	UP	463.327	463.325	463.329	17.9477	17.7148	18.0088	184.748
1.30262	0.354264	DOWN	283.264	283.263	283.266	18.6092	18.4303	18.874	160.253
1.5244	0.355243	DOWN	259.023	259.022	259.023	10.0882	9.90343	10.2219	175.266
1.24086	0.355373	DOWN	467.285	467.284	467.287	17.7528	17.4852	17.7925	165.99
1.19535	0.35589	DOWN	613.247	613.241	613.25	2.0602	1.99108	2.14535	121.323
2.21476	0.356109	UP	463.327	463.326	463.33	22.8872	22.6777	23.0938	828.223
1.17298	0.356166	DOWN	555.375	555.373	555.377	14.5665	14.542	14.5795	249.829
1.26038	0.357061	DOWN	253.145	253.144	253.145	16.5844	16.5675	16.5878	630.855
2.24576	0.361845	DOWN	443.241	443.24	443.244	19.1113	19.0635	19.3313	112.811
1.12462	0.370044	UP	191.02	191.019	191.021	18.7583	18.5292	18.8887	255.059
1.18187	0.370567	DOWN	259.13	259.13	259.132	11.5321	11.498	11.5637	537.775
1.3531	0.376821	UP	284.267	284.266	284.268	21.0173	20.798	21.3148	403.715
1.64899	0.379783	UP	400.147	400.144	400.148	2.98	2.71225	3.32057	230.767
1.33964	0.381242	DOWN	481.3	481.298	481.303	22.849	22.7158	23.0002	295.444
1.10414	0.382326	DOWN	723.504	723.503	723.507	15.8421	15.8176	15.8616	1287.63
1.06286	0.385055	UP	217.003	217.002	217.003	24.5626	24.475	24.7048	214.337
1.36687	0.391141	DOWN	453.27	453.27	453.272	19.2742	19.1463	19.3518	241.557
1.19884	0.392041	UP	769.284	769.275	769.288	1.3499	1.327	1.37858	355.343
1.04575	0.392695	UP	264.109	264.107	264.11	1.25022	1.2325	1.28298	205
1.71841	0.393467	UP	403.306	403.305	403.308	22.8398	22.789	22.963	1193.11
2.61716	0.394241	DOWN	463.274	463.271	463.275	18.759	18.6417	18.9505	214.102
1.29885	0.394284	DOWN	407.265	407.263	407.265	20.0557	19.8658	20.17	949.734
1.3457	0.395498	UP	156.103	156.102	156.105	18.2573	18.2397	18.2658	28.7464
1.15074	0.395843	UP	629.01	629.007	629.013	14.8094	14.7846	14.8185	888.148
1.20923	0.398549	DOWN	360.127	360.125	360.128	1.25198	1.24918	1.28302	211.869
1.02519	0.399193	DOWN	230.176	230.175	230.177	17.1025	17.0903	17.1117	194.695
1.94433	0.403442	DOWN	141.017	141.015	141.018	1.421	1.25693	1.48755	74.1144
1.16196	0.405222	DOWN	750.137	750.134	750.14	14.8313	14.8036	14.8541	379.085
1.28687	0.406004	DOWN	146.046	146.045	146.047	4.89	4.80972	5.0444	381.551
1.12796	0.408196	DOWN	680.958	680.954	680.961	1.06212	1.03547	1.06595	275.275
1.40229	0.408932	UP	463.32	463.319	463.326	18.2202	18.2013	18.2275	381.641
1.07153	0.410774	UP	906.655	906.651	906.658	15.8611	15.8561	15.8805	298.895
1.27181	0.411505	DOWN	921.359	921.349	921.364	1.36673	1.3499	1.39882	451.725
1.30713	0.414469	DOWN	329.288	329.288	329.29	19.4273	19.2708	19.5598	2453.59
1.66232	0.414486	UP	329.288	329.287	329.29	18.8646	18.6247	18.9322	2474.2
1.15207	0.415816	DOWN	749.134	749.131	749.137	14.8286	14.8036	14.8374	1293.78
1.25814	0.416164	DOWN	330.291	330.289	330.293	18.394	18.3557	18.4708	585.957
1.23177	0.419498	DOWN	922.682	922.678	922.685	15.4816	15.4731	15.5008	465.662
1.09189	0.420136	DOWN	403	402.997	403.002	1.04489	1.01557	1.06595	686.021
1.11707	0.42603	UP	768.281	768.272	768.284	1.35153	1.327	1.45913	1063.09
1.22282	0.427434	DOWN	921.678	921.666	921.681	15.4813	15.4731	15.7664	761.528
1.08632	0.427507	DOWN	389.308	389.308	389.309	21.8313	21.763	21.9127	2444.33
1.22576	0.429152	UP	684.23	684.222	684.233	1.35317	1.32867	1.37858	265.259
1.23996	0.43161	DOWN	133.05	133.05	133.051	9.64837	9.60102	9.82743	228.664
1.54995	0.432227	UP	330.291	330.289	330.292	20.3993	20.2555	20.5338	681.252
1.31921	0.433018	DOWN	554.984	554.981	554.986	13.1808	13.149	13.2072	554.328
1.69547	0.437005	DOWN	329.288	329.286	329.289	21.4809	21.3863	21.763	2714.02
1.12282	0.439947	DOWN	553.36	553.358	553.362	14.5506	14.5352	14.5858	167.037
1.21373	0.440329	UP	217.003	217.002	217.004	24.1663	24.0788	24.333	292.78
1.12159	0.441441	DOWN	175.061	175.06	175.062	14.5703	14.5353	14.6051	243.263
1.12489	0.445446	DOWN	133.014	133.013	133.015	12.6443	12.5943	12.7297	239.034
1.32121	0.446469	DOWN	922.362	922.352	922.367	1.36108	1.3499	1.39778	199.77
1.33099	0.447762	DOWN	400.147	400.144	400.149	4.46212	4.21442	4.67265	184.315
1.13922	0.451796	UP	415.145	415.141	415.147	1.57532	1.555	1.60803	182.012
1.79306	0.453621	UP	463.274	463.272	463.275	22.828	22.5842	23.1898	828.223
1.28078	0.46062	DOWN	391.31	391.309	391.311	21.7961	21.4835	22.3713	235.543
1.15822	0.462108	DOWN	540.382	540.38	540.384	14.5737	14.5611	14.5982	230.061
1.17431	0.466621	DOWN	539.38	539.378	539.381	14.58	14.5133	14.5982	919.707
1.08948	0.466947	UP	133.014	133.013	133.014	13.9182	13.7187	14.0411	84.1082
1.18513	0.46793	DOWN	276.988	276.987	276.989	13.1787	13.1503	13.2072	1192.91
1.0865	0.470764	DOWN	633.036	633.033	633.04	1.01085	0.997483	1.03047	1078.05
1.0891	0.470886	DOWN	388.029	388.027	388.031	1.0278	0.997483	1.0483	209.506
1.07747	0.47183	UP	401.13	401.125	401.133	1.35336	1.33225	1.4766	806.988
1.15007	0.472152	DOWN	375.292	375.292	375.294	18.0245	17.9477	18.2222	170.748
1.11544	0.479271	DOWN	581.391	581.39	581.393	14.6172	14.5998	14.6301	451.211
1.19691	0.482053	DOWN	823.559	823.555	823.561	15.614	15.5955	15.6147	294.083
1.09128	0.48321	UP	716.043	716.04	716.046	1.00991	0.922967	1.02835	237.008
1.11777	0.484011	UP	289.033	289.033	289.034	11.005	10.9841	11.0368	19.2834
1.23268	0.484605	DOWN	771.477	771.475	771.48	15.3012	15.2823	15.3118	1977.07
1.07261	0.484937	DOWN	133.014	133.013	133.014	15.2237	15.1865	15.3242	38.2539
1.25178	0.489646	DOWN	407.265	407.263	407.267	22.7538	22.6025	23.038	1101.42
1.20632	0.491132	DOWN	375.293	375.291	375.294	18.7423	18.4722	18.9503	444.171
1.04265	0.492595	UP	389.309	389.307	389.309	22.1853	22.034	22.3935	2422.69
1.52691	0.49335	UP	463.327	463.325	463.329	18.8742	18.7207	18.9887	551.238
1.14806	0.495093	DOWN	880.184	880.179	880.185	15.1392	15.1197	15.1585	266.77
1.61263	0.496554	DOWN	467.286	467.285	467.287	19.7698	19.5528	20.0363	683.775
1.1288	0.498246	DOWN	532.224	532.223	532.226	1.33191	1.31578	1.3595	196.691
1.11904	0.499615	DOWN	305.068	305.068	305.069	11.8326	11.7952	11.8514	334.052
1.23716	0.500785	DOWN	772.48	772.478	772.483	15.3012	15.2823	15.3118	890.561
1.01444	0.500953	DOWN	371.291	371.289	371.294	18.0835	18.0628	18.0942	660.267
1.08435	0.503114	UP	428.313	428.31	428.315	18.7976	18.796	18.8163	68.2439
1.15319	0.508554	DOWN	389.309	389.308	389.31	19.7315	19.6548	19.8855	2205.57
1.14569	0.508993	DOWN	225.161	225.16	225.162	8.45172	8.30787	8.61587	494.676
1.86173	0.510727	DOWN	133.014	133.013	133.015	14.4911	14.4699	14.6655	95.9154
1.15226	0.511163	UP	481.3	481.299	481.302	18.2087	18.0667	18.4138	319.052
1.11791	0.513262	DOWN	735.208	735.207	735.211	15.842	15.823	15.8608	282.853
1.14699	0.519776	DOWN	598.39	598.388	598.392	15.3857	15.3585	15.4052	445.284
1.1466	0.520138	UP	402.133	402.129	402.136	1.35429	1.3499	1.37858	137.449
1.02499	0.522837	DOWN	87.0447	87.0444	87.0448	14.2748	14.2402	14.297	47.742
1.15346	0.523173	DOWN	541.99	541.989	541.993	12.558	12.5089	12.5854	205.361
1.15975	0.52555	DOWN	191.02	191.019	191.02	16.0307	15.8988	16.0706	236.928
1.19372	0.525715	UP	443.242	443.241	443.242	19.6548	19.5102	19.7133	117.392
1.07582	0.527178	DOWN	469.029	469.026	469.031	1.02619	0.997483	1.03047	1332.32
1.14173	0.528104	UP	389.308	389.307	389.31	17.4434	17.3185	17.762	203.479
1.15692	0.529849	DOWN	89.0243	89.0238	89.0252	7.44903	7.4249	7.5315	284.518
1.16768	0.532437	UP	641.573	641.572	641.577	19.2933	19.1602	19.4377	213.473
1.13702	0.533018	UP	642.577	642.575	642.579	19.2947	19.1602	19.421	104.629
1.13794	0.541054	UP	662.103	662.102	662.105	9.74193	9.71477	9.90343	432.268
1.10442	0.542213	UP	133.014	133.013	133.014	16.7366	16.6978	16.7582	39.5501
1.08044	0.544473	UP	428.313	428.312	428.314	16.3937	16.3929	16.4151	260.511
1.1381	0.544926	DOWN	293.114	293.113	293.115	12.9977	12.9577	13.0125	267.627
1.12962	0.545752	UP	548.076	548.075	548.078	13.3119	13.2826	13.3241	205.479
1.27089	0.547859	UP	443.241	443.239	443.242	21.1202	20.9695	21.2328	205.497
1.09278	0.549125	DOWN	452.332	452.331	452.333	14.5481	14.5133	14.579	1963.81
1.17211	0.550118	DOWN	329.207	329.206	329.208	8.47315	8.3459	8.5924	132.679
1.30414	0.550186	UP	376.295	376.293	376.296	21.8253	21.4428	22.025	231.249
1.13075	0.553102	DOWN	613.408	613.406	613.409	15.7282	15.7094	15.7288	272.889
1.04594	0.554219	DOWN	558.204	558.2	558.206	1.97246	1.9377	2.00758	201.491
1.0553	0.557075	DOWN	331.288	331.286	331.289	21.5378	21.3863	21.7092	231.893
1.13442	0.558354	DOWN	597.387	597.385	597.391	15.3813	15.3585	15.6712	1247.13
1.04628	0.563398	UP	330.29	330.288	330.292	21.6505	21.4238	22.202	806.56
1.28175	0.56359	UP	191.02	191.019	191.021	15.6807	15.5341	15.7253	609.189
1.12851	0.563603	DOWN	611.403	611.401	611.406	15.7282	15.7094	15.7449	3325.7
1.11671	0.564409	DOWN	642.576	642.574	642.58	21.6404	21.3478	22.0428	151.302
1.08643	0.566211	DOWN	451.329	451.328	451.33	14.551	14.5133	14.579	6755.42
1.10029	0.566732	DOWN	401.24	401.239	401.241	10.8958	10.7536	10.9408	150.382
1.15893	0.572437	DOWN	408.267	408.266	408.268	20.1687	19.985	20.3802	320.878
1.15039	0.575071	UP	298.247	298.246	298.248	17.8373	17.7528	17.8738	312.421
1.09744	0.575254	DOWN	463.274	463.271	463.276	19.3105	19.167	19.4263	204.057
1.1325	0.576196	DOWN	887.536	887.531	887.54	14.7594	14.7463	14.7727	260.298
1.57169	0.584677	UP	468.288	468.286	468.291	18.8553	18.6245	18.9875	225.377
1.11099	0.591087	UP	285.126	285.125	285.127	17.4297	17.4143	17.4338	495.76
1.09631	0.592133	UP	539.345	539.343	539.347	14.542	14.4973	14.6111	528.719
1.16078	0.595459	UP	391.31	391.309	391.312	22.8194	22.5755	23.073	264.66
1.34783	0.595852	UP	421.28	421.279	421.281	19.3137	19.2165	19.6382	408.931
1.13257	0.597998	UP	356.199	356.196	356.2	17.8648	17.8503	18.1052	44.9577
1.26406	0.598247	DOWN	453.27	453.267	453.272	22.694	22.5455	22.8298	318.538
1.09514	0.598661	DOWN	737.521	737.52	737.524	15.8322	15.8176	15.8608	34350
1.38516	0.600938	UP	463.327	463.325	463.329	21.6922	21.483	21.8808	825.89
1.06694	0.603546	DOWN	569.007	569.003	569.009	1.04433	1.01648	1.0483	169.647
1.12524	0.604443	UP	259.022	259.022	259.023	9.62048	9.49543	9.76247	194.538
1.10548	0.608546	UP	544.188	544.185	544.191	1.70252	1.6544	1.741	39.8928
1.17752	0.610186	DOWN	87.0447	87.0443	87.0456	14.5256	14.4702	14.704	48.6681
1.21231	0.610425	DOWN	295.103	295.101	295.104	2.14023	2.05827	2.21625	142.867
1.10545	0.614814	UP	250.145	250.144	250.146	17.5403	17.5187	17.5478	206.851
1.21587	0.616029	UP	467.286	467.285	467.286	21.6695	21.5383	21.918	782.731
1.15237	0.616163	DOWN	191.02	191.018	191.02	22.7182	22.486	22.8108	208.116
1.11922	0.616717	UP	237.126	237.125	237.126	17.4218	17.4115	17.4263	238.043
1.00991	0.616855	UP	326.306	326.305	326.307	17.7964	17.7888	17.8163	102.247
1.01391	0.617794	DOWN	371.291	371.29	371.292	17.7388	17.7308	17.7678	332.077
1.0743	0.620762	UP	679.503	679.502	679.506	15.8603	15.837	15.8805	621.074
1.03577	0.624853	UP	363.265	363.264	363.266	17.909	17.8733	17.9155	38.004
1.09892	0.626529	DOWN	346.055	346.054	346.056	14.4045	14.373	14.422	73.1376
1.13499	0.629097	DOWN	917.724	917.722	917.728	11.8323	11.8137	11.8339	314.624
1.07907	0.629192	UP	765.541	765.513	765.548	15.8426	15.7664	15.9371	796.07
1.10081	0.635983	DOWN	612.406	612.404	612.408	15.7282	15.7094	15.7449	1249.41
1.06204	0.641151	UP	175.06	175.059	175.062	14.8723	14.8313	14.8965	51.6489
1.09583	0.641179	DOWN	878.178	878.174	878.18	15.1382	15.1197	15.1574	2431.29
1.15435	0.64257	DOWN	233.154	233.154	233.155	17.247	17.2378	17.2582	25.4395
1.05401	0.644227	DOWN	470.032	470.03	470.034	1.01848	0.903483	1.03047	207.01
1.0922	0.645528	DOWN	469.339	469.337	469.341	11.4747	11.4669	11.5134	203.232
1.18265	0.646726	DOWN	87.045	87.0444	87.0456	11.3214	11.2041	11.4541	284.416
1.09703	0.647015	UP	588.074	588.073	588.076	13.3853	13.2937	13.4092	360.839
1.0926	0.648892	UP	547.073	547.072	547.075	13.3089	13.2453	13.3241	986.38
1.01941	0.652403	UP	226.145	226.144	226.146	16.3736	16.3555	16.3769	90.3047
1.27293	0.652645	UP	463.273	463.272	463.275	21.1978	21.0453	21.4258	820.853
1.18136	0.653128	UP	376.295	376.295	376.296	19.6225	19.5597	19.6735	210.033
1.0667	0.656168	DOWN	755.52	755.519	755.524	15.8424	15.8006	15.8986	510.887
1.12994	0.6632	DOWN	132.03	132.029	132.031	4.86137	4.58328	5.11682	44.6404
1.05341	0.665504	UP	330.291	330.289	330.292	20.989	20.8355	21.293	674.807
1.26559	0.66755	UP	375.293	375.292	375.294	19.8073	19.4665	20.3038	796.046
1.2065	0.669958	DOWN	331.288	331.286	331.29	20.7605	20.3597	21.312	237.562
1.12217	0.672938	DOWN	917.222	917.22	917.228	11.8148	11.8137	11.8332	455.679
1.07011	0.675106	DOWN	96.9693	96.969	96.9707	7.79713	7.76382	7.94753	289.909
1.03283	0.675556	DOWN	87.045	87.0443	87.0453	14.9954	14.8647	15.0118	42.0171
1.09116	0.675987	UP	374.991	374.99	374.992	24.1737	24.1277	24.283	131.194
1.15615	0.680751	DOWN	316.196	316.193	316.196	17.7233	17.7023	17.7393	165.307
1.09405	0.682371	DOWN	493.026	493.024	493.03	11.3199	11.3017	11.3406	332.71
1.06258	0.683335	DOWN	259.13	259.128	259.13	11.9633	11.9292	11.9825	662.272
1.09452	0.683651	UP	886.308	886.297	886.312	1.35317	1.33225	1.37858	356.672
1.06066	0.693985	DOWN	453.334	453.333	453.335	14.5506	14.5299	14.579	342.003
1.22053	0.696466	UP	403.306	403.305	403.307	20.6653	20.5133	20.9288	1070.76
1.07638	0.697468	UP	191.019	191.019	191.02	22.0338	21.9757	22.1657	234.743
1.06739	0.70499	UP	741.5	741.498	741.506	15.8429	15.8042	15.8986	561.572
1.18713	0.705095	DOWN	468.288	468.287	468.289	20.5318	20.2467	20.9098	279.493
1.08536	0.707186	DOWN	922.135	922.132	922.137	9.74184	9.7085	9.88443	130.224
1.04926	0.707425	DOWN	807.589	807.587	807.593	15.8594	15.837	15.8616	432.667
1.05342	0.707616	DOWN	352.996	352.994	352.997	12.2962	12.2852	12.3006	143.998
1.07735	0.708011	DOWN	512.353	512.351	512.354	14.58	14.5325	14.5982	3563.6
1.066	0.71602	DOWN	585.215	585.213	585.218	8.47402	8.44108	8.63013	171.223
1.07228	0.717686	DOWN	879.181	879.177	879.184	15.1392	15.1197	15.1574	822.276
1.07124	0.723358	DOWN	511.35	511.348	511.351	14.58	14.5325	14.5982	10924.1
1.05488	0.729563	UP	191.02	191.019	191.021	19.5132	19.2753	19.7133	254.363
1.04569	0.730259	DOWN	933.611	933.609	933.615	15.8046	15.7982	15.8237	377.501
1.06631	0.733398	UP	458.188	458.182	458.19	1.34477	1.21242	1.45913	508.723
1.09947	0.735584	UP	376.295	376.294	376.297	22.6993	22.2625	23.19	241.342
1.14642	0.736149	UP	477.083	477.081	477.085	18.8163	18.7997	18.8335	263.835
1.05203	0.737644	DOWN	738.524	738.517	738.527	15.8235	15.5183	15.8591	12198.8
1.16817	0.738629	DOWN	443.241	443.24	443.242	20.6938	20.3215	20.8365	198.729
1.06807	0.740308	DOWN	642.577	642.574	642.579	20.0567	19.8657	20.171	143.193
1.06908	0.744808	UP	146.046	146.045	146.047	6.1929	6.17385	6.19362	716.19
1.10234	0.746209	DOWN	407.265	407.264	407.267	17.3377	17.2763	17.5068	89.8634
1.05033	0.748465	DOWN	527.345	527.343	527.346	14.5571	14.5133	14.579	1957.65
1.1021	0.751163	DOWN	642.577	642.573	642.58	18.9117	18.6032	18.9993	100.741
1.04968	0.75514	UP	823.521	823.519	823.522	15.8429	15.7665	15.9368	205.839
1.02084	0.757464	UP	424.354	424.351	424.356	18.8562	18.8517	18.8743	29.9222
1.07406	0.757881	UP	355.194	355.192	355.196	17.8648	17.8503	17.8833	234.757
1.05638	0.758802	DOWN	614.145	614.144	614.147	11.8327	11.7962	11.8514	303.925
1.17309	0.760546	UP	642.577	642.575	642.579	19.6414	19.4747	19.8348	143.277
1.10556	0.761085	UP	128.035	128.035	128.035	7.66065	7.65287	7.71117	187.316
1.06188	0.761204	DOWN	289.033	289.032	289.034	10.0138	9.88042	10.1864	236.416
1.07021	0.763423	DOWN	421.28	421.278	421.282	20.8168	20.5883	21.1973	373.138
1.07458	0.766098	DOWN	519.266	519.264	519.268	11.9631	11.943	11.9825	463.42
1.05437	0.766954	UP	588.075	588.073	588.077	12.7573	12.7488	12.8024	234.538
1.04111	0.773516	UP	226.145	226.144	226.146	15.8616	15.7045	15.898	349.794
1.03915	0.77428	UP	766.55	766.547	766.554	15.8313	15.8042	15.8608	303.661
1.0516	0.774399	DOWN	554.123	554.122	554.125	11.8329	11.8137	11.8514	169.181
1.1364	0.774612	DOWN	407.265	407.264	407.267	19.2937	19.1767	19.4583	968.245
1.07281	0.778707	UP	648.069	648.066	648.073	11.3407	11.3199	11.3598	233.235
1.06268	0.78246	UP	900.324	900.313	900.328	1.35317	1.33225	1.37858	335.147
1.06769	0.783181	UP	647.066	647.063	647.069	11.3409	11.3215	11.3597	984.677
1.0571	0.784579	UP	226.145	226.143	226.146	16.1646	16.1458	16.1856	604.496
1.03565	0.784918	DOWN	694.278	694.274	694.283	1.30208	1.2791	1.31848	327.229
1.04003	0.789642	UP	143.108	143.107	143.108	16.5688	16.5655	16.5888	295.895
1.0873	0.790498	DOWN	404.066	404.064	404.069	18.278	18.266	18.2798	286.206
1.0827	0.792569	DOWN	403.065	403.064	403.067	18.2772	18.2593	18.2848	1053.77
1.03955	0.796026	DOWN	513.333	513.33	513.337	14.5498	14.5133	14.5858	1452.42
1.13393	0.79615	DOWN	641.573	641.571	641.576	20.7595	20.4933	21.1397	307.92
1.06756	0.796159	DOWN	918.223	918.221	918.228	11.8145	11.8137	11.8332	273.427
1.02998	0.800468	DOWN	932.608	932.606	932.611	15.8046	15.7982	15.8237	620.241
1.08975	0.801417	UP	408.267	408.266	408.267	20.5693	20.4945	20.6678	320.452
1.0388	0.806228	DOWN	528.347	528.346	528.349	14.5526	14.5133	14.5858	623.292
1.10897	0.813772	DOWN	463.273	463.271	463.275	20.7223	20.4548	20.9507	238.396
1.03408	0.817748	DOWN	424.354	424.351	424.355	17.9307	17.8928	18.1243	196.831
1.06699	0.819175	DOWN	245.044	245.042	245.045	6.71335	6.43797	6.77255	945.522
1.03083	0.820684	DOWN	117.019	117.018	117.019	12.2881	12.1118	12.3375	136.475
1.03694	0.821816	DOWN	610.113	610.111	610.116	14.8912	14.8531	14.893	139.297
1.04525	0.822855	DOWN	475.167	475.162	475.168	1.58646	1.55582	1.61522	177.081
1.05561	0.823034	DOWN	341.179	341.177	341.18	17.3547	17.3437	17.376	634.581
1.05433	0.825611	DOWN	329.288	329.288	329.289	19.7035	19.6183	19.733	2461.83
1.05209	0.829406	DOWN	645.096	645.095	645.1	11.0452	11.0265	11.0658	451.756
1.02334	0.834124	DOWN	680.263	680.257	680.267	1.31978	1.29572	1.32687	181.28
1.02611	0.834691	DOWN	238.106	238.105	238.107	16.7362	16.5694	16.7602	273.352
1.02832	0.840756	UP	604.07	604.067	604.071	12.3378	12.3041	12.3528	179.961
1.02849	0.845126	UP	210.15	210.149	210.151	17.0798	17.053	17.4218	41.5798
1.02476	0.845808	DOWN	740.504	740.501	740.51	15.8426	15.837	15.8608	1683.83
1.09074	0.854472	DOWN	376.296	376.294	376.298	18.855	18.7005	18.9887	131.49
1.0378	0.856866	DOWN	191.02	191.019	191.022	16.6828	16.6423	16.764	208.259
1.05532	0.859042	DOWN	353.181	353.178	353.187	17.7611	17.7388	17.8313	84.9434
1.03297	0.859729	DOWN	387.239	387.238	387.241	15.2929	15.2823	15.3102	371.687
1.03186	0.860878	UP	444.022	444.021	444.024	12.5955	12.5057	12.6111	794.023
1.0447	0.863526	DOWN	407.265	407.264	407.266	19.6548	19.5228	19.8092	992.225
1.04359	0.863987	DOWN	330.291	330.29	330.292	19.3411	19.2708	19.4838	686.394
1.08095	0.864026	DOWN	191.02	191.019	191.02	20.2267	20.0557	20.3228	220.274
1.00885	0.864076	DOWN	173.009	173.008	173.01	14.7868	14.7654	15.0224	334.651
1.03216	0.870295	UP	391.31	391.309	391.313	18.1815	17.9605	18.2222	93.3081
1.06749	0.870908	DOWN	389.309	389.308	389.31	20.3974	20.2068	20.5883	2634.49
1.04205	0.87392	UP	317.054	317.054	317.056	6.82817	6.62567	6.87902	455.755
1.02146	0.875672	DOWN	443.241	443.239	443.242	21.4639	21.3773	21.8618	181.1
1.00698	0.876444	UP	955.365	955.354	955.37	1.35429	1.3499	1.37858	219.098
1.05409	0.877261	UP	146.046	146.044	146.047	5.5739	5.41138	5.85812	97.6662
1.02234	0.881654	UP	226.145	226.144	226.146	16.7013	16.6835	16.722	39.4108
1.07186	0.884206	UP	376.295	376.294	376.297	20.3418	20.2003	20.4748	248.005
1.04637	0.88625	DOWN	641.574	641.57	641.577	18.7592	18.584	19.0068	166.274
1.03138	0.88856	DOWN	226.106	226.105	226.107	16.3458	16.2399	16.3959	88.4603
1.02228	0.889102	DOWN	606.075	606.073	606.076	12.2814	12.2664	12.306	1275.43
1.00785	0.891496	DOWN	415.145	415.143	415.148	1.30261	1.28253	1.35395	704.686
1.01258	0.893299	DOWN	837.609	837.607	837.613	15.8425	15.837	15.8616	220.86
1.0414	0.895672	UP	255.232	255.231	255.234	18.5265	18.2595	18.5482	126.539
1.0619	0.896002	UP	191.02	191.019	191.02	17.7005	17.5652	17.9333	223.116
1.04454	0.896194	UP	191.02	191.019	191.021	18.3377	18.182	18.3923	436.511
1.02128	0.896617	UP	613.144	613.142	613.147	11.8326	11.8139	11.8514	1190.04
1.03642	0.898415	DOWN	339.163	339.162	339.164	17.1982	17.1828	17.2203	372.917
1.02702	0.899539	UP	355.194	355.193	355.195	17.5674	17.5473	17.5947	982.847
1.01527	0.899984	UP	683.227	683.219	683.23	1.35336	1.33225	1.45913	971.689
1.07108	0.904919	DOWN	389.309	389.307	389.311	18.9298	18.7423	19.1865	2026.11
1.00924	0.906747	UP	904.652	904.649	904.655	15.8609	15.8561	15.879	1271.92
1.01811	0.911255	DOWN	347.039	347.038	347.041	11.529	11.5032	11.5514	162.843
1.01749	0.911875	DOWN	607.077	607.075	607.079	12.2868	12.2621	12.2945	261.193
1.02	0.913793	UP	353.198	353.196	353.2	18.3167	18.2977	18.334	60.353
1.00802	0.914082	DOWN	489.303	489.301	489.304	14.5353	14.5163	14.5601	150.405
1.01922	0.91464	DOWN	386.237	386.236	386.239	15.2973	15.2823	15.3118	2134.75
1.0195	0.916381	DOWN	322.044	322.044	322.046	11.0514	10.9851	11.0658	1003.33
1.01232	0.917018	UP	739.522	739.52	739.525	15.8421	15.8176	15.8597	4006.55
1.00829	0.917594	DOWN	905.654	905.652	905.659	15.8609	15.8561	15.879	797.346
1.01046	0.924216	DOWN	805.583	805.581	805.587	15.8594	15.837	15.8616	2449.21
1.01716	0.92736	UP	128.035	128.035	128.035	6.19301	6.17473	6.21363	102.52
1.03625	0.928349	DOWN	400.146	400.144	400.148	4.92201	4.76552	5.0932	318.233
1.04724	0.928814	DOWN	463.273	463.272	463.275	20.2603	20.0378	20.4215	783.665
1.00617	0.928897	UP	891.639	891.637	891.644	15.8112	15.8006	15.8237	288.688
1.06331	0.929376	UP	463.274	463.272	463.275	19.7498	19.4845	19.985	735.243
1.01536	0.934837	DOWN	324.031	324.03	324.033	11.3404	11.3017	11.3597	188.141
1.0186	0.935302	UP	869.526	869.524	869.53	15.8805	15.7598	16.2047	175.963
1.04869	0.937961	UP	407.265	407.263	407.267	18.8826	18.6247	19.007	992.382
1.01077	0.938857	DOWN	210.15	210.149	210.151	18.6057	18.4113	18.9507	38.1348
1.01155	0.943571	UP	315.136	315.134	315.137	16.6068	16.6056	16.607	23.7834
1.00677	0.949043	UP	781.545	781.544	781.546	15.842	15.8197	15.8608	176.058
1.01183	0.955622	UP	243.196	243.195	243.197	17.1419	17.1307	17.1443	27.6271
1.00964	0.957737	UP	323.029	323.027	323.03	11.3402	11.2809	11.3597	1579.68
1.00775	0.960959	UP	611.145	611.144	611.148	11.8326	11.8139	11.8514	7584.04
1.00937	0.961446	UP	443.242	443.24	443.245	18.2918	18.1625	18.3745	58.5934
1.00655	0.963685	UP	540.349	540.347	540.349	14.5353	14.5271	14.5611	195.546
1.0069	0.964073	DOWN	78.9589	78.9585	78.9601	7.78173	7.62593	7.94753	339.011
1.01225	0.964792	UP	463.274	463.271	463.276	18.3915	17.9797	18.528	138.71
1.00902	0.965866	UP	356.198	356.197	356.198	17.5693	17.5473	17.5857	214.094
1.01218	0.966331	DOWN	447.034	447.031	447.036	0.968267	0.8846	1.08005	308.173
1.00837	0.968392	DOWN	132.03	132.029	132.031	6.13552	6.13107	6.1569	182.692
1.00665	0.968934	DOWN	385.234	385.232	385.236	15.2973	15.2823	15.3118	8571.51
1.0174	0.970501	DOWN	390.312	390.31	390.314	18.7972	18.2413	19.0078	605.797
1.00412	0.97443	UP	753.515	753.514	753.518	15.8426	15.8006	15.8965	3605.83
1.00328	0.976861	DOWN	806.586	806.584	806.59	15.8594	15.837	15.8616	1207.35
1.00848	0.977664	DOWN	421.28	421.278	421.282	20.2848	19.8848	20.5315	369.232
1.00114	0.986291	UP	487.305	487.303	487.306	14.5529	14.5133	14.5893	379.616
1.00262	0.988307	UP	330.291	330.29	330.292	19.6928	19.6358	19.8097	681.246
1.00133	0.99341	UP	612.148	612.147	612.151	11.8326	11.8137	11.8514	2101.47
1.00052	0.997523	DOWN	341.179	341.177	341.179	17.6419	17.6355	17.6443	187.227
1.49444	0.0070467	UP	663.507	663.504	663.508	19.0842	19.0662	19.1033	367.839
1.48867	0.000508527	DOWN	391.31	391.308	391.311	21.16	20.989	21.293	232.448
1.4844	0.0164387	UP	481.257	481.255	481.26	18.1818	18.1792	18.1895	319.052
1.47744	0.00359523	UP	390.312	390.31	390.314	22.8225	22.6368	22.9818	824.699
1.47326	0.0147582	DOWN	390.312	390.311	390.312	21.032	20.988	21.122	777.34
1.47235	0.00292114	UP	713.475	713.473	713.478	15.8429	15.7852	15.8796	640.891
1.46175	0.000208024	DOWN	598.353	598.352	598.355	14.5498	14.5325	14.5795	239.378
1.46073	0.0427181	DOWN	468.288	468.288	468.289	17.7582	17.6465	17.7952	57.9072
1.45573	0.0287465	UP	281.248	281.248	281.25	19.2409	19.2355	19.256	953.748
1.4454	0.00686125	UP	637.322	637.321	637.323	14.5506	14.5353	14.5731	179.688
1.44168	0.0387031	UP	386.033	386.031	386.034	12.3636	12.323	12.3721	262.021
1.44057	0.0341932	UP	265.148	265.147	265.149	17.8544	17.8458	17.8833	1439.83
1.43228	0.0367798	DOWN	375.292	375.292	375.294	21.616	21.6142	21.7998	720.679
1.41216	0.00157995	DOWN	597.35	597.349	597.352	14.5482	14.5325	14.579	640.863
1.41134	0.026444	DOWN	642.577	642.576	642.581	18.2013	17.9507	18.2573	39.6838
1.40846	0.0466264	UP	166.975	166.974	166.976	14.6803	14.6502	14.6956	284.336
1.40815	0.010132	UP	191.019	191.019	191.02	21.7286	21.616	21.8045	202.048
1.40457	0.035728	UP	78.9587	78.9584	78.9589	14.664	14.6502	14.6744	132.589
1.40256	0.0367691	UP	311.295	311.294	311.296	19.561	19.4838	19.5802	154.646
1.3908	0.00243817	DOWN	159.102	159.102	159.103	13.9128	13.8738	14.0086	602.576
1.38824	1.53861e-05	UP	297.217	297.214	297.219	17.2188	17.2045	17.2315	74.2308
1.38617	0.0318017	UP	355.296	355.296	355.297	19.9608	19.8723	19.9805	54.9094
1.38573	0.00689027	DOWN	376.296	376.295	376.296	18.2293	18.218	18.2413	66.4092
1.37606	0.00441886	UP	243.196	243.195	243.197	17.5069	17.492	17.5092	14.4181
1.3565	0.0132543	UP	266.151	266.15	266.152	17.8542	17.8458	17.8585	236.573
1.35106	0.0486699	DOWN	390.312	390.31	390.313	21.6818	21.5592	21.9188	726.72
1.34843	0.036658	UP	171.139	171.138	171.14	17.2545	17.241	17.2655	546.164
1.34103	0.0133835	DOWN	331.289	331.289	331.29	17.989	17.9665	18.0307	86.6716
1.33254	0.00129357	UP	283.239	283.238	283.241	18.1822	18.1627	18.2017	157.091
1.32849	0.0278827	UP	192.023	192.023	192.023	19.066	19.0462	19.0853	30.2079
1.31823	0.0033351	DOWN	330.29	330.289	330.291	17.7638	17.5403	17.7967	232.455
1.31741	0.0103741	UP	714.478	714.476	714.48	15.8608	15.839	15.879	275.829
1.31699	0.0143091	UP	715.474	715.472	715.475	15.8608	15.842	15.8616	274.521
1.31526	0.012354	UP	254.101	254.101	254.102	15.7853	15.7789	15.8049	952.208
1.30579	0.0472791	UP	742.069	742.067	742.071	14.6837	14.6694	14.6956	1153.36
1.30436	0.0358644	UP	811.521	811.519	811.522	15.8594	15.839	15.8616	153.252
1.30159	0.0186093	UP	191.02	191.019	191.02	18.068	18.0437	18.0858	243.727
1.29833	0.00036915	DOWN	329.288	329.287	329.289	17.7638	17.546	17.7813	776.444
1.29689	0.036942	DOWN	375.292	375.292	375.294	17.7217	17.6613	17.7917	79.5766
1.28568	0.0478929	UP	255.104	255.104	255.105	15.7853	15.7664	15.8049	113.284
1.28557	0.0217613	UP	641.573	641.569	641.575	22.2802	22.0525	22.413	344.937
1.27988	0.0407277	UP	191.019	191.019	191.02	22.3269	22.278	22.4323	178.528
1.27729	0.00324125	UP	255.104	255.103	255.105	16.1457	16.1267	16.1477	685.128
1.27668	0.0293717	DOWN	141.017	141.016	141.018	1.03546	0.885567	1.25315	578.543
1.2721	0.000138753	UP	351.226	351.225	351.226	17.5263	17.509	17.5363	167.964
1.27106	0.00375388	UP	281.223	281.221	281.224	17.2765	17.2612	17.2972	66.4972
1.26015	0.0352248	UP	192.023	192.021	192.024	14.7617	14.739	14.9867	374.203
1.25932	0.0389165	UP	191.02	191.018	191.02	21.0843	20.9873	21.1797	225.379
1.25185	0.00202981	DOWN	330.29	330.288	330.292	17.988	17.967	18.0088	314.698
1.24751	0.000812976	UP	226.106	226.105	226.107	16.0406	16.0307	16.0516	343.383
1.24646	0.000120013	UP	224.09	224.089	224.091	16.0693	16.0498	16.071	201.241
1.24158	9.45015e-05	UP	112.001	112.001	112.002	16.7552	16.7387	16.7602	154.657
1.23816	0.0433654	UP	281.223	281.221	281.226	18.1242	18.1045	18.1435	35.5848
1.23759	0.0191331	UP	254.102	254.1	254.102	16.1457	16.1267	16.1477	4493.59
1.23751	0.00164903	UP	226.106	226.105	226.107	15.7286	15.7093	15.748	163.632
1.23639	5.19617e-05	UP	510.212	510.21	510.213	16.1457	16.1269	16.1477	545.789
1.23509	9.75975e-05	UP	309.179	309.178	309.18	17.16	17.1478	17.1692	597.413
1.22964	0.0105351	DOWN	331.289	331.288	331.29	17.76	17.7528	17.7963	62.0249
1.22738	0.000108219	DOWN	142.123	142.123	142.124	17.5804	17.5655	17.5947	209.181
1.21794	0.000425029	UP	156.103	156.102	156.104	16.0122	15.9918	16.0322	152.512
1.21583	0.00289281	DOWN	329.288	329.287	329.289	17.9861	17.9507	17.992	1222.48
1.21578	0.00435449	UP	211.134	211.134	211.134	16.5883	16.5867	16.607	80.9178
1.2156	2.97851e-06	UP	282.226	282.225	282.227	17.5837	17.5662	17.5887	173.293
1.21135	0.0419207	UP	141.016	141.016	141.017	23.7048	23.6718	23.7435	196.994
1.21046	6.98713e-06	UP	509.209	509.207	509.21	16.1457	16.1267	16.1477	2372.08
1.20711	0.00502489	DOWN	329.288	329.287	329.29	18.2393	18.201	18.5455	1873.65
1.20645	0.000364851	UP	281.223	281.222	281.224	17.5841	17.5662	17.5947	753.984
1.20444	0.000107072	UP	229.145	229.144	229.146	16.3746	16.3552	16.6056	140.505
1.20204	0.00401068	UP	283.239	283.238	283.24	17.3912	17.376	17.4015	547.724
1.20148	0.000957341	UP	352.229	352.228	352.23	17.6995	17.5187	17.7295	206.77
1.201	0.0266445	DOWN	642.576	642.573	642.579	20.6855	20.2925	21.2362	168.025
1.19978	0.00256618	UP	141.092	141.091	141.093	16.0124	16.0111	16.0323	137.59
1.19955	0.0183315	UP	309.179	309.178	309.18	17.6998	17.6812	17.7103	155.637
1.19737	0.000186822	UP	299.234	299.233	299.234	16.6839	16.6813	16.7028	160.96
1.19689	0.00955041	DOWN	330.29	330.289	330.293	18.218	18.1997	18.2222	522.424
1.19552	0.000576924	UP	242.14	242.138	242.14	16.1457	16.1267	16.1648	228.774
1.19306	0.000325865	DOWN	355.296	355.294	355.297	17.8328	17.8115	17.9023	224.392
1.19059	0.00438777	UP	341.244	341.243	341.247	17.5845	17.5662	17.8833	204.966
1.18427	3.61691e-05	UP	310.175	310.174	310.176	16.7772	16.7613	16.7797	154.132
1.183	0.00417509	UP	281.223	281.222	281.224	17.8558	17.851	17.8738	86.2226
1.18117	0.000115259	UP	351.226	351.225	351.263	17.7187	17.7	17.8547	882.35
1.181	0.0056951	UP	326.306	326.304	326.308	18.0263	18.0052	18.0368	24.8756
1.18068	1.97605e-05	UP	344.244	344.242	344.244	17.4864	17.4693	17.498	262.606
1.1804	3.42117e-06	UP	311.198	311.197	311.204	16.3744	16.3552	16.6056	185.913
1.17476	0.00013422	UP	211.153	211.152	211.154	16.1741	16.1645	16.1856	468.003
1.17377	0.011803	UP	210.15	210.149	210.151	15.8989	15.8755	15.9363	164.54
1.16827	0.047638	UP	351.227	351.226	351.262	18.0841	17.989	18.0887	104.57
1.16826	0.00598036	UP	351.264	351.263	351.266	17.9987	17.8198	18.0083	52.5983
1.1677	0.00934251	UP	265.229	265.227	265.23	18.1803	18.1625	18.1845	159.101
1.16527	0.00380192	UP	283.239	283.239	283.241	16.355	16.3355	16.3576	49.389
1.16526	0.0247531	UP	226.144	226.144	226.147	18.584	18.5703	18.5882	18.8
1.16155	1.25462e-05	UP	224.166	224.164	224.166	16.5818	16.5655	16.5888	215.055
1.16115	0.0410724	UP	192.023	192.023	192.024	15.9177	15.8965	15.9363	23.6629
1.15964	0.00332643	UP	381.236	381.234	381.238	16.8348	16.8193	16.8418	165.88
1.15491	0.000646428	UP	156.103	156.102	156.103	15.5198	15.4807	15.7474	35.1854
1.15433	0.000498015	UP	156.103	156.102	156.104	17.3921	17.376	17.4128	451.411
1.15306	0.0300418	UP	427.39	427.387	427.391	19.9597	19.8542	19.962	320.676
1.14649	0.0423712	UP	381.237	381.235	381.237	16.5477	16.5295	16.5687	43.5962
1.14085	0.00263751	UP	489.277	489.275	489.279	19.1582	19.128	19.1795	533.236
1.13671	0.0020846	DOWN	269.188	269.186	269.213	17.5132	17.3832	17.5308	345.209
1.13593	0.0240572	UP	426.162	426.157	426.163	1.33645	1.31578	1.37165	808.047
1.13491	0.000957435	UP	284.259	284.258	284.26	16.5293	16.5244	16.5495	316.873
1.13461	0.0039849	UP	156.103	156.102	156.104	16.5852	16.5683	16.5888	141.499
1.13075	1.61847e-05	UP	210.15	210.149	210.151	16.1833	16.1646	16.1856	2613.35
1.1302	0.00112287	UP	160.106	160.105	160.107	15.3989	15.371	15.4063	170.075
1.12221	0.00420432	UP	559.208	559.201	559.21	1.35336	1.33225	1.52877	244.93
1.1219	0.00076309	UP	240.085	240.084	240.087	15.622	15.6041	15.7637	143.761
1.12081	0.00125333	UP	544.189	544.183	544.191	1.35336	1.32867	1.45913	971.909
1.12069	0.000567094	UP	309.172	309.17	309.174	16.7765	16.7613	16.802	657.28
1.1072	0.0251012	UP	427.39	427.389	427.391	19.5407	19.456	19.5428	299.379
1.10432	0.0461979	UP	545.192	545.186	545.195	1.35336	1.32867	1.45913	292.658
1.10387	0.032121	UP	490.28	490.279	490.283	19.1587	19.1285	19.1795	168.349
1.10375	0.0270433	UP	297.218	297.217	297.218	17.4683	17.4523	17.4787	199.219
1.10185	0.00129271	UP	558.205	558.198	558.207	1.35336	1.327	1.52877	818.276
1.09987	0.00163527	UP	159.103	159.102	159.104	15.405	15.1597	15.6141	1628.84
1.09771	0.000821236	UP	199.145	199.144	199.145	17.5225	17.5078	17.5363	265.417
1.0976	0.0101624	UP	351.265	351.263	351.267	18.1997	18.1818	18.2087	185.929
1.09659	0.000111137	UP	367.26	367.259	367.261	17.0264	17.0127	17.053	930.919
1.09058	3.03016e-05	UP	141.092	141.092	141.093	16.3165	16.2977	16.3384	1244.73
1.08752	0.0346824	UP	343.26	343.258	343.262	17.3921	17.376	17.4068	273.607
1.07952	0.00151564	UP	368.263	368.261	368.264	17.0264	17.0127	17.053	235.391
1.07853	0.0173255	UP	385.27	385.269	385.271	16.737	16.7213	16.744	291.143
1.07144	0.0201462	UP	266.213	266.212	266.215	17.43	17.4115	17.8373	224.542
1.07001	0.0206158	UP	355.296	355.295	355.297	17.4885	17.4808	17.5173	143.93
1.04268	0.0410386	UP	368.291	368.29	368.293	17.3976	17.376	17.4147	201.376
1.03933	0.0240329	UP	326.306	326.305	326.307	17.5658	17.558	17.5857	173.53
