# Supplementary material for: An improved method for extraction of polar and charged metabolites from cyanobacteria
Source: PLoS One. 2018 Oct 4;13(10):e0204273. doi: 10.1371/journal.pone.0204273 (PMC6171824; doi:10.1371/journal.pone.0204273)
Supplement: S2 File — (XLSX) [file pone.0204273.s007.xlsx]

## Sheet: 7002_Method 2A vsMethod 2B 0.2M
fold	pvalue	updown	mzmed	mzmin	mzmax	rtmed	rtmin	rtmax	maxint
221.582	0.0149834	UP	249.1	249.099	249.1	14.0984	14.097	14.0997	137.701
194.249	0.0135547	UP	263.115	263.115	263.115	14.2167	14.2123	14.2212	167.093
189.908	0.0115873	UP	307.141	307.141	307.141	14.5667	14.5577	14.5677	275.949
149.511	0.0160574	UP	235.12	235.12	235.121	10.9441	10.9099	10.9496	191.319
75.4556	0.0141228	UP	233.104	233.104	233.105	14.2363	14.2316	14.2405	177.567
23.6789	0.00708269	DOWN	401.089	401.088	401.09	16.1158	16.0977	16.1171	187.675
17.4412	0.0244498	UP	308.979	308.979	308.979	14.9816	14.9756	14.9876	153.363
9.17877	0.00888588	DOWN	371.078	371.078	371.079	16.5716	16.5712	16.572	360.08
6.32908	0.0024431	DOWN	966.671	966.671	966.674	16.3812	16.3626	16.382	156.538
4.59101	0.041355	UP	558.502	558.502	558.502	18.3662	18.3533	18.3692	378.947
4.52959	0.0436107	UP	557.499	557.498	557.5	18.3683	18.3533	18.3692	858.518
3.58126	0.0205838	UP	147.067	147.067	147.067	10.1587	10.1485	10.1689	11.3424
3.28873	0.00257658	DOWN	357.063	357.063	357.064	15.6636	15.6449	15.6647	184.377
2.94698	0.000132665	DOWN	205.037	205.037	205.037	13.607	13.599	13.6129	126.046
2.83935	0.0270889	UP	228.206	228.206	228.207	18.3662	18.3493	18.3692	475.419
2.68594	0.0365107	UP	227.203	227.203	227.204	18.3676	18.3493	18.3692	2806.02
2.36764	0.0435291	UP	505.99	505.989	505.991	15.0362	15.0215	15.0453	833.571
2.31425	0.0166636	DOWN	374.223	374.223	374.224	11.0207	10.9968	11.0622	201.174
2.24905	0.0391879	UP	426.023	426.023	426.024	15.0971	15.0909	15.1032	33.9871
2.23537	0.0432722	UP	426.023	426.022	426.023	14.6247	14.612	14.6452	331.224
2.22318	0.0192094	DOWN	147.068	147.067	147.068	11.7215	11.6958	11.7372	478.65
2.01549	0.00108871	DOWN	266.215	266.214	266.215	18.3595	18.35	18.369	122.327
2.00347	0.0151937	DOWN	941.646	941.645	941.648	16.3719	16.3626	16.3812	125.98
1.98438	0.0429864	DOWN	511.352	511.352	511.353	15.6644	15.6449	15.6838	15.1343
1.92051	0.00109339	DOWN	254.103	254.103	254.103	17.2969	17.278	17.3158	31.8494
1.84771	0.0375965	DOWN	940.649	940.648	940.65	16.3719	16.3626	16.3812	154.599
1.8427	0.0207351	DOWN	939.645	939.645	939.648	16.3809	16.3626	16.382	276.346
1.82792	0.0269459	DOWN	171.141	171.14	171.141	17.2596	17.258	17.2772	212.019
1.81375	0.0479407	DOWN	201.027	201.027	201.027	1.1122	0.940667	1.15362	273.279
1.78559	0.0307814	DOWN	371.293	371.292	371.294	18.0883	18.0812	18.1012	332.465
1.78243	0.00410872	DOWN	510.214	510.213	510.216	16.156	16.1539	16.1739	195.42
1.76538	0.00828789	DOWN	903.668	903.668	903.671	16.3812	16.3626	16.382	200.129
1.76481	0.0091905	DOWN	509.21	509.21	509.213	16.1564	16.1539	16.169	873.617
1.76192	0.0136781	DOWN	191.021	191.021	191.022	19.2656	19.2467	19.2845	141.764
1.74586	0.0418621	DOWN	771.478	771.478	771.482	15.3421	15.3234	15.3529	736.899
1.73355	0.00410774	DOWN	309.181	309.18	309.181	17.2008	17.2003	17.2017	267.271
1.72749	0.00885277	DOWN	351.228	351.228	351.228	17.7411	17.7308	17.756	333.061
1.70995	0.0465905	DOWN	772.482	772.481	772.486	15.3422	15.3234	15.3529	300.906
1.70767	0.0200065	DOWN	256.238	256.238	256.239	19.151	19.1372	19.1522	187.079
1.70728	0.0251722	DOWN	157.125	157.125	157.125	16.9532	16.9523	16.9533	206.698
1.68132	0.0155528	DOWN	281.225	281.224	281.226	17.6223	17.6148	17.6338	523.151
1.67521	0.00231937	DOWN	573.487	573.485	573.488	18.8655	18.8613	18.868	346.102
1.66898	0.0394241	DOWN	254.103	254.102	254.104	16.1584	16.1541	16.1728	2724.15
1.66738	0.00328743	DOWN	210.152	210.151	210.152	16.8197	16.8178	16.8202	66.7518
1.65433	0.0148404	DOWN	199.147	199.147	199.147	17.5648	17.5643	17.5652	145.113
1.65164	0.0297131	DOWN	255.106	255.105	255.107	16.1584	16.1541	16.1728	344.761
1.64835	0.0115274	DOWN	980.687	980.687	980.691	16.3762	16.3626	16.382	364.22
1.64638	0.0178076	DOWN	979.684	979.684	979.688	16.3762	16.3626	16.382	610.983
1.63886	0.0423132	DOWN	509.044	509.044	509.045	1.01633	1.00933	1.02333	133.391
1.63735	0.0484246	DOWN	508.047	508.047	508.047	1.01633	1.00933	1.02333	150.12
1.63358	0.0385369	DOWN	824.566	824.565	824.567	15.6259	15.6255	15.6269	174.295
1.63285	0.00808123	DOWN	156.104	156.104	156.104	18.2757	18.2733	18.2918	17.5584
1.63199	0.0429025	DOWN	672.054	672.054	672.055	1.0345	1.0265	1.0425	125.921
1.63172	0.00527283	DOWN	283.266	283.266	283.266	22.9105	22.876	22.945	104.998
1.62969	0.00256015	DOWN	283.24	283.239	283.241	17.4165	17.4112	17.6987	388.892
1.62837	0.0388994	DOWN	753.055	753.055	753.057	1.0345	1.02508	1.05113	197.545
1.62761	0.0374393	DOWN	835.059	835.059	835.06	1.0345	1.0265	1.0425	135.023
1.62018	0.0418292	DOWN	507.045	507.044	507.046	1.00947	1.00658	1.05113	344.172
1.62017	0.00232745	DOWN	367.261	367.261	367.263	17.0481	17.0342	17.0503	439.242
1.61769	0.0181369	DOWN	283.241	283.24	283.241	18.1967	18.1953	18.197	59.4884
1.61756	0.00806179	DOWN	255.234	255.234	255.235	18.4864	18.4832	18.5198	45.6287
1.61653	0.0227833	DOWN	612.249	612.247	612.25	17.5837	17.5713	17.5947	1412.36
1.61325	0.0132179	DOWN	737.522	737.522	737.522	16.9912	16.9908	16.9915	23.9849
1.61251	0.0455309	DOWN	671.052	671.051	671.053	1.02714	1.02508	1.05113	236.064
1.60832	0.0467832	DOWN	589.049	589.048	589.05	1.02755	1.00933	1.06957	244.537
1.60105	0.00966466	DOWN	210.151	210.151	210.152	16.1945	16.1913	16.2074	1211.8
1.59902	0.0134743	DOWN	371.293	371.292	371.293	17.7282	17.7112	17.737	113.495
1.59738	0.0201631	DOWN	613.411	613.41	613.412	15.7592	15.7585	15.7758	198.833
1.59124	0.00415261	DOWN	427.392	427.391	427.393	20.0277	20.0263	20.0422	176.281
1.59067	0.0396224	DOWN	584.217	584.216	584.219	17.0476	17.0297	17.0503	405.224
1.58955	0.0258518	DOWN	611.405	611.404	611.407	15.7592	15.7585	15.7758	2403.88
1.58874	0.00983065	DOWN	199.172	199.172	199.172	18.8749	18.8655	18.8843	121.341
1.58453	0.00803845	DOWN	173.011	173.01	173.011	15.6831	15.6647	15.7015	47.4342
1.584	0.0314421	DOWN	191.021	191.021	191.022	18.3783	18.369	18.388	136.884
1.58373	0.028664	DOWN	716.477	716.476	716.479	15.9279	15.9095	15.9297	209.661
1.58306	0.00685885	DOWN	286.241	286.24	286.241	18.8663	18.8613	18.8872	973.458
1.58205	0.00529788	DOWN	156.104	156.104	156.104	16.6293	16.6237	16.6308	102.083
1.5813	0.00717676	DOWN	211.155	211.154	211.155	16.1923	16.1913	16.1963	160.542
1.58122	0.0260252	DOWN	612.408	612.407	612.41	15.7592	15.7585	15.7758	830.92
1.56888	0.0414647	DOWN	715.475	715.474	715.477	15.925	15.9095	15.9297	615.672
1.56756	0.00458505	DOWN	242.141	242.141	242.142	16.1735	16.169	16.1782	243.321
1.56673	0.0336314	DOWN	281.25	281.25	281.251	19.2978	19.2845	19.3228	200.254
1.56405	0.0392405	DOWN	613.252	613.25	613.252	17.5837	17.5713	17.5947	470.909
1.56344	0.0382833	DOWN	965.68	965.678	965.684	16.3703	16.3616	16.382	308.741
1.56168	0.0166884	DOWN	427.392	427.391	427.392	19.5893	19.5892	19.5893	145.633
1.56017	0.0153583	DOWN	283.266	283.265	283.266	21.2334	21.1492	21.3448	442.835
1.55163	0.0335849	DOWN	255.235	255.234	255.235	19.1532	19.1372	19.1705	1018.74
1.5508	0.00916724	DOWN	287.244	287.243	287.244	18.8663	18.8647	18.8843	171.955
1.54775	0.00903024	DOWN	197.156	197.156	197.157	17.7177	17.7173	17.7178	177.008
1.54754	0.0138317	DOWN	283.266	283.266	283.266	18.6558	18.6355	18.6643	223.424
1.54718	0.0292863	DOWN	141.018	141.017	141.018	23.7922	23.751	23.8237	168.395
1.54442	0.049302	DOWN	714.479	714.478	714.482	15.9279	15.9095	15.9299	652.37
1.54194	0.00877107	DOWN	346.261	346.26	346.262	18.874	18.8647	18.8872	1051.47
1.5389	0.0475706	DOWN	713.476	713.475	713.479	15.9279	15.9095	15.9299	1448.71
1.52945	0.00534836	DOWN	385.272	385.271	385.273	16.7627	16.7622	16.7633	143.01
1.52772	0.00278188	DOWN	284.261	284.26	284.261	16.5716	16.5712	16.572	150.151
1.51287	0.0209957	DOWN	489.279	489.278	489.28	19.2089	19.2083	19.2138	175.546
1.50291	0.0118496	DOWN	347.265	347.264	347.265	18.867	18.8647	18.8843	219.859
1.5026	0.0103554	DOWN	191.021	191.021	191.022	15.7029	15.7015	15.7196	544.029
	Features with p value < 0.05 and/or Fold change < 1.5
1.43116	0.0501703	DOWN	741.503	741.502	741.506	15.925	15.9095	15.9297	227.358
1.40758	0.051893	DOWN	340.205	340.204	340.205	18.5592	18.547	18.5608	203.864
1.42097	0.0520746	DOWN	387.241	387.24	387.243	15.3424	15.3421	15.3529	162.787
1.59185	0.0527014	DOWN	612.151	612.148	612.151	11.6179	11.5835	11.6386	357.536
290.554	0.0527654	UP	205.073	205.073	205.073	13.7096	13.6758	13.723	317.359
1.38643	0.0529518	DOWN	339.201	339.201	339.202	18.5598	18.547	18.5608	882.359
1.50786	0.0531681	DOWN	191.021	191.021	191.022	18.8749	18.8647	19.0027	153.534
2.88289	0.0536892	UP	355.196	355.195	355.196	17.565	17.5568	17.5752	1019.91
8.74154	0.0542039	UP	455.412	455.412	455.412	18.3662	18.3533	18.3692	370.573
1.43368	0.0555261	DOWN	313.169	313.169	313.17	18.12	18.1143	18.1202	131.435
1.78446	0.0555304	DOWN	407.226	407.226	407.226	10.7701	10.7555	10.7846	124.033
2.83758	0.0568927	UP	356.199	356.198	356.199	17.5568	17.5517	17.5752	245.654
1.66497	0.0579966	DOWN	191.021	191.021	191.021	22.7013	22.6843	22.8235	84.9173
1.44608	0.0583064	DOWN	311.17	311.17	311.171	18.1186	18.1007	18.1202	1775.08
1.74351	0.0591582	DOWN	405.229	405.228	405.23	10.817	10.7555	10.8365	349.037
1.72471	0.0595858	DOWN	345.037	345.036	345.038	0.903733	0.893167	0.909533	202.138
1.67926	0.059764	DOWN	343.038	343.038	343.039	0.902708	0.893167	0.909533	562.025
1.38387	0.0627455	DOWN	141.093	141.093	141.094	16.3375	16.3243	16.3441	679.954
1.46156	0.0647944	DOWN	692.204	692.203	692.204	7.29473	7.25405	7.32842	316.85
1.8756	0.0655956	UP	341.18	341.179	341.181	17.3545	17.3435	17.361	574.138
2.69227	0.0663279	DOWN	403.308	403.307	403.309	21.7837	21.7237	21.7945	155.867
1.45613	0.0666635	DOWN	579.029	579.028	579.029	14.7965	14.7791	14.8045	304.231
1.42794	0.0671264	DOWN	386.239	386.238	386.241	15.3428	15.3421	15.3529	982.579
3.36101	0.0673127	UP	905.053	905.053	905.053	11.7535	11.7372	11.7599	244.54
1.41711	0.0681624	DOWN	597.388	597.387	597.391	15.4054	15.3985	15.4168	843.241
1.21401	0.0691808	DOWN	407.005	407.005	407.007	15.0966	15.096	15.0973	124.094
1.43681	0.0694752	DOWN	385.235	385.235	385.237	15.3428	15.3421	15.3529	4179.05
1.3156	0.0695382	DOWN	133.052	133.052	133.052	9.77517	9.74848	9.80725	861.311
2.36827	0.0699446	DOWN	713.477	713.476	713.478	17.3065	17.2972	17.3158	29.2951
1.20973	0.0718471	DOWN	807.589	807.588	807.591	15.8902	15.8842	15.8921	178.977
1.72731	0.0723582	DOWN	214.146	214.146	214.147	15.7117	15.7017	15.7218	174.433
1.39831	0.0740255	DOWN	723.504	723.504	723.507	15.909	15.8904	15.9111	432.159
1.62221	0.0741681	DOWN	344.04	344.039	344.041	0.902708	0.893167	0.909533	221.353
1.56626	0.0742087	DOWN	611.148	611.145	611.149	11.6086	11.5835	11.6386	1214.88
1.34359	0.0750701	DOWN	740.506	740.504	740.507	15.925	15.9095	15.9299	799.851
1.41486	0.0772431	DOWN	511.351	511.35	511.351	15.2954	15.286	15.3048	43.2685
1.85127	0.0780164	DOWN	585.052	585.051	585.052	0.889767	0.889033	0.8905	184.188
1.47269	0.0808688	DOWN	428.315	428.314	428.315	18.8372	18.8278	18.8465	34.7215
1.39815	0.0813497	DOWN	293.177	293.177	293.179	16.8387	16.8342	16.8422	484.199
1.80068	0.0814092	DOWN	487.049	487.049	487.05	0.889767	0.889033	0.8905	188.429
2.24517	0.0829656	UP	807.085	807.085	807.086	11.7154	11.699	11.7408	250.9
1.90355	0.0838709	UP	276.99	276.989	276.99	14.3895	14.3843	14.4136	538.464
1.67727	0.0840739	DOWN	485.05	485.049	485.051	0.889767	0.8744	0.903733	351.415
1.4166	0.0842903	DOWN	694.05	694.049	694.05	1.10638	1.07732	1.13683	153.794
1.24456	0.0845972	DOWN	173.01	173.01	173.011	14.7965	14.7801	14.7977	295.307
1.7982	0.0846565	DOWN	309.176	309.175	309.176	18.0435	18.037	18.0438	158.57
1.33646	0.0852748	DOWN	467.288	467.288	467.288	18.8277	18.7322	18.9445	124.598
1.38051	0.0877156	DOWN	939.057	939.057	939.058	1.08268	1.0617	1.13683	150.73
1.44222	0.0889948	DOWN	530.042	530.041	530.042	1.13007	1.07732	1.15587	222.542
1.24414	0.0894819	DOWN	805.583	805.582	805.587	15.8903	15.8842	15.8921	1113.77
1.41666	0.0896134	DOWN	372.223	372.222	372.224	15.003	15.0016	15.0136	227.439
1.39278	0.0898376	DOWN	371.22	371.219	371.221	15.0049	15.0016	15.0136	1023.9
1.76503	0.0939616	DOWN	370.236	370.236	370.236	13.9881	13.982	13.9941	464.994
1.36636	0.0997186	DOWN	857.054	857.053	857.055	1.09185	1.0617	1.13683	193.559
1.74428	0.100382	DOWN	486.052	486.051	486.053	0.889767	0.889033	0.8905	179.157
1.32895	0.100824	DOWN	281.25	281.25	281.251	18.5884	18.5782	18.5987	18.2514
1.08598	0.102662	UP	389.311	389.31	389.311	18.7668	18.7628	18.7708	1232.13
1.47191	0.103533	DOWN	964.692	964.692	964.696	16.3814	16.3714	16.3885	413.418
1.62737	0.105262	UP	297.245	297.245	297.246	17.8137	17.8088	17.8268	923.241
1.83814	0.106507	DOWN	441.317	441.317	441.317	16.1168	16.1164	16.1171	194.553
1.46969	0.107005	DOWN	963.69	963.689	963.693	16.3814	16.3714	16.3885	687.268
1.21305	0.108173	DOWN	173.01	173.01	173.011	14.4369	14.4209	14.45	176.221
1.90798	0.108522	DOWN	822.576	822.573	822.578	15.5889	15.5875	15.6027	325.487
1.27115	0.110061	DOWN	192.024	192.024	192.025	14.7783	14.7617	14.7858	247.924
1.99175	0.110252	DOWN	257.152	257.152	257.153	11.1567	11.1463	11.1672	153.299
1.3396	0.111718	DOWN	775.051	775.05	775.053	1.1011	1.07732	1.13683	296.444
1.56873	0.111947	DOWN	191.021	191.021	191.022	17.3377	17.3163	17.3543	140.338
1.39012	0.112696	DOWN	448.039	448.038	448.039	1.12373	1.07732	1.15587	617.168
1.76635	0.113282	DOWN	628.064	628.063	628.065	0.889767	0.889033	0.8905	190.561
1.72846	0.113292	DOWN	627.061	627.061	627.064	0.884158	0.8744	0.8905	272.346
1.35785	0.113402	DOWN	693.047	693.046	693.049	1.1011	1.07732	1.13683	415.88
1.41211	0.116624	DOWN	612.046	612.045	612.046	1.10247	1.07732	1.15587	210.658
1.39149	0.116971	DOWN	447.036	447.036	447.037	1.12373	1.07732	1.15587	2237.75
1.34563	0.118052	DOWN	285.128	285.128	285.128	17.4501	17.45	17.4502	132.257
1.36087	0.118547	DOWN	598.392	598.39	598.395	15.4101	15.3989	15.4174	312.323
1.94856	0.119438	DOWN	629.062	629.061	629.063	0.889767	0.889033	0.8905	221.954
1.89943	0.121168	DOWN	156.104	156.104	156.105	17.4186	17.4117	17.4388	270.949
1.89934	0.121597	DOWN	440.314	440.314	440.316	16.1181	16.1158	16.1306	688.385
1.92291	0.122436	UP	710.119	710.119	710.12	11.6869	11.6413	11.7031	176.525
1.84377	0.124038	DOWN	596.404	596.404	596.407	15.2036	15.1917	15.2101	517.917
1.35903	0.124896	DOWN	611.043	611.042	611.045	1.1011	1.07732	1.15587	612.044
2.06463	0.126513	DOWN	666.484	666.482	666.485	16.3087	16.3053	16.3241	309.494
1.5042	0.127244	DOWN	692.204	692.202	692.204	7.57765	7.53923	7.6132	437.115
2.09706	0.128041	DOWN	267.074	267.073	267.074	4.73955	4.61848	5.02942	115.808
1.37261	0.128622	DOWN	529.04	529.039	529.041	1.11408	1.07732	1.15587	787.534
1.38788	0.129203	DOWN	449.035	449.035	449.036	1.11408	1.07732	1.13683	438.157
1.24315	0.129901	DOWN	191.021	191.021	191.022	14.7778	14.7617	14.7791	3003.16
1.41542	0.131599	DOWN	366.035	366.034	366.036	1.13007	1.09408	1.15587	226.762
1.76121	0.133303	UP	299.26	299.26	299.261	18.1173	18.1007	18.1202	354.234
1.92852	0.133745	UP	709.116	709.113	709.117	11.6967	11.6413	11.739	630.343
1.37041	0.13554	DOWN	405.03	405.029	405.03	14.779	14.5536	14.8162	121.547
1.43762	0.137869	DOWN	293.181	293.18	293.182	18.3484	18.3302	18.35	199.498
1.16379	0.139118	DOWN	194.929	194.929	194.93	12.0013	11.9451	12.1178	843.957
1.38949	0.140662	DOWN	365.033	365.032	365.034	1.12373	1.09408	1.15587	916.229
1.84965	0.144956	DOWN	426.298	426.298	426.298	16.0602	16.0598	16.0606	149.186
1.37545	0.149063	DOWN	633.101	633.1	633.101	8.55267	8.53705	8.59352	228.701
1.78739	0.15284	DOWN	710.476	710.476	710.476	15.5124	15.5122	15.5126	194.177
1.44342	0.153673	DOWN	375.294	375.294	375.295	21.0528	20.9642	21.2052	299.865
1.35178	0.154593	DOWN	343.261	343.261	343.262	17.4306	17.4165	17.4312	162.907
1.36167	0.154896	DOWN	784.154	784.152	784.156	15.1297	15.1161	15.1341	136.671
2.0546	0.155661	DOWN	439.33	439.329	439.331	16.1545	16.1539	16.1578	302.389
1.38726	0.158839	DOWN	283.03	283.03	283.031	1.12373	1.07732	1.15587	543.785
1.33665	0.159024	DOWN	921.679	921.678	921.683	15.5834	15.569	15.5889	208.261
2.59746	0.160038	DOWN	267.074	267.073	267.074	5.28778	5.24767	5.31293	139.696
1.52949	0.161779	DOWN	265.15	265.149	265.151	17.8834	17.867	17.8903	676.812
1.53736	0.161792	DOWN	823.564	823.56	823.568	15.6224	15.6072	15.7218	376.479
1.81363	0.162696	DOWN	369.252	369.252	369.252	10.7793	10.7555	10.803	197.031
1.40502	0.164809	DOWN	467.288	467.287	467.289	21.1172	21.0103	21.317	144.117
1.54733	0.16597	DOWN	753.515	753.514	753.519	15.3946	15.3719	15.4174	179.046
2.24657	0.168572	DOWN	553.398	553.398	553.398	16.211	16.2107	16.2113	244.735
1.2986	0.169353	DOWN	467.288	467.287	467.289	22.7719	22.6528	22.9092	162.313
1.5575	0.173244	DOWN	754.518	754.517	754.522	15.3946	15.3719	15.4174	74.709
1.4967	0.176435	DOWN	226.146	226.146	226.147	16.1775	16.1728	16.1928	314.08
1.24795	0.177263	DOWN	766.554	766.554	766.558	15.9095	15.9033	15.9279	202.161
1.44771	0.179209	DOWN	443.244	443.243	443.244	22.7736	22.7467	22.8005	125.117
1.25856	0.181251	DOWN	326.189	326.189	326.19	18.3292	18.3113	18.331	293.429
1.83468	0.182151	DOWN	709.489	709.488	709.493	15.3818	15.3797	15.3982	303.549
1.46421	0.184697	UP	641.575	641.574	641.576	18.6745	18.6562	18.6952	104.293
1.38812	0.190745	DOWN	691.201	691.2	691.201	6.92117	6.81943	7.00313	1027.78
1.25082	0.190891	DOWN	325.186	325.185	325.187	18.3292	18.3113	18.331	1326.23
1.30556	0.193333	DOWN	467.288	467.287	467.289	20.6923	20.6025	20.782	160.017
1.3592	0.195044	DOWN	691.201	691.199	691.201	7.57765	7.53923	7.59412	1454.87
1.27482	0.196174	DOWN	487.307	487.306	487.308	14.6476	14.6441	14.6528	205.103
1.13168	0.197836	DOWN	633.101	633.101	633.102	8.89269	8.85387	8.908	332.433
1.65211	0.198316	UP	267.074	267.074	267.074	2.70767	2.55193	2.80087	80.8145
1.95952	0.199468	UP	390.313	390.313	390.314	18.8344	18.6553	19.0367	365.353
1.3758	0.205463	DOWN	694.202	694.201	694.202	6.91394	6.77897	7.00313	114.797
1.31198	0.207588	DOWN	724.505	724.504	724.51	15.909	15.8904	15.9111	312.275
1.27727	0.207882	DOWN	527.346	527.346	527.348	14.6511	14.6469	14.6661	162.612
1.2715	0.215586	DOWN	59.0144	59.0144	59.0144	22.4209	22.3667	22.4752	429.761
1.20428	0.222207	DOWN	738.524	738.523	738.527	15.9102	15.9089	15.9222	6311.49
1.19486	0.231911	DOWN	737.521	737.52	737.524	15.9102	15.9089	15.9222	14295
1.84474	0.235918	DOWN	499.351	499.351	499.352	16.1545	16.15	16.1578	338.083
1.58534	0.237909	DOWN	429.273	429.273	429.273	10.7793	10.7555	10.803	126.35
1.26894	0.239606	UP	295.229	295.229	295.23	17.6511	17.6413	17.66	411.722
1.29113	0.240395	DOWN	467.288	467.287	467.288	20.3362	20.2663	20.406	156.51
1.35675	0.241403	UP	576.079	576.077	576.081	12.0018	11.9451	12.0615	159.017
1.28171	0.244158	DOWN	146.047	146.047	146.047	3.10935	3.02618	3.19252	76.0479
1.2103	0.245748	DOWN	535.153	535.153	535.154	6.78851	6.75182	6.84655	294.181
1.84861	0.24623	DOWN	725.52	725.52	725.52	16.5622	16.5525	16.572	182.803
1.41434	0.250587	DOWN	146.047	146.047	146.047	2.48772	2.4235	2.55193	60.7869
1.37594	0.251407	DOWN	567.216	567.216	567.217	1.43847	1.3789	1.45397	665.67
2.8514	0.255772	DOWN	146.047	146.046	146.047	5.28612	5.05897	5.39742	86.6794
1.41562	0.256749	DOWN	59.0144	59.0144	59.0144	23.343	23.2497	23.4363	409.214
2.39463	0.25938	UP	391.312	391.311	391.313	21.0425	20.8988	21.094	159.168
1.21203	0.262325	DOWN	765.551	765.55	765.554	15.9109	15.9089	15.9284	458.258
1.32707	0.262839	DOWN	613.147	613.144	613.148	11.608	11.5835	11.6386	194.91
1.35902	0.264656	DOWN	316.047	316.047	316.048	8.86815	8.85387	8.908	818.328
1.52977	0.268312	DOWN	683.228	683.228	683.229	1.42115	1.3789	1.4407	636.512
1.30528	0.271492	UP	323.03	323.03	323.031	11.283	11.2587	11.3061	258.675
1.22674	0.273108	DOWN	283.266	283.265	283.267	19.066	19.0405	19.0985	227.514
1.45927	0.273321	DOWN	595.212	595.211	595.212	1.42906	1.3789	1.47383	1637.92
1.87293	0.278509	DOWN	597.407	597.407	597.407	15.1913	15.191	15.1917	194.343
1.21157	0.282203	DOWN	451.33	451.329	451.331	14.665	14.6494	14.6716	394.954
1.21943	0.28537	UP	269.214	269.214	269.214	18.1369	18.1203	18.1535	21.6475
4.07089	0.288144	UP	655.223	655.222	655.224	4.87655	4.81253	4.97358	330.074
1.21732	0.288936	UP	390.314	390.313	390.314	18.2352	18.2162	18.2542	197.727
1.76843	0.29031	UP	641.575	641.574	641.576	20.9583	20.8903	20.9857	216.939
1.26566	0.290799	UP	832.985	832.982	832.986	13.1668	13.1269	13.2001	339.338
1.58929	0.293367	UP	375.295	375.294	375.295	18.7825	18.6162	18.9227	148.77
1.27874	0.295309	DOWN	693.199	693.198	693.199	6.95213	6.77897	7.00313	424.317
1.27468	0.297089	DOWN	146.047	146.047	146.047	5.88958	5.67457	6.05982	157.461
1.58452	0.305082	DOWN	403.308	403.307	403.308	19.555	19.3793	19.6275	161.605
2.42406	0.31004	UP	390.313	390.312	390.314	20.9747	20.872	21.094	549.248
1.36443	0.310868	UP	353.18	353.18	353.181	17.4402	17.436	17.4502	163.331
1.37038	0.316733	DOWN	507.195	507.195	507.196	1.42906	1.3789	1.47383	3759.83
3.27008	0.318719	UP	641.576	641.575	641.577	19.7228	19.6845	19.7768	218.192
1.84453	0.322084	UP	655.232	655.226	655.233	1.43847	1.3789	1.49332	418.406
1.33968	0.323153	DOWN	655.223	655.222	655.224	7.58401	7.5723	7.63245	1473.79
1.35712	0.328687	DOWN	509.2	509.2	509.2	1.43693	1.3789	1.4407	218.196
1.17998	0.33024	DOWN	555.264	555.263	555.265	17.0102	17.0097	17.0107	135.073
1.83366	0.330827	DOWN	923.304	923.304	923.305	5.60558	5.56325	5.62677	42.5221
1.42035	0.338426	DOWN	375.295	375.295	375.296	20.6602	20.3715	20.6725	278.267
1.19753	0.339759	UP	585.529	585.528	585.53	18.4078	18.3728	18.4428	18.3474
1.16881	0.34438	DOWN	407.266	407.266	407.267	22.6643	22.4042	22.8548	225.694
1.3963	0.345799	DOWN	596.215	596.214	596.215	1.42115	1.3789	1.4407	394.076
2.69368	0.354034	UP	267.074	267.074	267.074	3.03682	2.94847	3.12833	85.4366
1.33953	0.362133	DOWN	508.199	508.198	508.199	1.42906	1.3789	1.47383	828.027
1.16777	0.375772	DOWN	662.105	662.103	662.106	9.97029	9.91285	9.97867	272.948
1.17992	0.380919	UP	554.987	554.985	554.988	13.1649	13.1462	13.2186	1869.34
1.12073	0.387394	DOWN	269.189	269.189	269.189	17.558	17.5457	17.5652	204.172
1.30582	0.389955	DOWN	267.074	267.074	267.074	3.58328	3.26398	3.75098	118.977
1.2307	0.400199	DOWN	401.132	401.131	401.132	1.42904	1.3789	1.47383	758.484
1.09852	0.403018	DOWN	156.104	156.104	156.105	14.9876	14.9656	15.0075	64.7907
1.29121	0.408194	UP	619.313	619.312	619.315	14.7025	14.6906	14.7039	202.086
1.43487	0.409661	DOWN	267.074	267.074	267.074	4.40278	4.2718	4.48412	124.992
2.45416	0.410261	UP	656.226	656.226	656.227	4.82253	4.73058	4.86712	96.884
1.59793	0.424464	DOWN	191.021	191.021	191.022	16.6098	16.3817	16.6862	124.328
1.52858	0.427641	UP	375.295	375.294	375.295	19.8018	19.772	19.9132	235.894
1.16563	0.43136	DOWN	643.358	643.357	643.359	14.7048	14.7025	14.7208	765.897
1.21361	0.433237	DOWN	313.116	313.116	313.116	1.43847	1.3789	1.47383	2779.66
1.23531	0.435801	DOWN	656.227	656.226	656.227	7.58343	7.55822	7.61602	435.77
1.32322	0.439731	UP	390.314	390.313	390.314	19.4377	19.2652	19.4755	452.313
1.12018	0.45158	DOWN	739.523	739.521	739.526	15.9109	15.9089	15.9279	2040.35
1.1468	0.453342	DOWN	627.017	627.017	627.018	1.17868	1.14483	1.21253	173.423
1.35055	0.455862	UP	389.311	389.31	389.311	20.093	19.8547	20.3498	1820.73
1.19024	0.457751	UP	298.158	298.157	298.159	17.9054	17.8897	17.9097	169.027
1.38774	0.467223	UP	330.292	330.292	330.293	18.6643	18.5973	18.6758	422.448
1.28166	0.46793	UP	389.31	389.31	389.311	22.7038	22.7013	22.963	1836.15
1.16335	0.469704	DOWN	644.361	644.36	644.362	14.7048	14.7025	14.7208	279.3
1.19165	0.473365	DOWN	341.11	341.11	341.111	1.43847	1.3789	1.47383	1131.47
1.1396	0.474863	DOWN	111.01	111.009	111.01	14.7778	14.5162	14.7858	141.992
1.14121	0.484585	DOWN	463.01	463.01	463.01	1.19459	1.16163	1.21253	300.193
1.17842	0.488079	DOWN	96.9611	96.9609	96.9615	12.0034	11.9463	12.0429	885.69
1.34218	0.495015	UP	641.575	641.574	641.576	22.8202	22.6652	22.9092	230.297
1.16645	0.497252	DOWN	314.119	314.119	314.119	1.42904	1.3789	1.47383	394.809
1.14063	0.503274	DOWN	367.262	367.262	367.263	18.7133	18.7125	18.7322	49.0802
1.16959	0.505546	DOWN	428.314	428.314	428.315	16.4329	16.4193	16.4391	155.616
1.22152	0.508124	DOWN	59.0144	59.0143	59.0144	21.0825	21.0552	21.1098	396.417
1.24605	0.508637	DOWN	387.027	387.027	387.028	1.72867	1.72268	1.79173	45.5722
1.53561	0.509087	DOWN	191.021	191.021	191.022	20.2357	20.1547	20.2377	120.369
1.19127	0.512485	DOWN	677.215	677.215	677.215	1.42117	1.3789	1.45397	310.125
1.13435	0.523338	DOWN	267.074	267.073	267.074	6.80778	6.77212	6.8646	771.055
2.01054	0.524635	UP	390.313	390.313	390.314	19.8926	19.772	20.029	457.673
1.15564	0.532481	DOWN	146.047	146.047	146.047	3.54149	3.42122	3.70645	71.694
1.18244	0.532776	UP	277.994	277.993	277.994	13.1521	12.9311	13.2232	146.989
1.2772	0.535864	DOWN	389.311	389.31	389.312	20.7383	20.7178	20.8728	1820.73
1.07274	0.537716	DOWN	61.9894	61.9889	61.9897	9.08246	9.0559	9.09887	701.692
1.16462	0.547961	DOWN	253.095	253.094	253.095	1.43986	1.3789	1.47383	1319.75
1.10604	0.55969	DOWN	438.585	438.584	438.586	15.1383	15.134	15.149	368.796
1.34656	0.559824	DOWN	691.2	691.2	691.2	5.61378	5.56325	5.67748	34.5844
1.17891	0.567482	UP	642.578	642.577	642.578	22.5698	22.5133	22.6263	124.163
1.11009	0.568363	UP	878.179	878.177	878.182	15.1383	15.134	15.149	1671.87
1.11526	0.570755	UP	879.181	879.18	879.185	15.1383	15.134	15.149	582.586
1.11224	0.578259	UP	880.184	880.182	880.187	15.1383	15.134	15.149	207.143
1.09978	0.581585	UP	298.248	298.248	298.249	17.8113	17.8035	17.8268	188.08
1.20537	0.583648	DOWN	329.289	329.289	329.29	21.1123	21.0297	21.1478	1860.35
1.14589	0.590239	DOWN	583.295	583.293	583.296	17.565	17.5568	17.5752	599.914
1.16235	0.590446	DOWN	305.025	305.024	305.025	1.72268	1.69852	1.72867	39.5805
1.10212	0.59111	DOWN	374.957	374.957	374.957	13.2763	13.2448	13.2938	72.7945
1.50592	0.599816	UP	191.021	191.02	191.022	21.5052	21.4242	21.7427	119.691
1.22598	0.605814	DOWN	375.295	375.294	375.295	22.6589	22.442	22.7013	292.146
1.11255	0.619053	DOWN	692.204	692.203	692.204	6.85688	6.77897	6.8902	249.824
1.13409	0.620142	DOWN	584.298	584.298	584.299	17.5648	17.5568	17.5713	193.6
1.09371	0.631093	UP	329.29	329.289	329.29	22.76	22.5917	22.891	1948.79
1.1009	0.634801	DOWN	243.198	243.198	243.199	17.8667	17.8513	17.8712	186.89
1.09619	0.638387	DOWN	552.038	552.037	552.038	1.15766	1.12797	1.17452	265.514
1.2033	0.656006	UP	389.311	389.31	389.311	21.0806	21.0123	21.1752	1820.23
1.07823	0.657027	DOWN	524.628	524.626	524.63	15.0781	15.0716	15.0842	243.682
1.30309	0.657301	DOWN	443.243	443.243	443.244	19.7985	19.6083	19.8913	89.9396
1.25327	0.658228	UP	329.289	329.289	329.29	19.4563	19.3612	19.555	1950.9
1.11948	0.667485	DOWN	87.0457	87.0456	87.0461	15.3985	15.391	15.4588	64.7235
1.13591	0.679907	DOWN	589.198	589.198	589.198	1.44	1.39527	1.45397	230.862
1.22177	0.687992	DOWN	59.0144	59.0143	59.0145	17.3697	17.2797	17.4597	415.488
1.0699	0.694167	DOWN	267.074	267.073	267.074	6.25558	5.96897	6.31647	173.248
1.14375	0.700628	DOWN	693.199	693.198	693.2	7.5646	7.53923	7.6132	586.461
1.34464	0.703476	UP	692.204	692.203	692.204	5.61565	5.60558	5.67748	24.4308
1.07328	0.704726	UP	616.536	616.535	616.537	18.874	18.8647	18.8872	235.265
1.12274	0.71087	DOWN	403.308	403.307	403.309	22.4438	22.2575	22.517	151.205
1.06373	0.719131	UP	341.246	341.246	341.246	17.6222	17.6218	17.6225	212.897
1.16348	0.722797	UP	642.578	642.577	642.579	19.7797	19.7768	19.7827	120.323
1.06757	0.722872	DOWN	469.031	469.03	469.032	1.16153	1.12797	1.17452	1599.07
1.25651	0.72314	UP	210.152	210.151	210.152	18.6558	18.616	18.6752	25.7141
1.12631	0.723439	UP	331.29	331.29	331.291	22.8499	22.7222	22.999	154.339
1.06752	0.727976	DOWN	387.028	387.027	387.028	1.16153	1.12797	1.17452	1413.28
1.20722	0.730894	DOWN	403.307	403.307	403.308	19.8083	19.7768	19.8398	148.169
1.06092	0.738643	DOWN	551.034	551.034	551.035	1.15749	1.12797	1.17452	1695.32
1.07818	0.747987	DOWN	375.294	375.294	375.295	19.4643	19.4377	19.4943	202.209
1.14501	0.749632	DOWN	267.074	267.073	267.074	3.96311	3.85828	4.13048	130.69
1.06078	0.758413	DOWN	305.025	305.024	305.025	1.16153	1.12797	1.17452	816.931
1.12411	0.763536	DOWN	199.172	199.171	199.173	17.8138	17.8088	17.833	433.938
1.11008	0.766945	UP	367.264	367.263	367.264	22.7832	22.5768	22.8597	36.7719
1.06675	0.772368	DOWN	269.214	269.213	269.214	17.4357	17.4308	17.4552	181.224
1.12275	0.774537	DOWN	655.223	655.223	655.224	5.60933	5.59885	5.67748	508.139
1.03037	0.777899	DOWN	656.227	656.226	656.227	6.50195	6.45417	6.68978	311.364
1.04462	0.778048	UP	813.019	813.018	813.022	1.2084	1.16163	1.2315	215.215
1.05577	0.782715	DOWN	403.306	403.306	403.307	18.2645	18.2563	18.2727	95.6963
1.07524	0.785922	UP	390.313	390.313	390.314	22.6625	22.6528	22.766	556.66
1.05669	0.793749	DOWN	470.034	470.034	470.035	1.15362	1.14327	1.17452	228.464
1.0454	0.798887	UP	330.292	330.292	330.293	22.713	22.517	22.891	552.259
1.04346	0.800034	DOWN	633.038	633.037	633.04	1.15749	1.12797	1.17452	1440.86
1.07391	0.801873	DOWN	694.201	694.2	694.202	7.5646	7.53923	7.59412	160.621
1.04262	0.804954	UP	749.135	749.134	749.137	14.8352	14.8337	14.8425	344.975
1.0474	0.805108	UP	555.99	555.988	555.991	13.1649	13.1269	13.2001	235.23
1.04791	0.806556	DOWN	316.047	316.047	316.047	8.56058	8.54252	8.57865	601.582
1.04302	0.807149	DOWN	485.005	485.004	485.005	1.19459	1.16163	1.21253	257.534
1.03684	0.815231	DOWN	716.045	716.044	716.047	1.14259	1.11123	1.17452	263.16
1.03416	0.824592	DOWN	715.042	715.041	715.044	1.15298	1.12797	1.16137	1221.25
1.04773	0.830434	DOWN	512.354	512.354	512.355	14.6846	14.6822	14.6906	452.906
1.0551	0.831491	UP	585.53	585.529	585.531	19.1532	19.1508	19.1587	383.133
1.03161	0.832392	DOWN	567.008	567.007	567.009	1.20851	1.16163	1.2315	404.973
1.03028	0.837315	DOWN	293.214	293.214	293.214	17.4501	17.45	17.4502	133.573
1.03606	0.83792	DOWN	634.041	634.041	634.043	1.15749	1.12797	1.17452	298.726
1.02599	0.842993	DOWN	895.023	895.023	895.024	1.19657	1.16163	1.2315	167.181
1.04916	0.864608	DOWN	87.0462	87.0459	87.0464	11.354	11.2952	11.3795	247.859
1.06137	0.86793	UP	649.22	649.22	649.221	1.44035	1.43972	1.45397	211.604
1.02673	0.870577	DOWN	678.097	678.097	678.098	14.8541	14.8536	14.8613	136.678
1.07704	0.87559	UP	146.047	146.047	146.047	1.56697	1.52667	1.58768	94.1771
1.03318	0.884609	DOWN	511.352	511.351	511.352	14.6846	14.6822	14.6906	1553.71
1.03247	0.895175	UP	613.562	613.56	613.562	21.2325	21.1833	21.3448	172.746
1.02375	0.897153	UP	292.896	292.896	292.897	12.0311	12.0013	12.1178	478.309
1.04006	0.898111	UP	483.135	483.135	483.135	1.4407	1.44	1.45397	177.212
1.0702	0.898571	DOWN	656.227	656.226	656.227	5.62742	5.59885	5.67748	152.498
1.01646	0.901107	DOWN	961.052	961.051	961.055	1.14259	1.11123	1.15587	290.624
1.01759	0.902627	DOWN	879.049	879.047	879.051	1.14259	1.11123	1.15587	349.175
1.03052	0.907194	DOWN	271.23	271.229	271.23	18.1365	18.1203	18.1395	89.4109
1.03534	0.907276	DOWN	395.118	395.118	395.119	1.44733	1.39527	1.45878	397.451
1.02615	0.918764	DOWN	923.304	923.304	923.304	6.49421	6.47875	6.50967	87.7003
1.06203	0.924831	UP	331.291	331.29	331.291	19.4258	19.3045	19.498	153.716
1.01905	0.933846	UP	923.305	923.304	923.305	6.77428	6.72547	6.84655	191.537
1.02691	0.93471	UP	391.312	391.312	391.313	22.8425	22.8227	22.9627	163.049
1.04807	0.934983	DOWN	693.198	693.198	693.199	5.58665	5.57212	5.62197	16.9055
1.01591	0.936317	UP	331.291	331.29	331.291	18.6752	18.6745	18.6758	126.839
1.01165	0.945138	DOWN	141.018	141.018	141.018	1.16153	1.12797	1.17452	379.246
1.0058	0.950283	UP	655.223	655.223	655.224	6.50195	6.45417	6.66857	1046.62
1.01199	0.951083	UP	368.293	368.293	368.293	17.4308	17.4303	17.4312	139.431
1.00826	0.95689	DOWN	797.046	797.045	797.048	1.14259	1.11123	1.15587	532.725
1.02029	0.96012	UP	467.288	467.288	467.289	19.9316	19.8558	20.0073	163.106
1.0137	0.969807	DOWN	407.266	407.266	407.267	19.4807	19.3428	19.5703	241.16
1.01529	0.974285	UP	330.292	330.292	330.293	19.5132	19.4067	19.555	517.313
1.00491	0.974302	DOWN	649.012	649.011	649.014	1.20851	1.16163	1.2315	474.28
1.01256	0.975426	UP	96.961	96.9609	96.9611	12.4131	12.3223	12.5214	660.735
1.00405	0.978476	UP	276.99	276.99	276.991	13.1654	13.1423	13.2001	1950.27
1.00898	0.979379	UP	374.957	374.956	374.958	12.6752	12.6647	12.7323	379.12
1.00341	0.983952	DOWN	691.2	691.2	691.201	7.26682	7.25405	7.2796	1060.6
1.00151	0.992012	UP	731.016	731.015	731.018	1.20851	1.16163	1.2315	390.015
1.00006	0.999734	UP	271.229	271.229	271.23	17.6413	17.6342	17.649	153.593
1.48281	0.0196426	DOWN	309.173	309.173	309.173	16.7983	16.7957	16.8033	283.059
1.47921	0.0324189	DOWN	297.155	297.154	297.156	17.9029	17.8865	17.9097	789.658
1.47085	0.00513589	DOWN	277.182	277.182	277.184	17.0485	17.0472	17.0533	876.538
1.46428	0.0374704	DOWN	346.261	346.261	346.262	18.3977	18.3875	18.4073	41.2727
1.45911	0.010952	DOWN	428.314	428.314	428.315	17.431	17.4303	17.436	82.4418
1.45856	0.0203373	DOWN	473.284	473.284	473.285	19.1137	19.1125	19.1177	167.799
1.45546	0.00563588	DOWN	428.314	428.313	428.316	16.0882	16.0781	16.0984	52.7947
1.45312	0.0472499	DOWN	312.174	312.173	312.174	18.1158	18.1007	18.1202	383.482
1.44046	0.000791337	DOWN	159.104	159.104	159.104	13.9196	13.882	13.9438	247.233
1.43313	0.0197526	DOWN	344.246	344.246	344.246	17.5171	17.5072	17.527	140.95
1.42684	0.00901329	DOWN	278.186	278.185	278.187	17.0485	17.048	17.0667	165.055
1.4148	0.00412236	DOWN	159.104	159.103	159.104	15.4294	15.4178	15.4363	850.976
1.39473	0.0490815	DOWN	344.247	344.247	344.247	18.1297	18.1198	18.1395	20.5532
1.36634	0.00676004	DOWN	679.505	679.504	679.507	15.925	15.9095	15.9299	290.258
1.34331	0.0089424	DOWN	904.651	904.651	904.655	15.8912	15.8902	15.9033	367.917
1.33984	0.00708794	DOWN	677.499	677.498	677.502	15.925	15.9095	15.9297	2455.41
1.33555	0.016661	DOWN	678.502	678.501	678.505	15.9279	15.9095	15.9299	1062.95
1.32648	0.0408969	DOWN	806.587	806.586	806.59	15.8903	15.8842	15.8921	538.138
1.32496	0.0253	DOWN	755.521	755.52	755.524	15.9279	15.9095	15.9299	329.155
1.31373	0.0341752	DOWN	59.0143	59.0142	59.0144	18.8642	18.8613	18.867	404.491
1.28929	0.0344095	DOWN	754.518	754.518	754.522	15.9279	15.9095	15.9299	1233.48
1.28521	0.03244	DOWN	753.516	753.515	753.519	15.9279	15.9095	15.9299	2768.95
1.27649	0.00768642	DOWN	905.654	905.653	905.658	15.8912	15.8902	15.9033	204.48
1.16748	0.00259245	DOWN	299.203	299.203	299.203	18.244	18.237	18.251	149.918

## Sheet: 7002_Method 2A vsMethod 2B 0.4M
fold	pvalue	updown	mzmed	mzmin	mzmax	rtmed	rtmin	rtmax	maxint
434.131	0.0068422	UP	653.213	653.212	653.214	15.6571	15.6474	15.6668	143.753
156.017	0.0323277	UP	709.112	709.108	709.113	10.9668	10.9652	10.9848	121.608
121.022	0.00174568	UP	524.17	524.169	524.171	15.5708	15.5708	15.5709	164.485
75.1368	1.85551e-05	UP	467.217	467.215	467.219	10.833	10.8133	10.8345	151.022
62.0484	0.00594788	UP	308.978	308.977	308.979	14.939	14.9383	14.9399	620.346
29.2359	0.0145585	DOWN	775.051	775.05	775.051	1.08852	1.0577	1.27462	296.444
18.9355	0.00371767	UP	588.69	588.686	588.693	15.6094	15.6094	15.6282	204.122
18.3005	0.00115168	UP	618.049	618.047	618.05	14.5967	14.5961	14.5974	139.172
14.8397	0.000645047	UP	521.984	521.983	521.984	14.9014	14.9007	14.9021	115.449
14.599	0.0265316	DOWN	486.052	486.051	486.053	0.896517	0.875333	0.9177	179.157
13.231	0.000253406	UP	709.113	709.109	709.113	11.2489	11.2117	11.2876	225.312
12.6623	0.00126534	UP	558.501	558.497	558.502	18.3413	18.3395	18.344	755.283
12.2681	0.001307	UP	557.499	557.494	557.5	18.3419	18.3395	18.3615	1852.8
12.0066	0.00143644	UP	559.501	559.498	559.502	18.3413	18.3395	18.344	247.704
11.6144	0.000624185	UP	482.961	482.959	482.962	14.9109	14.9007	14.9201	427.414
10.9635	0.0258433	DOWN	585.052	585.051	585.053	0.896517	0.875333	0.9177	184.188
10.6359	0.0350351	UP	641.575	641.569	641.576	18.6672	18.4375	18.7248	383.289
10.5322	0.0159014	UP	463.326	463.325	463.328	20.7052	20.5803	20.7147	479.362
9.48947	0.0408965	DOWN	629.062	629.061	629.063	0.896517	0.875333	0.9177	221.954
9.29477	0.0344282	UP	463.328	463.327	463.329	20.9972	20.8757	21.2695	480.052
9.1888	0.0395748	DOWN	628.064	628.063	628.065	0.896517	0.875333	0.9177	190.561
9.11996	0.0386905	DOWN	627.063	627.062	627.064	0.896517	0.875333	0.9177	272.346
9.09358	0.00428629	DOWN	374.223	374.223	374.224	11.0356	10.9942	11.2684	201.174
8.79913	0.000142908	DOWN	671.053	671.052	671.053	1.01984	0.991817	1.24178	236.064
8.46806	0.0171407	UP	464.33	464.327	464.331	22.7983	22.5687	22.8742	199.074
8.1718	0.0176617	UP	464.331	464.329	464.331	20.6482	20.5043	20.8757	171.315
7.94463	0.00190633	UP	464.33	464.329	464.331	21.1143	21.097	21.2545	172.173
7.72602	0.000453516	UP	463.327	463.325	463.329	22.6638	22.5687	22.7237	556.339
7.66167	7.53375e-05	UP	505.989	505.986	505.991	15.0147	14.9936	15.0163	2121.44
7.59324	0.000588712	UP	464.33	464.329	464.33	21.7387	21.71	21.7673	186.407
7.47909	0.0128198	UP	441.28	441.278	441.282	20.0838	19.7745	20.4278	100.994
7.29833	1.14913e-05	UP	506.991	506.988	506.993	15.0157	15.0147	15.0347	294.354
7.2511	0.0320977	UP	463.327	463.325	463.328	20.2362	20.2117	20.3323	465.481
7.22359	8.95667e-05	UP	463.328	463.325	463.329	19.0397	18.8573	19.203	345.571
7.13128	0.018645	DOWN	485.051	485.05	485.051	0.875333	0.872233	0.9177	351.415
7.10488	0.0231079	UP	439.283	439.28	439.284	20.0053	19.8727	20.1142	214.436
7.0993	0.0149274	UP	641.571	641.57	641.573	17.9958	17.9932	17.9983	92.7557
7.09431	0.00128935	UP	464.33	464.33	464.331	21.4713	21.4037	21.539	181.464
7.00759	0.000201037	UP	464.33	464.329	464.331	20.2492	20.1728	20.3257	164.142
6.9879	0.03059	DOWN	487.049	487.049	487.05	0.896517	0.875333	0.9177	188.429
6.85562	0.000171121	UP	455.411	455.408	455.412	18.3403	18.3248	18.3415	240.91
6.78457	0.00102773	UP	481.977	481.975	481.978	14.8831	14.8817	14.9009	137.568
6.77623	0.0179122	UP	439.282	439.28	439.283	22.4254	22.3587	22.4922	269.307
6.65121	0.0170627	UP	389.31	389.308	389.31	18.6272	18.5712	18.7067	3939.49
6.62384	0.0482184	UP	463.326	463.325	463.329	18.6112	18.5702	18.6482	270.322
6.6171	0.0443281	UP	390.313	390.311	390.314	20.6622	20.5915	20.7472	2002.05
6.61677	0.0174595	UP	642.575	642.572	642.578	18.2063	17.9983	18.2095	96.9782
6.58104	0.018163	UP	641.571	641.569	641.573	18.2177	18.2095	18.226	237.465
6.52604	0.0142291	UP	463.327	463.325	463.329	19.9048	19.8315	19.9883	450.467
6.48267	0.00168865	UP	191.02	191.019	191.02	13.4212	13.4015	13.4584	74.7073
6.46477	0.00124199	UP	403.307	403.305	403.308	19.2224	19.1843	19.2597	501.757
6.4164	0.00128945	DOWN	961.052	961.052	961.053	1.14425	1.07422	1.1462	290.624
6.40365	0.0176339	UP	439.282	439.281	439.284	22.7622	22.6448	22.7773	275.922
6.3549	0.0200381	DOWN	343.039	343.038	343.039	0.894867	0.8894	0.9177	562.025
6.30003	0.0220043	DOWN	344.041	344.04	344.041	0.894867	0.8894	0.9177	221.353
6.24504	0.0210812	DOWN	345.037	345.037	345.038	0.894867	0.8894	0.9177	202.138
6.17146	0.0156552	UP	635.473	635.471	635.475	18.3524	18.344	18.3608	114.282
6.14875	0.00724966	UP	439.282	439.281	439.284	20.3796	20.2495	20.523	215.281
6.12972	0.0110483	DOWN	343.039	343.038	343.039	1.16307	1.10693	1.16518	148.75
5.96846	0.0112309	UP	642.575	642.571	642.577	18.5443	18.4562	18.7057	158.269
5.95712	0.00557704	UP	441.279	441.278	441.281	22.7027	22.6058	22.8173	142.842
5.95127	0.00620511	UP	390.313	390.312	390.313	17.6263	17.5367	17.6833	298.074
5.92535	0.00193815	UP	505.981	505.981	505.985	15.2646	15.2643	15.2835	540.511
5.91109	0.0104782	DOWN	344.04	344.04	344.04	1.16307	1.10693	1.16518	54.1329
5.729	0.00634899	DOWN	672.054	672.054	672.055	1.03182	0.991817	1.24178	125.921
5.71875	0.0181563	UP	389.31	389.31	389.311	18.0516	17.839	18.205	2231.56
5.60136	0.0186342	DOWN	405.229	405.228	405.23	10.7882	10.7854	10.7894	349.037
5.57484	0.0329701	UP	641.573	641.568	641.575	19.0204	18.9738	19.0308	486.149
5.54891	7.07318e-05	UP	389.31	389.309	389.311	20.8945	20.5425	21.078	6889.41
5.49736	0.00590121	DOWN	589.049	589.048	589.049	1.01293	0.972517	1.22267	244.537
5.49534	0.0181133	DOWN	407.226	407.226	407.226	10.7868	10.7854	10.7882	124.033
5.48172	0.0273093	UP	702.596	702.592	702.598	19.203	18.9742	19.3753	88.8424
5.45149	0.0196556	UP	441.279	441.278	441.28	19.5385	19.5298	19.5472	101.556
5.44934	0.000227482	UP	426.022	426.02	426.024	15.0155	14.9936	15.0347	99.7641
5.43102	0.0481368	UP	439.284	439.283	439.284	19.2425	19.1467	19.3362	149.729
5.42565	0.0251106	UP	404.308	404.306	404.31	21.1734	20.9818	21.252	172.633
5.33424	0.0422732	UP	390.312	390.31	390.313	21.6133	21.5642	21.6333	1959.58
5.29658	0.00157698	UP	184.986	184.985	184.986	14.1793	14.1596	14.1989	142.872
5.23397	0.0158541	DOWN	529.039	529.037	529.04	1.13286	1.06653	1.28007	787.534
5.18584	2.98748e-06	UP	480.982	480.981	480.983	14.9961	14.9957	14.9965	118.815
5.16318	9.42669e-06	UP	389.31	389.31	389.31	16.9413	16.9325	16.9502	217.489
5.15235	0.0331447	UP	392.311	392.31	392.312	19.1461	19.1083	19.1838	84.2085
5.1077	0.00227027	UP	905.048	905.042	905.053	11.6848	11.665	11.7011	281.935
5.05335	0.0180756	UP	701.589	701.589	701.596	18.552	18.4568	18.7245	111.445
5.00963	0.0404421	UP	390.313	390.312	390.314	21.0333	20.9188	21.097	2014.59
5.00824	0.00469306	DOWN	345.037	345.037	345.037	1.16307	1.10693	1.16518	53.5018
4.93578	0.00792907	DOWN	753.056	753.055	753.057	1.03182	0.991817	1.26077	197.545
4.92373	0.0151973	DOWN	857.054	857.054	857.055	1.08852	1.0577	1.25595	193.559
4.87224	0.0004784	UP	441.28	441.28	441.281	19.1273	19.0887	19.166	84.6237
4.86767	0.00371756	DOWN	507.045	507.045	507.046	0.993517	0.972517	1.22267	344.172
4.85936	0.00431287	DOWN	365.032	365.031	365.034	1.13188	1.08595	1.25663	916.229
4.79828	0.0243813	UP	701.592	701.586	701.592	18.0903	18.071	18.0947	100.966
4.79274	0.0220865	DOWN	508.047	508.047	508.047	1.01293	0.972517	1.22267	150.12
4.74806	0.0115416	DOWN	509.044	509.044	509.045	1.01293	0.972517	1.22267	133.391
4.70787	0.00770616	DOWN	387.027	387.025	387.028	1.14235	1.08698	1.28007	1413.28
4.68699	0.0107057	DOWN	835.06	835.059	835.06	1.031	1.01133	1.05067	135.023
4.63787	0.019604	UP	390.313	390.313	390.314	18.209	18.0512	18.228	733.124
4.58184	0.00617312	UP	391.31	391.309	391.312	18.6758	18.6272	18.7245	427.805
4.53321	0.000101131	UP	426.021	426.019	426.023	14.606	14.5886	14.6167	580.616
4.52898	0.00464527	DOWN	469.03	469.028	469.031	1.16518	1.08698	1.28007	1568.62
4.51161	0.0479976	DOWN	369.252	369.252	369.252	10.7961	10.7882	10.804	197.031
4.45663	1.45592e-05	UP	742.068	742.063	742.07	14.6921	14.6914	14.6931	253.543
4.44634	0.000121881	UP	355.196	355.193	355.197	17.548	17.5225	17.5557	1193.85
4.44491	0.00178082	DOWN	611.042	611.04	611.044	1.10688	1.06653	1.28007	612.044
4.44179	0.00119981	DOWN	551.033	551.031	551.035	1.16307	1.08698	1.28007	1695.32
4.43213	0.0046807	UP	702.594	702.589	702.596	18.0903	18.0563	18.0903	52.5299
4.42166	0.00378128	DOWN	447.035	447.034	447.037	1.10611	1.08698	1.24813	2237.75
4.42045	0.0205185	DOWN	939.057	939.057	939.058	1.08852	1.0577	1.27462	150.73
4.39553	0.000235326	UP	356.198	356.196	356.199	17.5483	17.5363	17.5493	272.784
4.34566	0.00534958	DOWN	923.304	923.304	923.305	6.87672	6.87083	6.90582	191.537
4.31117	0.001074	DOWN	633.037	633.035	633.039	1.16307	1.08698	1.28007	1440.86
4.30308	0.0363333	DOWN	146.047	146.047	146.047	3.57235	3.53642	3.60828	70.9585
4.30135	0.00399921	DOWN	879.048	879.044	879.049	1.13286	1.07422	1.28007	349.175
4.28498	0.00124513	DOWN	693.046	693.043	693.048	1.10533	1.0577	1.28007	415.88
4.24541	0.0422719	UP	463.271	463.271	463.272	18.6201	18.6112	18.629	260.69
4.24447	0.0104976	UP	403.308	403.304	403.309	19.5561	19.413	19.8945	447.551
4.21274	0.0232616	DOWN	612.046	612.045	612.046	1.11734	1.0577	1.25595	210.658
4.18511	0.000363281	UP	403.308	403.304	403.309	22.6672	22.5675	22.8228	545.002
4.16923	0.00223187	UP	389.309	389.308	389.311	17.4179	17.201	17.5557	548.889
4.14822	0.0258986	UP	701.593	701.591	701.595	18.9742	18.9548	19.012	136.677
4.12918	0.00297673	DOWN	366.035	366.035	366.036	1.12565	1.09057	1.1462	226.762
4.12123	4.48133e-05	UP	404.307	404.307	404.308	20.0333	20.0027	20.064	170.18
4.11802	5.82381e-05	DOWN	463.01	463.01	463.01	1.20353	1.17177	1.21863	300.193
4.10726	0.0133249	UP	702.597	702.592	702.599	18.706	18.5328	18.744	68.1567
4.09979	0.0175562	DOWN	694.049	694.049	694.05	1.08852	1.0577	1.25595	153.794
4.08671	0.0132893	UP	392.311	392.309	392.312	18.1291	18.0712	18.187	42.2631
4.07556	0.0012987	UP	404.307	404.306	404.308	19.7745	19.6043	19.777	162.654
4.05773	0.0154422	UP	404.309	404.306	404.31	18.897	18.8588	18.9905	125.956
4.04688	0.0404967	DOWN	448.038	448.036	448.039	1.11242	1.06967	1.24813	617.168
4.02889	0.0247617	DOWN	627.017	627.017	627.018	1.21142	1.20017	1.22267	173.423
4.01592	0.00919085	DOWN	535.154	535.153	535.154	6.8921	6.87083	6.91995	294.181
4.01431	0.00330616	UP	404.308	404.306	404.31	22.7027	22.5483	22.8363	188.915
4.01133	0.0460935	DOWN	797.044	797.042	797.046	1.13286	1.07422	1.28007	532.725
3.99466	0.000362139	UP	439.283	439.282	439.284	18.9725	18.9545	18.9905	139.22
3.95634	0.0438212	UP	464.328	464.327	464.331	18.5317	18.4568	18.6482	87.4553
3.93277	2.10147e-05	UP	662.216	662.213	662.22	15.3027	15.3025	15.3028	154.001
3.92582	0.00653116	DOWN	283.03	283.03	283.031	1.14425	1.10693	1.1462	543.785
3.91728	0.0119064	UP	464.329	464.326	464.33	18.2448	18.226	18.2673	69.5546
3.90663	0.00160007	DOWN	146.047	146.047	146.047	2.95885	2.9403	3.01678	73.1803
3.8522	0.039512	DOWN	449.035	449.035	449.036	1.12657	1.06967	1.23727	438.157
3.84033	6.53328e-05	DOWN	530.042	530.042	530.042	1.10688	1.0577	1.1462	222.542
3.80408	0.00110018	UP	417.338	417.337	417.34	18.1118	18.0755	18.1482	54.0441
3.8027	0.0138809	UP	391.311	391.31	391.313	18.9738	18.8963	18.9742	450.281
3.77638	0.000555453	UP	228.206	228.205	228.207	18.3413	18.3233	18.344	547.142
3.73751	0.00678892	UP	375.294	375.291	375.295	18.7727	18.61	19.0313	384.008
3.73349	0.0113943	UP	807.08	807.076	807.086	11.6295	11.6093	11.6643	227.958
3.68571	0.000605805	UP	227.203	227.202	227.204	18.3423	18.3395	18.344	3205.79
3.65691	0.00138247	DOWN	649.012	649.011	649.013	1.21863	1.08698	1.28007	474.28
3.58509	0.0382861	UP	702.596	702.593	702.599	22.7598	22.5867	22.836	134.618
3.57758	0.0494711	UP	702.596	702.592	702.599	20.6003	20.534	20.6188	100.038
3.52228	0.0497863	UP	375.294	375.291	375.295	22.6837	22.5495	22.8565	707.747
3.50957	0.00334558	UP	330.29	330.289	330.291	17.9763	17.9738	17.9788	505.085
3.48772	0.000231961	UP	463.325	463.324	463.327	18.2347	18.226	18.2433	192.283
3.43728	0.00117099	UP	330.29	330.29	330.29	17.3206	17.3158	17.3253	151.347
3.4334	0.0241683	UP	417.339	417.338	417.341	20.3313	20.3067	20.3323	165.879
3.43313	9.64479e-05	UP	629.055	629.052	629.056	14.4638	14.4454	14.4829	267.703
3.43127	0.000194469	UP	355.194	355.193	355.194	17.8893	17.8823	17.8963	111.838
3.37236	0.0164105	UP	417.339	417.338	417.34	22.6258	22.6248	22.817	177.014
3.35668	0.0406086	UP	702.595	702.593	702.598	21.6042	21.595	21.6133	104.949
3.30822	0.0339315	UP	701.595	701.595	701.595	21.5478	21.539	21.5567	172.9
3.30396	4.7853e-05	UP	329.29	329.289	329.29	17.3193	17.3132	17.3255	511.642
3.28782	0.0273561	UP	417.338	417.338	417.339	21.09	21.0832	21.0968	171.157
3.2801	0.0338915	UP	404.309	404.306	404.31	18.2275	18.205	18.2835	75.9151
3.27757	0.000483236	UP	330.291	330.289	330.292	16.716	16.7017	16.7205	22.7472
3.21404	0.0308272	UP	701.589	701.589	701.594	21.1975	21.1923	21.3643	154.278
3.16472	0.00491074	DOWN	470.035	470.035	470.035	1.13606	1.10693	1.16518	227.432
3.15245	0.0325722	UP	417.339	417.338	417.341	20.0788	20.0447	20.1608	158.252
3.11754	0.045998	UP	330.292	330.29	330.293	18.9823	18.9545	18.9932	1210.29
3.11117	0.0272057	UP	702.595	702.592	702.597	21.1927	21.1737	21.2117	96.5711
3.10766	0.030809	UP	701.593	701.59	701.596	22.7598	22.7392	22.8742	245.482
3.10201	0.0311196	DOWN	267.073	267.072	267.074	6.22968	6.08825	6.36548	171.381
3.08681	0.000751623	DOWN	567.008	567.007	567.009	1.21108	1.17177	1.23768	404.973
3.07909	0.000894182	DOWN	485.005	485.004	485.005	1.20353	1.15558	1.21863	257.534
3.063	0.0186969	UP	417.339	417.338	417.339	19.7285	19.699	19.758	146.537
3.05588	0.00593257	DOWN	146.047	146.047	146.047	6.18217	6.17615	6.22168	157.461
3.03455	0.033162	UP	329.289	329.287	329.29	22.7697	22.6258	22.9298	4486.86
3.03073	0.0364735	UP	331.29	331.288	331.292	19.5278	19.4518	19.8165	357.514
3.03051	0.00912234	UP	365.265	365.264	365.265	18.4096	18.4012	18.418	177.28
3.01845	0.00218884	UP	403.307	403.304	403.309	21.0117	20.8285	21.2925	501.757
2.99275	0.000148214	DOWN	573.487	573.486	573.488	18.8482	18.8385	18.8592	346.102
2.98227	0.000473852	UP	341.18	341.178	341.181	17.3357	17.3323	17.3447	750.691
2.97919	0.00570037	UP	375.294	375.291	375.296	21.0753	20.8515	21.5423	677.203
2.95162	0.00683238	DOWN	305.024	305.023	305.025	1.18267	1.10693	1.21668	788.021
2.92063	0.000618643	DOWN	552.038	552.037	552.038	1.16307	1.10693	1.16518	265.514
2.91439	0.018723	UP	325.179	325.177	325.18	17.6833	17.6747	17.7027	82.9799
2.90723	0.0356396	DOWN	731.016	731.015	731.016	1.21863	1.18795	1.22267	390.015
2.90445	0.00174888	DOWN	595.21	595.207	595.212	1.44898	1.33243	1.47183	1637.92
2.89106	0.00196519	UP	330.29	330.289	330.293	17.7672	17.722	17.77	318.777
2.88538	0.032846	DOWN	813.019	813.019	813.02	1.21142	1.20017	1.22267	215.215
2.88193	0.00113685	DOWN	634.042	634.041	634.042	1.16307	1.10693	1.16518	298.726
2.86964	0.0290957	UP	443.243	443.239	443.244	22.7409	22.6073	22.7872	374.886
2.84844	0.00216011	DOWN	596.214	596.213	596.215	1.44102	1.34845	1.47183	394.076
2.84377	0.00528648	UP	367.261	367.26	367.262	18.3618	18.3415	18.382	76.293
2.84081	0.000673228	UP	342.182	342.181	342.183	17.3365	17.3353	17.3447	178.463
2.8339	0.0300219	UP	586.532	586.527	586.533	19.1073	19.0867	19.1263	364.729
2.80787	0.00468053	DOWN	589.198	589.198	589.198	1.41148	1.34845	1.45907	202.087
2.7972	0.0347016	UP	467.287	467.284	467.289	20.6863	20.6112	20.8568	351.134
2.78307	0.0302483	DOWN	141.018	141.017	141.018	1.16307	1.08595	1.21797	354.633
2.77877	0.0021172	DOWN	613.146	613.144	613.148	11.6287	11.571	11.6928	194.91
2.75986	0.00362843	UP	329.29	329.29	329.29	18.2467	18.2283	18.4383	2700.83
2.74192	0.0280692	UP	585.53	585.524	585.531	19.1083	19.0867	19.1458	805.481
2.73852	0.000813176	UP	329.29	329.29	329.29	17.7467	17.7317	17.9607	1230.02
2.72068	0.00274906	UP	628.069	628.066	628.072	14.3687	14.3498	14.3692	204.501
2.69046	0.00104781	UP	652.081	652.079	652.083	14.6545	14.6533	14.6732	167.143
2.68999	0.0177995	UP	403.308	403.304	403.309	20.5238	20.3215	20.6572	469.434
2.66434	0.00576687	DOWN	683.228	683.226	683.229	1.44983	1.33243	1.47183	636.512
2.6427	0.0046036	UP	330.291	330.289	330.293	18.229	18.226	18.2472	700.665
2.59396	0.0175941	UP	710.116	710.111	710.121	11.6093	11.5903	11.6485	171.186
2.58068	0.00333343	DOWN	677.215	677.212	677.215	1.43528	1.34845	1.47183	282.853
2.5716	0.00576122	DOWN	507.194	507.191	507.196	1.44898	1.34845	1.47183	3669.96
2.54905	0.0055082	DOWN	508.197	508.195	508.199	1.44898	1.34845	1.47183	740.065
2.54642	0.00264281	DOWN	567.215	567.212	567.217	1.44898	1.34845	1.47183	665.67
2.54088	0.0126056	UP	329.289	329.286	329.291	16.7125	16.7013	16.7208	76.9214
2.51826	0.00819093	DOWN	395.118	395.116	395.119	1.46895	1.34845	1.49555	310.05
2.51375	0.00859289	DOWN	509.2	509.2	509.2	1.41148	1.33243	1.45907	207.822
2.50732	0.0446757	UP	329.29	329.29	329.29	19.4131	19.413	19.4132	4385.19
2.5009	3.22896e-06	UP	629.009	629.006	629.011	14.759	14.7485	14.7682	167.67
2.49458	0.00387017	DOWN	266.214	266.214	266.215	18.3233	18.3233	18.3233	122.327
2.49269	7.5292e-05	UP	277.993	277.991	277.994	13.0407	12.7414	13.1738	177.515
2.46595	0.0294763	UP	329.288	329.287	329.29	18.9633	18.9355	18.9742	4385.19
2.465	0.0432564	UP	709.113	709.109	709.118	11.6457	11.5903	11.7478	594.304
2.45572	0.00187883	DOWN	694.201	694.201	694.201	7.27872	7.27635	7.28443	114.797
2.42478	0.0055091	UP	374.955	374.953	374.958	12.6065	12.5874	12.6659	643.588
2.35048	0.00281011	DOWN	655.224	655.223	655.224	7.01332	6.99518	7.03145	577.774
2.30952	0.0076684	UP	297.245	297.243	297.246	17.7803	17.77	17.7998	1168.74
2.27746	0.0457091	DOWN	656.225	656.224	656.227	7.56823	7.538	7.5872	369.556
2.26985	0.0089454	UP	299.26	299.258	299.261	18.1019	18.0942	18.1095	339.955
2.24462	0.00967953	DOWN	210.152	210.152	210.152	18.61	18.6097	18.61	24.6168
2.2239	0.000505276	UP	554.985	554.98	554.987	13.0791	12.7785	13.1555	2302.85
2.17377	0.0191959	DOWN	693.197	693.196	693.199	6.85326	6.66548	7.03342	344.267
2.16362	0.00258829	DOWN	691.199	691.198	691.201	7.28443	7.22188	7.28907	1027.78
2.15815	0.0119562	DOWN	141.018	141.017	141.018	1.51494	1.42772	1.67952	56.4781
2.12262	0.00258734	DOWN	693.198	693.196	693.199	7.27461	7.22188	7.28838	424.317
2.11597	0.0120528	UP	656.226	656.224	656.236	1.46822	1.34845	1.49285	118.332
2.11486	0.00738551	DOWN	694.201	694.201	694.202	7.5398	7.538	7.55015	160.621
2.09513	0.00821969	UP	87.0453	87.0452	87.0454	12.4547	12.3605	12.6255	45.3456
2.09193	0.00649526	UP	655.224	655.22	655.233	1.45907	1.34845	1.47183	365.307
2.07772	0.00580992	DOWN	692.203	692.202	692.204	7.28641	7.27872	7.30582	297.477
2.05499	0.0426694	UP	443.243	443.239	443.245	18.4163	18.2083	18.6482	129.072
2.00947	0.0414299	UP	365.263	365.262	365.263	17.6384	17.6322	17.6447	41.7302
2.00782	0.00700351	UP	533.173	533.171	533.176	15.1304	15.1297	15.1497	141.191
1.97923	0.000160107	UP	579.028	579.024	579.029	14.7678	14.7628	14.7693	526.113
1.96204	0.040318	DOWN	210.151	210.151	210.151	15.8614	15.8574	15.8655	32.6621
1.94141	0.00393075	UP	832.982	832.974	832.985	13.0419	12.7785	13.155	412.939
1.92873	0.0120165	DOWN	693.198	693.196	693.199	7.5539	7.538	7.56837	549.559
1.91842	0.0268583	UP	467.286	467.284	467.288	17.7607	17.722	17.7998	70.8235
1.90513	0.00632325	UP	341.18	341.177	341.18	17.6638	17.6513	17.6703	67.9088
1.90318	0.0403197	DOWN	691.199	691.197	691.201	6.83228	6.52697	7.03342	866.411
1.8956	0.0276972	UP	584.298	584.293	584.299	17.5493	17.5415	17.5618	274.953
1.89451	0.0197263	DOWN	401.13	401.128	401.132	1.44898	1.34845	1.47183	758.484
1.89138	0.0213028	UP	353.179	353.178	353.181	17.4213	17.413	17.4333	192.633
1.88565	0.0168362	DOWN	314.119	314.118	314.119	1.44983	1.34845	1.47183	359.506
1.87819	0.0241398	UP	583.295	583.29	583.296	17.5428	17.5293	17.5557	903.751
1.87455	0.0190529	DOWN	313.115	313.114	313.116	1.44898	1.34845	1.47183	2621.27
1.8634	0.0403706	UP	612.249	612.248	612.249	17.9573	17.9423	17.9775	204.361
1.86307	0.00193918	UP	724.504	724.499	724.509	15.895	15.8841	15.8969	471.806
1.85824	0.00166393	UP	725.504	725.5	725.509	15.8947	15.8776	15.8962	149.197
1.83602	0.00154766	UP	276.989	276.987	276.99	14.3689	14.345	14.3883	456.159
1.83541	0.0257053	DOWN	210.152	210.151	210.153	17.1107	17.1058	17.1223	24.7581
1.81775	0.00236612	UP	524.626	524.624	524.63	15.0528	15.0322	15.0541	368.016
1.80601	0.00339748	UP	525.127	525.125	525.129	15.0532	15.0354	15.0541	176.939
1.80553	0.0315392	DOWN	253.094	253.093	253.095	1.44935	1.34845	1.47183	1115.61
1.79338	0.0308317	UP	613.558	613.555	613.563	18.6386	18.5145	18.7447	96.399
1.7932	0.00327481	DOWN	199.172	199.172	199.172	18.8388	18.8385	18.839	121.341
1.78661	0.0171831	DOWN	286.24	286.238	286.241	18.4163	18.3993	18.4185	44.968
1.7762	0.0125724	UP	617.535	617.533	617.538	18.8593	18.8588	18.8777	148.708
1.76946	0.00979104	UP	616.536	616.53	616.537	18.8588	18.8385	18.8777	329.031
1.72482	0.0264882	DOWN	633.098	633.097	633.101	8.49193	8.48698	8.49667	228.701
1.72428	0.0247047	UP	367.262	367.261	367.263	18.0088	17.9983	18.0515	44.3607
1.7215	0.00233653	UP	723.504	723.498	723.507	15.895	15.8769	15.9153	663.715
1.72041	0.00647192	UP	295.229	295.227	295.23	17.6377	17.6322	17.6455	503.635
1.71248	0.0214703	DOWN	267.073	267.073	267.074	6.88622	6.8411	6.91995	733.679
1.66827	0.00228716	DOWN	323.03	323.03	323.031	11.2814	11.2553	11.3052	148.667
1.64201	0.00422325	DOWN	427.391	427.391	427.392	20.0053	19.9917	20.0087	176.281
1.62631	0.000206037	DOWN	281.225	281.223	281.226	17.6068	17.5985	17.8845	523.151
1.62581	0.0268901	DOWN	941.646	941.645	941.648	16.3487	16.3447	16.3526	125.98
1.61701	0.00438677	DOWN	287.244	287.244	287.244	18.839	18.8385	18.8592	171.955
1.59891	0.0145874	UP	438.584	438.582	438.586	15.1109	15.1098	15.1121	502.544
1.59071	0.00945753	UP	439.085	439.083	439.087	15.1111	15.1106	15.1121	171.631
1.58796	7.85301e-05	UP	298.247	298.246	298.249	17.7803	17.77	17.7998	225.589
1.56337	0.00660475	UP	293.177	293.175	293.179	16.8225	16.8157	16.8362	660.149
1.55006	0.0048963	DOWN	286.24	286.238	286.241	18.8573	18.8385	18.8592	973.458
1.54737	0.0012825	DOWN	156.104	156.103	156.105	16.6048	16.5918	16.6166	102.083
1.54545	0.00106142	DOWN	427.392	427.391	427.392	19.566	19.5648	19.5853	145.633
1.54424	0.0459896	DOWN	939.645	939.636	939.649	16.3553	16.3447	16.3686	276.346
1.51363	0.0181703	DOWN	269.187	269.186	269.188	17.549	17.548	17.5553	204.172
1.50642	0.00117134	DOWN	283.24	283.238	283.241	17.3937	17.3893	17.4023	388.892
1.50185	0.00853036	DOWN	510.213	510.213	510.215	16.1442	16.1369	16.145	195.42
	Features with p value < 0.05 and/or Fold change < 1.5
5.69028	0.0502425	UP	641.575	641.574	641.575	22.7625	22.7217	22.804	725.615
1.2591	0.0505658	DOWN	371.293	371.289	371.294	18.0755	18.056	18.0903	332.465
1.7255	0.0508717	DOWN	341.109	341.108	341.111	1.44898	1.34845	1.47183	916.976
6.82573	0.0510439	UP	464.33	464.329	464.331	19.5298	19.3753	19.5303	154.559
5.23376	0.0510689	UP	389.31	389.307	389.31	22.359	22.186	22.4752	6891.53
4.39446	0.0522394	UP	392.311	392.31	392.312	19.8709	19.8152	19.9267	108.539
1.608	0.0522543	UP	194.928	194.927	194.93	11.9863	11.8858	12.1728	1162.47
1.67013	0.0522905	UP	619.31	619.308	619.315	14.6732	14.6722	14.6922	251.589
3.09478	0.0534762	DOWN	895.023	895.023	895.024	1.21142	1.20017	1.22267	167.181
4.36584	0.0534999	DOWN	201.027	201.027	201.027	0.9301	0.923533	0.936667	169.33
4.04382	0.0535957	UP	417.339	417.337	417.341	20.6955	20.638	20.9252	165.883
1.96507	0.0540998	DOWN	283.24	283.238	283.241	18.1865	18.1707	18.19	59.4884
5.71853	0.0542416	UP	389.31	389.309	389.311	19.875	19.8165	19.9267	5916.33
5.20427	0.0543677	UP	391.311	391.309	391.313	22.8002	22.6448	22.8565	661.952
3.33612	0.0546418	UP	376.294	376.293	376.296	18.6672	18.629	18.7638	113.89
3.8117	0.054781	DOWN	715.04	715.038	715.042	1.1462	1.07422	1.28007	1221.25
5.36557	0.054927	UP	375.293	375.293	375.294	17.2217	17.2198	17.2388	33.0962
4.83989	0.0551261	UP	463.271	463.27	463.272	19.3275	19.2988	19.3562	443.68
3.32605	0.0551372	UP	376.295	376.293	376.296	19.462	19.4517	19.4723	182.024
3.96695	0.0553994	UP	375.294	375.291	375.295	19.4885	19.1838	19.6425	552.934
1.2035	0.0554437	DOWN	284.261	284.258	284.262	16.5504	16.5421	16.5672	150.151
6.09535	0.0569229	UP	391.311	391.309	391.313	20.1477	19.9307	20.3323	584.55
3.85147	0.0570357	UP	641.574	641.569	641.576	19.3171	19.2425	19.4328	585.478
1.0964	0.0570589	DOWN	407.005	407.004	407.007	15.0915	15.071	15.1114	130.915
2.37823	0.0579551	UP	330.293	330.292	330.293	19.8165	19.7202	19.8557	1105.45
1.09338	0.0583635	DOWN	340.204	340.201	340.205	18.5328	18.515	18.5338	203.864
1.53651	0.0586809	DOWN	656.224	656.224	656.227	7.23682	7.06222	7.30582	169.514
7.64009	0.0586965	UP	439.283	439.28	439.284	20.7475	20.6955	20.8002	213.186
10.5233	0.0592952	UP	641.573	641.569	641.575	22.5316	22.4938	22.5877	725.615
2.35777	0.0598912	UP	330.291	330.291	330.293	21.2918	21.2695	21.4037	1126.34
5.03139	0.060069	UP	389.309	389.307	389.31	21.9261	21.8953	21.9568	6866.29
1.74163	0.0601261	UP	407.267	407.266	407.267	20.7803	20.6112	20.8515	389.411
3.88189	0.06033	UP	389.31	389.308	389.311	18.9718	18.935	19.0503	4722.35
3.81636	0.060673	UP	367.261	367.26	367.262	20.6955	20.5718	20.6955	104.467
3.01028	0.0607985	UP	701.593	701.589	701.595	19.3368	19.2043	19.4532	196.461
1.61488	0.0612277	DOWN	940.649	940.648	940.65	16.3487	16.3447	16.3526	154.599
2.18031	0.0616594	DOWN	633.099	633.098	633.101	8.8536	8.81608	8.89365	332.433
4.532	0.0617632	UP	390.313	390.31	390.314	21.8253	21.7673	21.9568	1965.69
1.27952	0.0618401	DOWN	281.225	281.224	281.226	16.4093	16.4017	16.4241	15.4786
2.64008	0.0622357	DOWN	649.22	649.22	649.221	1.37997	1.34845	1.41148	175.849
1.58519	0.0623385	UP	276.989	276.987	276.991	13.0611	13.0038	13.155	2652.46
3.84818	0.0629206	UP	367.261	367.261	367.264	20.3313	20.2687	20.358	100.625
4.6633	0.0630124	UP	643.574	643.571	643.577	18.6392	18.476	18.7633	91.787
4.86982	0.0632234	UP	365.264	365.263	365.265	20.5718	20.4662	20.6765	243.736
6.08784	0.0637646	UP	439.283	439.28	439.284	19.5486	19.5298	19.6617	174.987
3.66424	0.063777	UP	367.261	367.26	367.263	22.7217	22.6448	22.7773	135.81
3.50807	0.0639238	UP	439.282	439.28	439.284	18.4182	18.3993	18.437	121.419
4.67324	0.0647887	UP	375.294	375.291	375.296	20.3128	20.2168	20.428	665.872
4.64553	0.0651905	UP	642.577	642.572	642.577	21.078	20.9818	21.2695	347.307
3.33699	0.0654001	UP	702.595	702.593	702.596	20.1377	20.083	20.1923	92.0197
3.92154	0.0655933	UP	365.264	365.263	365.265	22.7403	22.7023	22.7773	342.164
5.11226	0.0657308	UP	391.311	391.309	391.313	21.0102	20.8757	21.2502	615.086
3.15484	0.0659055	DOWN	257.152	257.152	257.153	11.1739	11.1717	11.1761	153.299
1.65544	0.0660646	UP	314.03	314.029	314.031	9.35755	9.34268	9.37973	132.758
1.17378	0.0668473	DOWN	346.261	346.258	346.262	18.418	18.3993	18.4358	41.2727
1.23559	0.0669595	DOWN	210.151	210.15	210.152	16.1744	16.1635	16.1825	1211.8
1.46173	0.0674509	DOWN	487.307	487.303	487.308	14.6147	14.6082	14.635	205.103
1.31935	0.0675824	UP	879.18	879.174	879.185	15.1109	15.1098	15.1303	565.247
3.89792	0.0681057	UP	701.593	701.59	701.596	20.8677	20.5995	21.0453	174.038
3.91281	0.0684323	UP	641.575	641.574	641.576	21.8268	21.8095	21.8442	663.526
4.07778	0.0690418	UP	641.576	641.574	641.576	22.0378	22.0307	22.2612	641.241
4.24287	0.0690881	UP	391.311	391.309	391.313	20.6307	20.4848	20.6578	585.853
5.62144	0.0691294	UP	389.309	389.307	389.31	21.5947	21.5642	21.691	6786.43
4.72041	0.0691531	UP	643.576	643.575	643.578	19.9458	19.7557	20.1415	125.188
3.57532	0.069179	UP	390.313	390.311	390.314	20.3067	19.9382	20.358	1899.19
2.08064	0.0701874	DOWN	147.067	147.066	147.068	11.7037	11.6643	11.7237	478.65
3.86119	0.0704059	UP	641.575	641.574	641.577	23.0581	22.9475	23.1517	643.944
4.98685	0.0705872	UP	390.313	390.31	390.314	21.3118	21.2082	21.4408	1949.4
9.14523	0.0709053	DOWN	535.154	535.153	535.154	6.44657	6.28698	6.61083	71.3652
7.66357	0.0710357	DOWN	835.057	835.057	835.057	1.26769	1.26077	1.27462	61.1359
1.33502	0.0710646	UP	878.177	878.172	878.182	15.1109	15.1098	15.1303	1630.62
4.35878	0.0711241	UP	643.575	643.572	643.577	22.7215	22.7013	22.7597	155.034
4.76401	0.0735534	UP	389.31	389.308	389.311	20.3003	20.0977	20.428	6388.68
4.55303	0.0735707	UP	643.576	643.574	643.577	20.3862	20.3637	20.4087	127.778
4.68926	0.0741422	UP	392.311	392.31	392.311	19.3753	19.3752	19.3753	107.118
4.43301	0.0745077	UP	642.574	642.572	642.577	22.5877	22.5292	22.7788	389.14
5.31486	0.0746792	UP	389.31	389.309	389.311	21.2923	21.2082	21.442	6728.38
1.1605	0.0752699	DOWN	346.261	346.258	346.262	18.8588	18.8385	18.8593	1051.47
1.38492	0.0753835	DOWN	451.329	451.326	451.331	14.6341	14.6082	14.6543	394.954
2.37677	0.0756509	UP	585.526	585.524	585.528	20.6812	20.667	20.6955	27.4201
1.31854	0.0760732	DOWN	643.357	643.353	643.359	14.6877	14.6722	14.6931	765.897
4.0076	0.0761929	UP	642.575	642.571	642.577	19.4723	19.4708	19.5852	341.712
4.63282	0.0764185	UP	392.311	392.31	392.311	20.1093	20.1023	20.1163	102.576
1.18227	0.0764608	UP	385.235	385.233	385.237	15.3218	15.3211	15.322	4550.51
3.46422	0.0766487	UP	367.263	367.26	367.264	19.1652	18.9928	19.2412	89.506
3.18313	0.0770736	UP	404.309	404.306	404.31	19.2978	19.1852	19.3368	170.18
5.01037	0.0778256	UP	463.272	463.271	463.272	22.6158	22.5303	22.7013	534.856
1.15455	0.0784755	DOWN	297.154	297.152	297.156	17.885	17.8812	17.8968	789.658
1.29396	0.0789357	UP	880.182	880.176	880.187	15.1109	15.1098	15.1121	176.915
1.6411	0.0803213	DOWN	691.199	691.197	691.201	7.55015	7.53165	7.56837	1373.3
4.70322	0.0803351	UP	642.576	642.575	642.577	20.7858	20.7527	20.819	342.194
1.15556	0.0805773	UP	387.241	387.238	387.243	15.3218	15.3211	15.322	176.179
2.34852	0.0805777	UP	331.29	331.288	331.291	20.1735	20.1728	20.358	329.944
3.00419	0.0808413	UP	376.295	376.293	376.296	21.451	21.4228	21.4792	208.709
1.24686	0.0818949	UP	737.52	737.514	737.524	15.8962	15.8918	15.9121	15176.5
3.48557	0.0820142	UP	404.308	404.307	404.31	18.5727	18.4932	18.629	103.835
1.8134	0.0824615	DOWN	316.046	316.045	316.048	8.8536	8.78438	8.89497	731.322
3.16999	0.082517	UP	390.313	390.312	390.314	18.9823	18.9158	19.1442	1391.95
2.75882	0.0830315	UP	331.289	331.287	331.292	18.9928	18.9548	19.0122	373.928
1.27987	0.0832109	DOWN	287.244	287.243	287.244	18.3902	18.3803	18.4	10.9146
2.86496	0.0838063	UP	330.293	330.29	330.293	20.3313	20.3215	20.3775	1100.56
2.88097	0.0859123	UP	585.528	585.525	585.531	18.4203	18.3415	18.5525	35.6492
5.67802	0.0863261	UP	390.313	390.31	390.314	22.804	22.359	22.9585	2208.58
1.33083	0.087295	DOWN	965.68	965.675	965.688	16.3555	16.348	16.3686	308.741
3.3108	0.0879533	DOWN	191.021	191.019	191.022	15.6858	15.6656	15.7242	413.737
2.21668	0.0879968	UP	585.53	585.524	585.53	22.3017	22.3013	22.5308	21.8666
1.90497	0.0898819	DOWN	713.479	713.478	713.479	17.2905	17.287	17.294	29.2951
1.1634	0.0909905	DOWN	309.173	309.17	309.175	16.7817	16.7775	16.7907	283.059
1.88737	0.0917036	UP	481.292	481.292	481.293	22.5871	22.5675	22.6067	141.624
2.86872	0.0917312	UP	375.295	375.291	375.295	19.875	19.7775	19.9892	618.002
4.63664	0.0932051	UP	642.575	642.573	642.577	20.4465	20.4278	20.5528	340.219
1.22429	0.0935238	UP	441.277	441.275	441.28	18.2271	18.2067	18.3415	58.6925
1.18106	0.0949358	UP	269.212	269.189	269.214	17.4213	17.4083	17.5428	181.224
5.29452	0.0955849	UP	392.312	392.31	392.313	18.6201	18.4012	18.7437	70.224
1.97089	0.0979315	UP	613.556	613.556	613.556	23.1212	23.0833	23.159	27.0178
3.11011	0.0981463	UP	641.575	641.573	641.576	21.2887	21.213	21.461	647.526
1.18252	0.101971	DOWN	428.314	428.31	428.315	18.8202	18.8195	18.8403	34.7215
4.96163	0.102062	UP	702.597	702.592	702.598	19.7178	19.5662	19.8927	109.886
1.46587	0.103001	DOWN	692.202	692.201	692.204	6.88874	6.81332	7.03342	249.824
3.55607	0.103184	UP	643.574	643.572	643.577	21.0491	20.8757	21.269	149.941
1.10951	0.10386	DOWN	679.504	679.5	679.507	15.9029	15.895	15.9161	290.258
4.63965	0.10441	UP	391.312	391.31	391.312	19.6443	19.6425	19.763	521.976
1.81821	0.104549	UP	314.03	314.03	314.03	8.86602	8.83468	8.93125	80.4138
2.43335	0.105571	UP	613.56	613.554	613.562	19.0882	19.0503	19.1267	119.348
1.59251	0.105661	UP	191.02	191.02	191.021	20.6003	20.5937	20.6482	167.706
4.98383	0.106025	UP	417.339	417.338	417.341	18.8878	18.7057	18.9738	106.383
1.24303	0.106253	DOWN	254.103	254.101	254.104	16.1442	16.1369	16.1592	2724.15
5.91133	0.106606	UP	404.309	404.306	404.31	20.6695	20.4273	20.8203	169.318
3.2542	0.106983	UP	365.264	365.264	365.265	19.0409	18.9932	19.0887	209.884
1.15468	0.107135	DOWN	242.141	242.139	242.142	16.1635	16.1558	16.1637	243.321
1.55521	0.107865	DOWN	511.353	511.352	511.353	15.6543	15.6478	15.6608	15.1343
1.21473	0.108506	UP	738.523	738.518	738.527	15.8962	15.8918	15.9121	6361.5
1.97363	0.110213	UP	481.292	481.29	481.294	19.7365	19.6043	19.739	105.429
1.32929	0.110909	DOWN	755.509	755.506	755.51	15.4362	15.4166	15.4556	44.189
2.16652	0.111075	UP	443.241	443.239	443.243	19.9538	19.9108	19.9968	282.891
2.03964	0.111211	UP	467.287	467.284	467.289	18.0515	18.032	18.247	122.959
1.55042	0.11236	DOWN	655.222	655.22	655.224	7.56823	7.538	7.57267	1258.69
1.43765	0.112959	DOWN	191.021	191.02	191.021	16.3364	16.2921	16.4431	137.17
5.86957	0.113748	UP	392.311	392.31	392.312	20.5954	20.4465	20.667	108.256
1.64152	0.113956	UP	87.0459	87.0452	87.0464	10.9367	10.7483	11.0284	257.092
3.18021	0.114051	UP	367.26	367.26	367.263	20.0078	19.8727	20.064	96.4957
1.1371	0.114098	UP	749.134	749.129	749.136	14.8034	14.7872	14.8063	339.131
3.84285	0.114706	UP	443.243	443.239	443.244	19.3558	19.2412	19.4708	235.951
3.54808	0.115284	UP	330.292	330.289	330.293	22.8651	22.6258	23.3347	1255.7
5.22454	0.11588	UP	329.29	329.289	329.29	18.7055	18.6272	18.7447	3864.9
4.33905	0.116369	UP	392.311	392.31	392.313	19.5957	19.5853	19.606	107.118
1.12739	0.117553	DOWN	904.651	904.649	904.657	16.1369	16.1251	16.1399	50.3039
1.22403	0.117705	DOWN	255.106	255.104	255.107	16.1442	16.1369	16.145	344.761
4.37274	0.118328	UP	392.311	392.31	392.312	22.8457	22.8363	22.855	127.856
1.75789	0.118848	UP	331.29	331.287	331.291	21.097	21.0198	21.2502	319.796
4.3667	0.118951	UP	390.313	390.311	390.314	18.6302	18.437	18.7255	1291.39
2.47415	0.120578	DOWN	692.202	692.2	692.204	7.55015	7.52097	7.56837	412.475
1.15455	0.121029	UP	386.238	386.236	386.241	15.3218	15.3211	15.322	1049.8
4.46454	0.123117	DOWN	655.222	655.22	655.224	6.02535	5.7448	6.22452	508.139
2.50359	0.123284	UP	376.294	376.293	376.296	21.0617	20.9818	21.2308	211.24
1.1893	0.12349	DOWN	281.225	281.223	281.226	17.2819	17.2748	17.3182	26.5435
1.12154	0.124265	DOWN	489.278	489.274	489.28	19.1831	19.1647	19.2033	175.546
1.84142	0.12526	UP	613.56	613.555	613.562	21.097	21.0453	21.3433	293.853
1.27182	0.126016	DOWN	644.361	644.356	644.363	14.6732	14.6661	14.6931	279.3
1.24808	0.126476	UP	784.151	784.146	784.156	15.1109	15.0918	15.1121	158.686
3.22049	0.126603	UP	376.295	376.293	376.296	19.8917	19.6617	20.06	193.41
3.2969	0.129143	UP	367.262	367.26	367.263	18.7141	18.5722	18.7628	79.2632
3.71697	0.130302	UP	642.575	642.572	642.577	20.064	19.7977	20.2307	366.438
3.00621	0.132952	UP	331.29	331.288	331.291	22.7773	22.6258	23.0832	368.279
6.22696	0.134606	UP	518.261	518.259	518.262	19.8917	19.7178	19.9838	85.5637
1.82951	0.135107	UP	613.558	613.556	613.56	22.33	22.263	22.397	47.6054
1.39594	0.136419	DOWN	313.17	313.169	313.17	18.0942	18.093	18.0947	131.435
4.85664	0.136498	DOWN	201.027	201.027	201.027	1.1462	1.1232	1.23727	273.279
4.8481	0.136763	UP	391.311	391.31	391.313	21.4617	21.382	21.595	586.383
3.40463	0.139458	UP	365.264	365.264	365.265	20.0811	20.0078	20.1543	226.749
1.31513	0.14097	UP	555.988	555.984	555.99	13.0797	13.0609	13.155	305.277
1.94722	0.141182	UP	407.266	407.264	407.267	18.9535	18.783	19.1275	416.322
4.42682	0.141682	UP	518.262	518.259	518.262	19.3752	19.2988	19.4707	70.8658
2.04038	0.141695	UP	443.244	443.243	443.244	21.5301	21.5178	21.5423	362.48
1.34756	0.143867	DOWN	611.146	611.141	611.149	11.5348	11.4389	11.6745	1214.88
3.11531	0.144844	UP	376.295	376.293	376.296	20.5617	20.3257	20.7903	234.183
6.42159	0.144854	UP	517.257	517.257	517.26	21.4217	21.269	21.4627	280.851
1.71843	0.146888	DOWN	283.265	283.263	283.267	19.012	18.9735	19.0883	227.514
2.26161	0.146972	UP	407.266	407.262	407.267	19.4322	19.3177	19.5457	416.322
1.1417	0.147204	DOWN	226.146	226.144	226.147	16.1636	16.1558	16.4051	314.08
2.07623	0.148987	UP	330.293	330.289	330.293	19.394	19.1838	19.4322	1210.29
1.90066	0.149197	UP	481.291	481.29	481.292	19.9458	19.9108	20.064	118.976
1.39372	0.150372	UP	467.287	467.285	467.289	20.3775	20.2358	20.4772	347.977
3.5805	0.150693	UP	389.31	389.307	389.311	22.8302	22.6258	23.0267	7365.26
3.3066	0.151661	DOWN	146.047	146.047	146.047	5.50793	5.50472	5.51115	86.6794
4.10472	0.151983	DOWN	656.227	656.225	656.227	5.95503	5.76725	6.04073	152.498
1.39532	0.152772	UP	407.267	407.266	407.267	18.5813	18.5525	18.61	379.649
11.0236	0.152781	UP	643.576	643.572	643.577	19.4907	19.3372	19.5662	142.299
3.8634	0.153179	UP	417.338	417.337	417.341	19.337	19.1838	19.4708	141.771
1.11208	0.155095	DOWN	226.146	226.145	226.147	15.8584	15.8541	15.8769	127.265
1.52386	0.156483	DOWN	666.482	666.476	666.486	16.2991	16.1251	16.317	309.494
1.29927	0.156903	UP	191.021	191.02	191.022	14.7485	14.5315	14.7693	3264.68
2.59253	0.157661	UP	376.294	376.293	376.296	22.5777	22.378	22.7978	237.94
1.18386	0.162542	UP	199.171	199.17	199.173	17.7997	17.7892	17.805	315.996
5.15914	0.162652	UP	391.311	391.308	391.312	19.3943	19.3573	19.4917	521.976
14.8665	0.162963	UP	463.328	463.325	463.329	19.4148	19.3563	19.6425	388.322
1.16442	0.163563	DOWN	159.103	159.102	159.104	13.8374	13.8005	13.8753	247.233
1.80399	0.164347	UP	613.56	613.558	613.561	22.0055	21.9772	22.0338	66.7984
3.449	0.164555	DOWN	923.304	923.303	923.304	6.5758	6.5428	6.6088	87.7003
1.32972	0.165379	UP	421.28	421.278	421.28	20.9946	20.8002	21.1975	112.779
1.87851	0.165384	UP	403.306	403.304	403.307	18.6482	18.4757	18.7432	342.265
2.4277	0.167067	DOWN	716.045	716.045	716.046	1.15463	1.07422	1.18795	263.16
6.59828	0.167101	UP	517.259	517.257	517.26	21.0136	21.0008	21.0263	258.975
1.48353	0.167888	DOWN	370.235	370.232	370.236	13.9514	13.9266	13.9704	464.994
6.35502	0.169558	DOWN	693.199	693.198	693.199	5.78118	5.72705	5.83532	12.5485
4.23959	0.170001	UP	367.262	367.26	367.262	19.5948	19.4917	19.6443	95.9503
1.58824	0.172756	UP	191.021	191.019	191.022	21.448	21.212	21.576	136.367
14.8284	0.175759	UP	464.331	464.327	464.331	18.9163	18.84	19.1647	162.335
2.19811	0.175793	UP	87.0453	87.0453	87.0455	12.9471	12.8144	13.0419	51.2919
1.10561	0.177506	DOWN	805.582	805.576	805.587	15.8743	15.8584	15.8771	1113.77
1.12359	0.177755	DOWN	347.264	347.261	347.265	18.8588	18.8385	18.8777	219.859
6.71663	0.178255	DOWN	691.2	691.2	691.201	5.78118	5.72705	5.83532	34.5844
1.72065	0.178446	UP	191.021	191.019	191.022	19.2603	19.1263	19.3573	156.036
4.31541	0.179731	UP	614.559	614.558	614.563	21.097	20.9818	21.2498	140.825
5.81119	0.180821	UP	518.26	518.259	518.261	22.5298	22.5113	22.5483	132.258
1.47928	0.18293	UP	269.214	269.212	269.216	17.0855	17.0853	17.0863	23.979
13.1839	0.186318	DOWN	923.304	923.304	923.304	5.79246	5.7496	5.83532	42.5221
1.59352	0.187505	DOWN	612.149	612.147	612.151	11.571	11.4768	11.6745	357.536
4.27116	0.187578	UP	392.312	392.312	392.313	22.6257	22.6073	22.644	116.497
4.8307	0.18839	DOWN	267.074	267.073	267.074	4.25553	4.00303	4.64242	124.992
1.97232	0.188445	UP	443.242	443.239	443.244	21.1187	21.0035	21.33	301.28
4.43927	0.188497	UP	365.264	365.262	365.265	19.5298	19.509	19.6043	252.629
1.65236	0.188999	UP	191.021	191.02	191.022	17.775	17.6132	18.0903	119.018
1.20826	0.190928	DOWN	823.564	823.556	823.566	15.6081	15.5904	15.6094	376.479
1.12772	0.193143	DOWN	806.585	806.58	806.59	15.8743	15.8584	15.8771	538.138
1.13487	0.194608	DOWN	226.146	226.145	226.147	16.7195	16.7062	16.7317	23.5438
1.15852	0.197924	DOWN	256.238	256.235	256.239	19.1073	19.0867	19.1267	187.079
1.13942	0.200022	UP	407.266	407.263	407.268	17.4217	17.3447	17.4333	37.3777
1.07233	0.200104	DOWN	677.498	677.493	677.502	15.8962	15.8841	15.9161	2455.41
4.07408	0.201674	UP	519.256	519.254	519.257	20.1667	20.1355	20.1978	123.555
10.6929	0.20289	UP	439.281	439.28	439.283	21.4217	21.0968	21.7663	268.81
1.9552	0.203953	UP	443.244	443.243	443.244	19.72	19.7008	19.7392	287.332
3.42526	0.203957	UP	467.287	467.283	467.289	21.442	21.2367	21.7207	409.224
1.30004	0.205636	DOWN	316.046	316.045	316.048	8.48758	8.4779	8.4931	567.742
1.53914	0.206729	DOWN	655.223	655.221	655.224	6.65796	6.55875	6.84977	739.683
1.06129	0.207378	DOWN	678.501	678.496	678.505	15.8962	15.8841	15.9312	1062.95
1.14779	0.208162	DOWN	255.234	255.232	255.235	19.1083	19.0867	19.1267	1018.74
1.20242	0.208317	DOWN	824.565	824.557	824.567	15.6081	15.6044	15.6096	174.295
1.12437	0.209078	DOWN	473.283	473.279	473.285	19.0867	19.0673	19.089	167.799
2.95788	0.211024	DOWN	511.35	511.35	511.353	15.2454	15.2258	15.2645	166.42
1.18421	0.211695	DOWN	716.476	716.471	716.479	15.8969	15.895	15.9121	209.661
1.63466	0.213305	UP	443.243	443.239	443.244	18.8774	18.8582	18.9355	205.956
1.21821	0.215964	DOWN	715.474	715.468	715.477	15.8969	15.895	15.9121	615.672
3.4764	0.216445	DOWN	387.027	387.026	387.028	1.5926	1.55583	1.63318	49.5082
1.74811	0.216776	UP	330.292	330.29	330.293	20.8295	20.5848	21.0227	1141.88
1.40022	0.217251	UP	196.924	196.924	196.925	12.0245	11.9309	12.1358	131.901
2.07677	0.217572	DOWN	662.104	662.099	662.105	9.4173	9.35755	9.5643	87.7726
1.10296	0.223916	UP	739.523	739.518	739.527	15.8962	15.8918	15.9121	2086.13
2.2693	0.224818	UP	375.294	375.291	375.296	20.6498	20.5255	20.7903	677.715
1.06334	0.228331	UP	325.185	325.183	325.187	18.303	18.2852	18.3203	1384.33
2.34541	0.23076	UP	655.221	655.22	655.222	4.20933	4.09503	4.34852	59.9681
1.45655	0.231096	DOWN	765.55	765.544	765.554	16.317	16.3111	16.3361	38.0669
1.10512	0.232317	UP	141.093	141.092	141.094	16.3144	16.3069	16.317	742.495
1.22467	0.233237	UP	61.9892	61.9887	61.9897	9.03337	8.99347	9.18617	696.203
1.77132	0.235128	UP	329.29	329.289	329.29	21.0035	20.8387	21.097	4228.77
1.05761	0.240086	UP	326.189	326.186	326.19	18.303	18.2852	18.3203	293.429
1.5219	0.240591	UP	407.266	407.263	407.267	22.7465	22.5877	22.8945	435.668
1.13862	0.24113	DOWN	344.246	344.246	344.246	17.4912	17.4842	17.4982	140.95
3.28367	0.244339	UP	330.29	330.289	330.293	18.6652	18.4568	18.7447	1080.49
1.94067	0.249407	DOWN	267.074	267.073	267.074	3.33636	3.06852	3.51767	114.969
9.74148	0.249545	UP	392.311	392.31	392.312	20.9343	20.8757	21.0263	123.317
1.42806	0.250558	DOWN	255.235	255.234	255.235	18.4957	18.4957	18.5333	40.7743
3.80112	0.251302	UP	519.256	519.254	519.257	19.0597	19.0307	19.0887	98.5194
1.18192	0.252623	DOWN	714.478	714.472	714.482	15.9029	15.895	15.9161	652.37
1.34673	0.25461	DOWN	405.029	405.029	405.03	14.7542	14.5511	14.7682	121.547
1.35415	0.254949	UP	173.01	173.009	173.011	14.7682	14.7485	14.7867	335.92
1.39522	0.256318	DOWN	822.575	822.567	822.577	15.5706	15.5665	15.5712	325.487
1.17883	0.268879	DOWN	713.475	713.469	713.479	15.8969	15.895	15.9312	1448.71
18.7011	0.273375	UP	390.313	390.31	390.314	19.4532	19.2412	19.7178	1896.71
2.46771	0.277193	UP	443.242	443.241	443.242	20.8002	20.6765	20.8483	302.324
1.3302	0.277263	UP	428.313	428.31	428.315	16.4132	16.4093	16.4258	182.837
1.14181	0.278014	UP	299.202	299.202	299.203	18.2151	18.205	18.2252	164.297
1.10981	0.278797	DOWN	133.051	133.051	133.052	9.75758	9.7192	9.75815	861.311
1.17516	0.279733	UP	555.263	555.258	555.265	17.0088	16.9888	17.0192	138.951
1.46104	0.282192	DOWN	576.078	576.077	576.081	11.966	11.92	12.2288	126.053
1.13429	0.288787	UP	293.177	293.175	293.179	17.1635	17.1223	17.2103	26.5698
1.46927	0.289372	DOWN	429.273	429.273	429.273	10.7868	10.7854	10.7882	126.35
1.5079	0.295593	DOWN	439.33	439.326	439.331	16.1442	16.1369	16.145	302.389
4.92611	0.295809	UP	519.256	519.255	519.257	22.6253	22.6248	22.6258	163.774
1.16865	0.297241	UP	695.508	695.505	695.511	14.863	14.8627	14.8644	144.521
1.24287	0.297859	DOWN	191.02	191.02	191.021	15.3402	15.3219	15.3411	1128.01
1.54191	0.300223	UP	467.287	467.283	467.289	22.7752	22.517	22.9475	396.516
1.11137	0.302508	UP	612.248	612.243	612.25	17.5618	17.5553	17.569	1412.36
1.56925	0.305281	DOWN	741.514	741.509	741.517	16.5472	16.5343	16.5593	93.3789
1.17325	0.307973	DOWN	904.671	904.663	904.674	16.3638	16.348	16.3937	111.756
1.07861	0.30976	DOWN	343.261	343.259	343.262	17.4083	17.3908	17.4142	162.907
1.04815	0.311796	DOWN	341.246	341.246	341.246	17.5969	17.5942	17.5997	118.728
1.12408	0.312154	UP	613.251	613.246	613.252	17.5618	17.5553	17.569	470.909
1.04562	0.313659	DOWN	293.181	293.178	293.182	18.322	18.3042	18.3248	214.102
1.07331	0.317068	DOWN	277.182	277.18	277.184	17.0305	17.0275	17.0478	876.538
1.09709	0.31711	UP	678.096	678.093	678.099	14.8251	14.8247	14.8414	131.529
2.2187	0.324168	UP	96.9604	96.9604	96.9613	12.5567	12.3982	12.5871	754.875
2.59528	0.324196	DOWN	267.074	267.073	267.074	4.8982	4.72552	5.05915	115.808
1.07768	0.329171	DOWN	807.588	807.581	807.592	15.8763	15.8655	15.8776	178.977
1.41834	0.330199	DOWN	709.488	709.482	709.493	15.3598	15.359	15.3601	303.549
1.27269	0.330927	UP	269.212	269.211	269.214	18.1211	17.935	18.1482	29.5983
1.09687	0.333623	UP	292.896	292.894	292.897	11.9872	11.9309	12.0618	472.048
1.12657	0.33365	DOWN	283.241	283.238	283.241	16.3716	16.3553	16.3862	28.0785
1.17713	0.338477	UP	191.021	191.019	191.022	14.2179	14.132	14.2187	548.343
1.25669	0.338657	DOWN	597.389	597.389	597.389	15.7015	15.6979	15.7051	63.1409
1.51477	0.338734	DOWN	553.398	553.398	553.398	16.1989	16.1965	16.2012	244.735
1.08765	0.340814	DOWN	357.062	357.059	357.064	15.6288	15.6263	15.6474	184.377
1.13821	0.341494	DOWN	584.216	584.211	584.219	17.0192	17.0088	17.0285	405.224
1.13455	0.342361	DOWN	771.478	771.473	771.482	15.3217	15.3028	15.322	736.899
2.15984	0.342933	UP	443.242	443.241	443.242	19.0985	19.0887	19.1083	287.332
1.55954	0.343235	UP	481.291	481.291	481.292	19.3372	19.2222	19.4137	105.425
1.27537	0.350894	DOWN	441.317	441.317	441.317	16.1048	16.1021	16.1074	194.553
1.29301	0.356858	DOWN	440.314	440.31	440.316	16.1059	16.0988	16.1074	688.385
3.56015	0.363446	UP	421.279	421.278	421.28	18.8971	18.8018	19.012	114.24
1.19601	0.364958	DOWN	214.146	214.144	214.147	15.7051	15.6979	15.7051	174.433
1.20153	0.369445	DOWN	281.25	281.249	281.251	19.2783	19.2425	19.2795	200.254
1.39013	0.372041	DOWN	283.265	283.263	283.267	21.1949	20.8945	21.504	442.835
1.10925	0.380617	UP	766.553	766.548	766.557	15.8961	15.8841	15.9153	202.161
1.10338	0.38458	DOWN	401.088	401.085	401.09	16.0874	16.0832	16.102	187.675
1.2705	0.388016	DOWN	596.404	596.4	596.407	15.1874	15.1682	15.1878	517.917
1.20846	0.388644	DOWN	723.506	723.499	723.509	15.5897	15.5854	15.5904	101.04
1.37625	0.389123	DOWN	611.421	611.419	611.422	15.3499	15.3409	15.359	23.0814
1.34868	0.391259	UP	443.241	443.241	443.241	17.7444	17.7412	17.7477	32.2891
1.83146	0.394675	UP	641.574	641.568	641.576	20.8203	20.418	21.1163	630.218
1.53954	0.401199	DOWN	656.226	656.224	656.227	6.68768	6.55875	6.87765	235.938
9.8313	0.405624	DOWN	267.074	267.073	267.075	5.4324	5.19588	5.75823	139.696
3.80514	0.416029	UP	389.31	389.307	389.311	19.4318	19.166	19.7008	6454.15
1.17862	0.417097	DOWN	724.508	724.503	724.511	15.5897	15.5854	15.5904	47.2635
2.43302	0.417114	DOWN	267.074	267.073	267.074	3.793	3.62895	3.83413	121.13
1.38827	0.418577	UP	374.956	374.954	374.958	13.2304	13.1935	13.2319	96.9241
1.09841	0.418936	UP	371.078	371.075	371.079	16.5593	16.5472	16.5672	360.08
1.30602	0.42431	DOWN	426.298	426.298	426.298	16.039	16.0328	16.0452	149.186
1.37262	0.425234	UP	467.287	467.283	467.288	18.7045	18.4203	18.9548	196.978
1.10672	0.433139	UP	191.02	191.02	191.021	19.5755	19.4915	19.6802	163.536
1.36446	0.433247	UP	299.099	299.099	299.1	1.44983	1.34845	1.47183	284.092
1.22329	0.435963	UP	243.198	243.197	243.198	17.115	17.1063	17.1335	14.773
1.28627	0.445531	UP	339.164	339.163	339.164	17.2112	17.2025	17.2198	138.957
1.55164	0.448612	DOWN	710.479	710.476	710.483	15.4741	15.4723	15.4749	194.177
1.04887	0.452914	DOWN	428.313	428.311	428.314	17.3937	17.3893	17.4142	82.4418
1.09806	0.457794	UP	753.515	753.509	753.518	15.4364	15.4357	15.455	179.046
1.15486	0.46065	UP	191.021	191.019	191.022	18.8573	18.82	19.0503	153.534
1.05688	0.462048	DOWN	278.185	278.183	278.187	17.0345	17.0275	17.0478	165.055
1.34981	0.464823	DOWN	725.52	725.519	725.52	16.54	16.5379	16.5421	182.803
1.06945	0.464942	DOWN	372.222	372.22	372.224	14.9777	14.9741	14.9965	227.439
1.27271	0.474087	UP	96.9606	96.9603	96.9615	12.0191	11.9562	12.0807	1098.8
1.13202	0.474179	UP	511.35	511.347	511.353	14.6533	14.6469	14.6732	1667.08
1.25598	0.478056	DOWN	655.222	655.221	655.224	7.2705	7.16532	7.30582	665.034
1.06946	0.478852	UP	765.55	765.545	765.554	15.8969	15.8918	15.9153	458.258
1.31318	0.492164	DOWN	146.047	146.047	146.047	1.55857	1.49168	1.6055	61.5256
1.15533	0.494307	DOWN	173.01	173.009	173.011	13.5198	13.5154	13.5907	37.6839
1.07984	0.496468	DOWN	772.481	772.476	772.486	15.3217	15.3028	15.322	300.906
1.08496	0.497476	UP	662.103	662.1	662.105	9.94712	9.92745	9.96675	274.158
2.71995	0.512686	DOWN	267.074	267.073	267.074	2.83863	2.6323	2.91392	81.5864
2.01918	0.512815	DOWN	159.104	159.103	159.104	16.0672	16.0643	16.07	157.757
1.05015	0.517431	UP	407.006	407.004	407.007	15.2834	15.2643	15.3023	68.0235
1.25883	0.517884	UP	271.229	271.227	271.231	18.1137	18.1093	18.3608	96.1465
1.56689	0.521538	DOWN	191.02	191.019	191.022	20.1714	19.8217	20.4465	152.744
1.05269	0.522805	UP	597.39	597.383	597.407	15.3782	15.1682	15.3793	862.097
1.0422	0.523844	DOWN	755.52	755.515	755.524	15.8962	15.8769	15.9161	351.344
1.68154	0.532624	DOWN	694.201	694.201	694.202	6.88622	6.87672	6.98508	81.9135
1.11166	0.533735	UP	512.354	512.35	512.355	14.6533	14.6275	14.6732	487.236
1.05583	0.53711	UP	191.02	191.019	191.02	15.9803	15.9726	15.9881	128.118
1.05119	0.53842	DOWN	371.219	371.217	371.221	14.9775	14.9741	14.9949	1023.9
1.23116	0.53932	UP	141.018	141.017	141.018	23.783	23.6407	23.9368	178.878
1.18326	0.54898	UP	191.021	191.019	191.022	20.84	20.7472	21.0333	154.115
1.04507	0.552917	DOWN	141.093	141.092	141.094	16.011	16.0046	16.0258	65.9275
1.62488	0.561514	UP	641.574	641.569	641.577	19.7008	19.5678	20.1798	629.235
1.06204	0.570166	UP	428.314	428.313	428.315	16.6925	16.6893	16.6957	42.3307
1.42431	0.573577	DOWN	611.419	611.416	611.421	16.2743	16.2723	16.2764	184.46
1.1184	0.581791	UP	191.021	191.019	191.022	18.3608	18.3395	18.4012	158.299
1.1739	0.598992	UP	191.02	191.02	191.022	17.3218	16.9993	17.3745	140.338
1.05907	0.610884	UP	367.261	367.259	367.262	17.3255	17.3147	17.3373	33.0227
1.10047	0.612284	DOWN	905.672	905.663	905.678	16.3557	16.3447	16.3747	39.7728
1.04556	0.624159	UP	598.391	598.386	598.395	15.379	15.3782	15.3982	323.464
1.26564	0.657253	DOWN	191.02	191.02	191.022	16.6705	16.5281	16.7017	124.328
1.39944	0.664111	DOWN	467.287	467.283	467.289	19.4123	19.2222	19.6045	306.002
1.10131	0.666657	DOWN	173.01	173.01	173.011	13.1552	13.1351	13.1928	38.5271
1.16006	0.670084	DOWN	499.35	499.347	499.353	16.1444	16.1399	16.1592	338.083
1.04801	0.672057	DOWN	265.149	265.147	265.151	17.8583	17.8462	17.8662	676.812
1.32344	0.674462	UP	331.291	331.29	331.292	18.6853	18.4575	18.7255	293.987
1.04077	0.720777	DOWN	741.502	741.497	741.506	15.8962	15.8933	15.9107	227.358
1.04428	0.724849	UP	921.679	921.671	921.683	15.5697	15.5499	15.5709	208.261
1.01862	0.728885	DOWN	753.515	753.509	753.519	15.9029	15.895	15.9153	2768.95
1.01627	0.733325	UP	159.104	159.103	159.104	15.3981	15.397	15.4158	907.31
1.17172	0.735277	DOWN	147.067	147.066	147.068	10.6088	10.566	10.6256	27.6147
1.03553	0.752641	UP	157.124	157.123	157.125	16.9327	16.931	16.9428	206.698
1.06957	0.774239	DOWN	754.518	754.513	754.52	15.4363	15.4346	15.4553	74.709
1.05767	0.77554	UP	205.037	205.036	205.038	13.539	13.3837	13.5768	126.046
1.06505	0.777838	DOWN	467.286	467.283	467.288	19.8917	19.6425	20.088	315.739
1.06438	0.790723	UP	980.684	980.682	980.685	16.0189	15.9916	16.0447	17.9652
1.02924	0.798803	DOWN	905.65	905.649	905.662	16.1253	16.121	16.1369	31.3698
1.02267	0.810937	DOWN	343.261	343.259	343.261	17.1093	17.0957	17.125	26.92
1.01323	0.82054	UP	428.313	428.309	428.316	16.104	16.0889	16.1253	52.7947
1.0346	0.820711	DOWN	963.689	963.681	963.693	16.367	16.3526	16.3747	687.268
1.14059	0.829796	DOWN	87.0458	87.0452	87.0462	14.5641	14.559	14.5762	64.7235
1.08286	0.835671	DOWN	111.009	111.009	111.01	14.746	14.483	14.7682	142.394
1.23948	0.84282	DOWN	655.222	655.22	655.224	4.8982	4.5365	5.22103	144.777
1.01083	0.860032	DOWN	754.518	754.512	754.522	15.9107	15.895	15.9161	1233.48
1.01569	0.862941	UP	612.408	612.402	612.41	15.7433	15.7409	15.7613	830.92
1.01954	0.870237	UP	192.024	192.023	192.025	14.7492	14.7434	14.7682	259.672
1.05794	0.873376	DOWN	367.261	367.259	367.263	17.7021	17.6833	17.7317	29.5906
1.02264	0.882093	DOWN	964.692	964.684	964.696	16.367	16.3526	16.3747	413.418
1.01176	0.885145	UP	613.41	613.405	613.412	15.7433	15.7409	15.754	198.833
1.05119	0.894954	UP	421.279	421.278	421.28	22.568	22.5483	22.5877	115.43
1.1083	0.895978	DOWN	331.289	331.287	331.292	20.7434	20.6482	20.8478	366.609
1.05615	0.914079	DOWN	191.02	191.02	191.022	22.7217	22.6258	22.7622	121.142
1.05756	0.920367	DOWN	267.073	267.072	267.073	2.21878	2.20462	2.23295	53.2745
1.01027	0.930859	DOWN	285.128	285.125	285.128	17.4213	17.4083	17.4325	132.257
1.01247	0.935835	UP	298.158	298.155	298.159	17.8904	17.8812	17.8968	225.589
1.01062	0.949944	UP	171.14	171.139	171.141	17.2579	17.2365	17.2602	212.019
1.00586	0.950046	UP	611.405	611.399	611.407	15.7433	15.7409	15.7613	2403.88
1.00531	0.950151	UP	740.506	740.503	740.513	15.8962	15.8841	15.9152	843.549
1.0199	0.960568	DOWN	407.266	407.265	407.267	21.1839	21.014	21.5443	419.725
1.07886	0.965423	DOWN	979.683	979.681	979.689	16.0375	16.0141	16.0492	28.8743
1.02325	0.967501	UP	87.0455	87.0453	87.0462	15.397	15.1874	15.3982	70.3024
1.49969	0.000854386	DOWN	368.293	368.293	368.293	17.4098	17.4083	17.4213	139.431
1.49034	0.0169336	UP	87.0463	87.0454	87.0465	11.3641	11.2997	11.459	284.607
1.48739	0.0163174	DOWN	966.672	966.671	966.674	16.348	16.3447	16.3526	156.538
1.47943	0.0437838	DOWN	147.067	147.066	147.068	10.8934	10.8642	10.9096	27.6147
1.47337	0.0178162	UP	294.18	294.178	294.18	16.8163	16.8157	16.8168	133.724
1.46983	0.0212951	DOWN	509.21	509.206	509.213	16.1442	16.1369	16.145	873.617
1.45527	0.0301957	UP	243.198	243.196	243.199	17.8385	17.8273	17.8437	186.89
1.44665	0.00211223	DOWN	156.105	156.103	156.105	18.255	18.247	18.266	17.5584
1.4411	0.038155	UP	588.072	588.071	588.073	12.7864	12.7584	12.8144	24.6993
1.44045	0.0473228	UP	173.01	173.009	173.011	14.3912	14.375	14.4258	203.777
1.43278	0.022314	DOWN	980.687	980.679	980.692	16.3553	16.3447	16.3686	364.22
1.42993	0.000528339	DOWN	199.147	199.147	199.147	17.5238	17.5225	17.5367	145.113
1.42578	0.0386255	DOWN	527.346	527.344	527.348	14.6313	14.6082	14.6543	162.612
1.41993	0.0380952	DOWN	979.684	979.675	979.688	16.3553	16.3447	16.3686	610.983
1.41421	0.00101989	DOWN	309.176	309.176	309.176	18.0253	18.018	18.0355	158.57
1.41391	0.0395647	DOWN	281.226	281.225	281.226	18.1325	18.1317	18.1325	18.2987
1.41018	0.0222318	DOWN	903.668	903.66	903.671	16.367	16.3526	16.3747	200.129
1.39778	0.0026708	DOWN	309.181	309.179	309.181	17.7027	17.6935	17.7225	54.0456
1.37268	0.027756	DOWN	371.293	371.291	371.293	17.7328	17.7287	17.7467	113.495
1.36414	0.0105266	DOWN	210.151	210.15	210.152	16.8097	16.7817	16.8168	66.7518
1.36333	0.0482136	UP	293.213	293.211	293.214	17.4325	17.4217	17.4405	155.551
1.33904	0.0467044	UP	271.229	271.227	271.23	17.6255	17.6132	17.6322	187.499
1.33116	0.0204447	DOWN	351.227	351.224	351.228	17.7275	17.7127	17.7418	333.061
1.32665	0.00287616	DOWN	283.237	283.235	283.24	17.6638	17.6513	17.6703	159.683
1.32322	0.0353126	DOWN	156.104	156.103	156.105	16.049	16.0424	16.0638	85.5397
1.31977	0.0051129	DOWN	904.651	904.645	904.656	15.8769	15.873	15.8841	367.917
1.29957	0.0319584	DOWN	283.264	283.263	283.266	18.6482	18.6112	18.6493	223.424
1.28668	0.039323	DOWN	283.241	283.238	283.242	17.1058	17.0848	17.115	25.6738
1.28287	0.00230662	DOWN	344.246	344.246	344.246	19.3463	19.3368	19.3557	38.2378
1.27599	0.000244991	DOWN	428.314	428.313	428.315	19.6038	19.6032	19.6045	24.1401
1.27291	0.0346546	DOWN	211.155	211.153	211.155	16.1744	16.1636	16.1825	160.542
1.26915	0.0289331	DOWN	385.272	385.271	385.273	16.744	16.7337	16.7463	143.01
1.25233	0.0272796	UP	588.072	588.071	588.073	13.4305	13.4215	13.4393	126.545
1.24855	0.00524232	DOWN	905.654	905.648	905.658	15.8769	15.873	15.8841	204.48
1.24677	0.0084111	DOWN	197.156	197.154	197.157	17.695	17.6893	17.7027	177.008
1.24617	0.0448798	DOWN	309.18	309.178	309.181	17.1818	17.1725	17.1908	267.271
1.23534	0.00593678	DOWN	156.104	156.103	156.105	17.4217	17.3908	17.4333	270.949
1.22624	0.00453304	DOWN	255.106	255.103	255.107	15.7816	15.7789	15.8008	70.1649
1.22335	0.0347813	DOWN	367.261	367.258	367.263	17.0285	17.0275	17.0385	439.242
1.21748	0.0304936	DOWN	156.104	156.103	156.105	14.9591	14.9549	14.9775	64.7907
1.21338	0.0074428	DOWN	254.102	254.1	254.103	15.7818	15.7789	15.7988	588.625
1.1737	0.0157705	DOWN	312.173	312.171	312.174	18.0947	18.093	18.1095	383.482
1.15644	0.0182679	DOWN	311.17	311.167	311.171	18.0947	18.093	18.1095	1775.08
1.1014	0.0229614	DOWN	339.201	339.198	339.202	18.5333	18.5158	18.534	882.359

## Sheet: 7002_Method 2A vsMethod 2B 0.8M
fold	pvalue	updown	mzmed	mzmin	mzmax	rtmed	rtmin	rtmax	maxint
33.5319	0.0156417	UP	308.978	308.978	308.979	14.9645	14.9618	14.9833	313.944
15.0976	0.00856643	UP	455.411	455.409	455.411	18.3708	18.3542	18.3843	445.838
13.398	0.0076683	DOWN	401.089	401.088	401.09	16.1158	16.0977	16.1171	187.675
12.9567	0.00663573	DOWN	671.052	671.052	671.053	1.0425	1.0265	1.05113	236.064
10.6792	0.00769266	UP	456.413	456.412	456.413	18.3693	18.3542	18.3843	147.456
7.60338	0.0453124	DOWN	629.062	629.061	629.063	0.889767	0.889033	0.8905	221.954
7.28218	0.0340857	DOWN	627.063	627.062	627.064	0.889767	0.889033	0.8905	272.346
7.14931	0.0349552	DOWN	628.064	628.063	628.065	0.889767	0.889033	0.8905	190.561
6.55322	0.000104069	UP	482.961	482.96	482.961	14.9267	14.924	14.9271	244.64
6.00366	0.0302234	DOWN	585.052	585.051	585.052	0.889767	0.889033	0.8905	184.188
5.68663	0.0339093	DOWN	486.052	486.051	486.053	0.889767	0.889033	0.8905	179.157
5.44332	0.0311819	DOWN	487.049	487.049	487.05	0.889767	0.889033	0.8905	188.429
5.24649	0.00207337	DOWN	857.054	857.054	857.055	1.10638	1.07732	1.13683	193.559
5.21228	0.0120759	DOWN	672.054	672.054	672.055	1.0345	1.0265	1.0425	125.921
5.20293	0.0207939	DOWN	344.041	344.04	344.041	0.906167	0.903733	0.909533	221.353
5.1278	0.00630486	DOWN	371.078	371.078	371.079	16.5716	16.5712	16.572	360.08
5.07583	0.0227494	DOWN	345.037	345.037	345.038	0.906167	0.903733	0.909533	202.138
5.00822	0.000733369	UP	228.206	228.205	228.207	18.369	18.3493	18.3843	691.969
5.00112	0.000175618	UP	505.989	505.988	505.991	15.0382	15.0215	15.0398	1451.32
4.91287	0.000306414	UP	506.991	506.99	506.991	15.0396	15.0373	15.0398	198.557
4.83863	0.00061668	UP	227.203	227.202	227.204	18.369	18.3493	18.3843	4067.84
4.74098	0.0262306	DOWN	485.051	485.05	485.051	0.8905	0.889033	0.903733	351.415
4.48766	0.0163783	DOWN	589.049	589.048	589.049	1.0425	1.00933	1.06957	244.537
4.27141	0.000453742	UP	426.022	426.021	426.022	15.0775	15.0564	15.0968	74.6758
4.26366	0.0154663	DOWN	835.059	835.059	835.06	1.0345	1.0265	1.0425	135.023
4.2222	0.0136778	DOWN	753.056	753.055	753.057	1.0425	1.0265	1.05113	197.545
4.21378	0.0212582	DOWN	343.038	343.037	343.039	0.90785	0.897783	0.91775	562.025
4.17586	0.0158048	DOWN	507.045	507.045	507.045	1.02333	1.00933	1.05113	344.172
4.12732	0.0188076	DOWN	508.047	508.047	508.047	1.01633	1.00933	1.02333	150.12
3.96648	0.0175588	DOWN	509.044	509.044	509.045	1.01633	1.00933	1.02333	133.391
3.46569	0.00105832	UP	558.501	558.499	558.502	18.373	18.3708	18.3843	192.23
3.44692	0.00314183	UP	557.499	557.495	557.5	18.3708	18.3683	18.3843	486.243
3.33526	0.00239585	UP	742.07	742.067	742.071	14.7204	14.6942	14.7213	170.281
3.19392	0.000917687	UP	426.022	426.021	426.023	14.6268	14.612	14.6449	415.663
3.19238	0.0207781	DOWN	201.027	201.027	201.027	1.10638	0.940667	1.11802	273.279
3.09943	0.0156301	DOWN	939.057	939.057	939.058	1.08803	1.07732	1.13683	150.73
3.06579	0.0127015	DOWN	530.042	530.042	530.042	1.1249	1.07732	1.15587	222.542
2.99581	0.0421164	DOWN	923.304	923.304	923.304	6.49421	6.47875	6.50967	87.7003
2.99105	0.0155527	DOWN	449.035	449.033	449.036	1.10593	1.07732	1.13683	438.157
2.98895	0.0140361	DOWN	366.035	366.035	366.036	1.1249	1.09408	1.15587	226.762
2.9528	0.0121475	DOWN	627.017	627.017	627.018	1.17868	1.14483	1.21253	173.423
2.94266	0.011321	DOWN	694.05	694.049	694.05	1.10638	1.07732	1.13683	153.794
2.92355	0.0144909	DOWN	612.046	612.045	612.046	1.10638	1.07732	1.15587	210.658
2.88341	0.00726604	DOWN	374.223	374.223	374.224	11.0207	10.9968	11.0622	201.174
2.85867	0.0152298	DOWN	447.035	447.034	447.037	1.11756	1.07732	1.15587	2237.75
2.83973	0.0178679	DOWN	283.03	283.029	283.031	1.1249	1.07732	1.15587	543.785
2.83941	0.0161201	DOWN	448.038	448.036	448.039	1.11756	1.07732	1.15587	617.168
2.78094	0.0167382	DOWN	365.032	365.031	365.034	1.11837	1.09408	1.15587	916.229
2.76212	0.00273614	UP	299.26	299.259	299.261	18.1203	18.1202	18.1325	377.735
2.73921	0.0134354	DOWN	775.051	775.047	775.051	1.09667	1.07732	1.13683	296.444
2.69198	0.0105807	DOWN	611.042	611.04	611.044	1.10021	1.07732	1.15587	612.044
2.68268	0.0275662	UP	905.048	905.045	905.053	11.7574	11.7546	11.7691	184.21
2.67665	0.0131763	DOWN	529.039	529.037	529.04	1.11837	1.07732	1.15587	787.534
2.63571	0.0174638	DOWN	463.01	463.01	463.01	1.19842	1.16163	1.21253	300.193
2.63379	0.00927765	DOWN	693.046	693.044	693.048	1.10021	1.07732	1.13683	415.88
2.58383	0.0340481	UP	807.081	807.078	807.086	11.7153	11.682	11.7211	215.477
2.50872	0.0135965	DOWN	589.198	589.198	589.198	1.42112	1.39527	1.44	202.087
2.39287	0.00298198	UP	297.245	297.243	297.246	17.8137	17.8118	17.8232	1140.32
2.38287	0.0196182	DOWN	395.118	395.116	395.119	1.43972	1.39527	1.45915	310.05
2.35763	0.000292741	UP	652.082	652.08	652.084	14.7016	14.6751	14.7024	137.734
2.2894	0.00995332	DOWN	677.215	677.211	677.215	1.42113	1.3789	1.43997	282.853
2.26745	0.00903662	UP	583.294	583.291	583.296	17.565	17.5622	17.5743	1069.79
2.2589	0.00798369	UP	584.297	584.294	584.299	17.5646	17.5555	17.5708	339.42
2.25315	0.00305066	UP	314.03	314.029	314.03	8.83358	8.81862	8.86895	74.8288
2.23614	0.0487963	DOWN	267.074	267.073	267.074	3.32873	3.26398	3.42122	112.423
2.16354	0.00440637	UP	629.056	629.053	629.056	14.482	14.4759	14.4948	185.135
2.09901	0.0130579	DOWN	939.645	939.642	939.647	16.3816	16.3626	16.3997	276.346
2.08521	0.0195339	DOWN	895.023	895.023	895.024	1.19657	1.16163	1.2315	167.181
2.08101	0.0229876	DOWN	940.649	940.648	940.65	16.3719	16.3626	16.3812	154.599
2.08098	0.0132553	DOWN	485.005	485.004	485.005	1.19842	1.16163	1.21253	257.534
2.01097	0.029106	DOWN	923.304	923.304	923.305	6.79653	6.75182	6.84655	191.537
1.99952	0.0302043	DOWN	470.034	470.034	470.035	1.15889	1.14327	1.17452	227.432
1.98844	0.00768661	DOWN	357.063	357.063	357.064	15.6636	15.6449	15.6647	184.377
1.98729	0.00637906	DOWN	567.216	567.213	567.217	1.42987	1.3789	1.44	665.67
1.98514	0.015523	DOWN	961.052	961.05	961.053	1.14167	1.11123	1.15587	290.624
1.98474	0.00871882	UP	628.071	628.068	628.071	14.3817	14.3473	14.3817	139.898
1.96965	0.0203595	DOWN	941.646	941.645	941.648	16.3719	16.3626	16.3812	125.98
1.95074	0.0095003	DOWN	649.011	649.009	649.012	1.21819	1.16163	1.25087	474.28
1.95033	0.0253087	UP	276.989	276.988	276.99	14.3939	14.3843	14.402	461.432
1.94082	0.0233133	DOWN	813.019	813.019	813.02	1.19657	1.16163	1.2315	215.215
1.93424	0.00110368	DOWN	596.214	596.211	596.215	1.42118	1.3789	1.43997	394.076
1.92956	0.0173732	DOWN	731.014	731.013	731.016	1.21819	1.16163	1.25087	390.015
1.92867	0.0379891	DOWN	903.668	903.666	903.671	16.3816	16.3626	16.3997	200.129
1.92669	0.00520237	DOWN	656.225	656.223	656.227	6.59949	6.49063	6.6513	235.938
1.91261	0.0252867	DOWN	147.067	147.066	147.068	11.7286	11.6958	11.7563	478.65
1.91255	0.00276205	DOWN	595.211	595.208	595.212	1.42987	1.3789	1.44	1637.92
1.90861	0.0365138	DOWN	387.027	387.025	387.028	1.16793	1.12797	1.1747	1413.28
1.90859	0.0441082	DOWN	305.024	305.023	305.025	1.16793	1.12797	1.1747	788.021
1.90806	0.00971356	DOWN	567.008	567.006	567.009	1.21257	1.16163	1.2315	404.973
1.90759	0.000768957	DOWN	509.2	509.2	509.2	1.42112	1.3789	1.44	207.822
1.90729	0.00379608	DOWN	552.038	552.035	552.038	1.16793	1.12797	1.17452	265.514
1.89448	0.0112694	DOWN	716.045	716.043	716.046	1.15871	1.11123	1.17452	263.16
1.88888	0.00225078	DOWN	508.198	508.196	508.199	1.42987	1.3789	1.44	740.065
1.88765	0.04376	DOWN	535.153	535.151	535.154	6.80799	6.75182	6.84655	294.181
1.87915	0.022371	DOWN	469.03	469.028	469.031	1.15471	1.12797	1.17452	1568.62
1.86652	0.0192894	DOWN	879.047	879.044	879.049	1.13651	1.10442	1.15708	349.175
1.86626	0.00689326	DOWN	634.041	634.039	634.042	1.15939	1.12797	1.17452	298.726
1.86076	7.60361e-05	DOWN	507.194	507.192	507.196	1.42987	1.3789	1.44	3669.96
1.83961	0.00806647	DOWN	551.033	551.032	551.035	1.15471	1.12797	1.17452	1695.32
1.82898	0.00616494	UP	295.229	295.228	295.23	17.6542	17.6413	17.6675	503.976
1.79951	0.00645311	DOWN	633.037	633.035	633.039	1.15471	1.12205	1.17452	1440.86
1.79142	0.0107037	DOWN	715.04	715.038	715.042	1.13651	1.12205	1.17415	1221.25
1.791	0.024356	DOWN	797.044	797.041	797.046	1.13651	1.11123	1.15708	532.725
1.76548	0.00384213	DOWN	573.486	573.483	573.488	18.8655	18.8647	18.9035	346.102
1.75845	0.0029554	DOWN	266.215	266.214	266.215	18.3595	18.35	18.369	122.327
1.75261	0.0497542	DOWN	966.671	966.671	966.674	16.3812	16.3626	16.382	156.538
1.74389	0.0246329	DOWN	612.148	612.146	612.151	11.6178	11.6009	11.6436	357.536
1.69484	0.00764649	UP	524.627	524.626	524.63	15.0777	15.0756	15.0783	387.366
1.69444	0.00490602	DOWN	314.119	314.117	314.119	1.42983	1.3789	1.43997	359.506
1.67682	0.00530654	DOWN	313.115	313.114	313.116	1.43911	1.3789	1.44	2621.27
1.67157	0.0198153	DOWN	329.289	329.288	329.29	16.6944	16.6598	16.7217	36.8984
1.66916	0.00263679	UP	525.128	525.127	525.128	15.0775	15.0756	15.0779	179.094
1.65719	0.0252607	DOWN	683.227	683.224	683.229	1.42118	1.3789	1.43997	636.512
1.64043	0.00139848	DOWN	329.289	329.287	329.289	17.3377	17.3353	17.3467	162.257
1.63874	0.013212	DOWN	616.536	616.536	616.537	18.8655	18.8647	18.8843	210.624
1.63366	0.00952186	DOWN	253.094	253.093	253.095	1.43984	1.3789	1.45677	1078.99
1.63194	0.00279777	UP	298.247	298.247	298.249	17.8176	17.8118	17.8427	242.18
1.59276	0.00625828	DOWN	401.131	401.129	401.132	1.42983	1.3789	1.43997	758.484
1.58405	0.0270633	DOWN	329.288	329.288	329.288	18.1773	18.164	18.1905	912.846
1.58321	0.013767	DOWN	613.145	613.144	613.147	11.6085	11.6009	11.6386	194.91
1.54769	0.00513991	DOWN	633.1	633.097	633.101	8.86141	8.81862	8.89835	332.433
1.53133	0.0135109	DOWN	267.074	267.073	267.074	6.8274	6.77212	6.89513	733.679
1.52115	0.0229739	UP	725.506	725.506	725.507	15.9121	15.9089	15.9286	127.511
	Features with p value < 0.05 and/or Fold change < 1.5
1.77682	0.0501707	DOWN	141.018	141.017	141.018	1.16811	1.12797	1.19733	354.633
1.49962	0.0501801	UP	724.505	724.504	724.51	15.9099	15.8904	15.9286	407.906
2.13025	0.0520826	DOWN	407.226	407.226	407.226	10.7701	10.7555	10.7846	124.033
1.20756	0.0521275	DOWN	330.292	330.29	330.293	22.7261	22.6625	22.891	438.4
1.48855	0.0529683	DOWN	715.474	715.472	715.477	15.92	15.9089	15.9473	615.672
2.09255	0.0551319	DOWN	405.228	405.226	405.23	10.8385	10.7555	10.858	349.037
1.67686	0.0567003	DOWN	375.294	375.293	375.295	22.6777	22.5808	22.7465	232.666
1.39844	0.0572474	UP	467.287	467.286	467.289	22.6528	22.6313	22.9092	174.808
1.15356	0.0592099	DOWN	173.01	173.009	173.011	13.2001	13.1627	13.2561	38.5271
1.09665	0.0598156	DOWN	254.102	254.101	254.103	15.7786	15.7776	15.7967	588.625
1.48135	0.0598877	DOWN	714.478	714.477	714.482	15.92	15.9089	15.9297	652.37
1.20391	0.0612978	DOWN	159.104	159.103	159.104	13.919	13.882	13.9324	247.233
1.79191	0.0631197	DOWN	375.293	375.293	375.295	21.0613	20.9642	21.2502	234.477
1.21081	0.0631835	DOWN	286.24	286.238	286.241	18.8844	18.8647	18.9035	973.458
1.4461	0.0648863	DOWN	713.475	713.474	713.479	15.92	15.9089	15.9297	1448.71
1.72343	0.0655091	DOWN	691.2	691.198	691.201	6.95213	6.8902	6.95503	1027.78
1.29419	0.0669116	DOWN	509.21	509.209	509.213	16.1545	16.1539	16.1728	873.617
2.42864	0.0670312	DOWN	146.047	146.047	146.047	2.48772	2.4235	2.55193	60.7869
1.65759	0.0676071	DOWN	403.308	403.308	403.309	21.7945	21.7807	21.9947	406.395
1.65958	0.0681195	DOWN	633.1	633.097	633.101	8.51155	8.44953	8.59352	228.701
1.40276	0.068947	DOWN	692.201	692.201	692.204	6.95598	6.8902	6.97712	249.824
1.7706	0.0691438	DOWN	979.684	979.682	979.687	16.3806	16.3626	16.3997	610.983
1.22051	0.0703247	DOWN	585.53	585.526	585.531	19.151	19.1117	19.1522	287.125
1.27211	0.0704765	DOWN	473.284	473.28	473.285	19.1132	19.0925	19.133	167.799
3.60162	0.0704796	DOWN	369.252	369.252	369.252	10.7793	10.7555	10.803	197.031
2.69883	0.0713099	DOWN	146.047	146.047	146.047	3.54149	3.42122	3.70645	71.694
2.25126	0.0737854	DOWN	267.074	267.073	267.074	3.61311	3.58115	3.70645	118.977
3.32678	0.0741249	DOWN	267.074	267.073	267.074	4.62197	4.60538	4.91072	110.31
1.714	0.074798	DOWN	694.202	694.201	694.202	6.95213	6.83388	6.97325	114.797
2.95597	0.0749562	DOWN	257.152	257.152	257.153	11.1567	11.1463	11.1672	153.299
1.34318	0.0764592	DOWN	487.307	487.304	487.308	14.6476	14.6168	14.6638	205.103
1.26355	0.0770123	DOWN	390.313	390.313	390.314	18.2162	18.0428	18.2542	163.22
1.1573	0.0805996	DOWN	346.261	346.259	346.262	18.3995	18.3875	18.4225	41.2727
1.9167	0.0812128	DOWN	693.197	693.195	693.199	7.57583	7.33245	7.61032	549.559
1.93966	0.0814496	DOWN	146.047	146.047	146.047	5.95158	5.82768	6.05982	157.461
1.47857	0.0860568	DOWN	655.222	655.221	655.224	6.6104	6.49063	6.6513	754.057
1.78403	0.0873443	DOWN	693.199	693.196	693.199	6.9342	6.8902	6.97325	424.317
1.57211	0.0874528	DOWN	511.352	511.352	511.353	15.6644	15.6449	15.6838	15.1343
1.32647	0.0877882	UP	293.177	293.176	293.179	16.839	16.8345	16.8543	552.058
2.10266	0.0893473	DOWN	389.31	389.309	389.311	19.8547	19.7933	19.9323	998.417
1.17865	0.0898797	DOWN	211.154	211.154	211.155	16.1923	16.1913	16.2107	160.542
1.25598	0.0914246	UP	271.229	271.228	271.23	17.6413	17.6388	17.6675	173.869
1.3607	0.0924484	DOWN	255.105	255.105	255.107	16.166	16.1541	16.1728	344.761
2.07947	0.0926527	DOWN	713.477	713.476	713.478	17.3065	17.2972	17.3158	29.2951
1.13221	0.0942018	UP	428.314	428.313	428.316	16.0882	16.0781	16.0984	57.4235
2.30049	0.0959166	DOWN	305.025	305.025	305.025	1.7106	1.69852	1.72268	34.1912
1.95128	0.0965875	UP	710.116	710.114	710.12	11.6734	11.6572	11.699	149.46
1.0959	0.0967016	DOWN	284.261	284.26	284.261	16.5772	16.5712	16.5891	150.151
2.33899	0.0968607	DOWN	649.22	649.22	649.221	1.43986	1.43972	1.44	175.849
1.20412	0.0970541	DOWN	133.052	133.051	133.052	9.76737	9.74087	9.80725	861.311
2.04872	0.0970741	UP	709.113	709.111	709.117	11.682	11.6572	11.739	508.343
5.86969	0.0998966	DOWN	267.074	267.073	267.074	5.31293	5.26932	5.39265	139.696
1.17951	0.1008	DOWN	309.18	309.179	309.181	17.2017	17.2003	17.2173	267.271
1.34111	0.102217	DOWN	584.216	584.214	584.219	17.0461	17.0297	17.0482	405.224
1.71127	0.104047	DOWN	370.236	370.234	370.236	13.9876	13.9448	13.9941	464.994
1.74332	0.104909	UP	87.0457	87.0455	87.0461	14.5717	14.5702	14.6556	56.3527
1.64328	0.106047	DOWN	694.201	694.201	694.202	7.57583	7.55337	7.57947	160.621
1.36382	0.108496	UP	695.51	695.507	695.511	14.8897	14.8662	14.8909	160.86
1.15592	0.108961	DOWN	283.266	283.264	283.267	19.0762	19.0358	19.1067	227.514
1.16738	0.109452	DOWN	662.103	662.101	662.105	9.9604	9.91285	9.98147	252.629
1.34363	0.113648	DOWN	371.293	371.291	371.294	18.0943	18.0817	18.1132	332.465
1.60113	0.116574	DOWN	692.203	692.2	692.204	7.57956	7.55337	7.61032	412.475
1.43674	0.116619	UP	271.229	271.228	271.23	18.1395	18.1258	18.152	107.55
1.14011	0.116918	UP	749.135	749.132	749.136	14.8338	14.8283	14.8355	326.21
4.00879	0.118056	DOWN	693.199	693.198	693.199	5.60431	5.58665	5.62197	12.5485
3.83624	0.124578	DOWN	267.074	267.073	267.074	4.40032	4.2718	4.48412	124.992
1.11939	0.12793	UP	61.9892	61.9888	61.9897	9.0517	9.0292	9.08445	709.831
4.26667	0.128934	DOWN	692.204	692.203	692.204	5.61378	5.60558	5.62197	9.98556
1.09289	0.129002	DOWN	278.186	278.184	278.187	17.0555	17.048	17.0667	165.055
1.14014	0.129208	UP	389.31	389.308	389.311	22.7361	22.6673	22.963	1196.69
1.39969	0.130634	DOWN	655.232	655.228	655.233	1.43041	1.3789	1.44	241.85
1.15558	0.131157	DOWN	679.504	679.504	679.507	15.9115	15.9089	15.9473	290.258
1.58865	0.131406	DOWN	965.68	965.678	965.686	16.382	16.3626	16.3997	308.741
1.40297	0.132231	UP	428.314	428.312	428.315	16.4371	16.4193	16.4391	191.577
1.32293	0.133721	DOWN	254.102	254.102	254.104	16.166	16.1541	16.1728	2724.15
2.26397	0.135031	DOWN	980.687	980.684	980.69	16.3809	16.3626	16.382	364.22
1.15243	0.136659	UP	407.005	407.003	407.007	15.0969	15.0946	15.1158	167.947
1.34314	0.136858	UP	555.263	555.26	555.265	17.0107	17.0085	17.0258	173.443
2.24194	0.141434	DOWN	407.266	407.264	407.267	19.4092	19.3205	19.5703	229.841
1.07089	0.141481	UP	428.314	428.311	428.315	17.4332	17.4303	17.447	82.4418
1.23454	0.143625	UP	554.985	554.983	554.987	13.1441	12.8623	13.2186	1928.12
1.65345	0.144172	DOWN	316.047	316.045	316.048	8.85732	8.81862	8.87553	731.322
4.92513	0.146118	DOWN	923.304	923.304	923.305	5.60558	5.56325	5.62677	42.5221
4.61461	0.146672	DOWN	691.2	691.2	691.2	5.60558	5.56325	5.62197	34.5844
1.72491	0.149521	DOWN	156.104	156.103	156.105	17.4358	17.4117	17.4547	270.949
1.1463	0.150872	UP	371.219	371.218	371.221	15.0025	14.9995	15.0209	1054.03
1.16412	0.152373	DOWN	329.289	329.288	329.29	22.8197	22.6673	22.891	1586.65
2.05326	0.15263	DOWN	439.329	439.328	439.331	16.1545	16.1539	16.1728	302.389
1.23986	0.153299	UP	511.351	511.349	511.352	14.6846	14.6556	14.7016	1495.22
1.22744	0.153606	UP	512.354	512.352	512.355	14.6846	14.6556	14.7016	455.404
1.1496	0.153925	DOWN	210.151	210.151	210.152	16.1923	16.1913	16.2107	1211.8
1.13691	0.15875	DOWN	389.309	389.309	389.31	18.1228	18.0817	18.164	500.857
1.08589	0.162711	DOWN	277.182	277.181	277.184	17.0555	17.048	17.0667	876.538
1.26683	0.162859	UP	191.021	191.02	191.022	14.7773	14.7617	14.7966	3365.56
1.20971	0.165118	DOWN	741.503	741.502	741.506	15.9277	15.9095	15.9473	227.358
1.79318	0.165672	DOWN	666.483	666.481	666.485	16.3151	16.3053	16.3241	309.494
1.16755	0.171032	DOWN	806.586	806.584	806.59	15.8912	15.8902	15.9098	538.138
1.67108	0.171815	DOWN	692.201	692.201	692.204	7.33242	7.30987	7.34783	297.477
1.20163	0.177067	UP	555.989	555.986	555.99	13.1441	12.8623	13.2001	253.044
1.16347	0.178642	UP	678.097	678.095	678.098	14.8527	14.847	14.8541	132.622
2.97559	0.182579	DOWN	267.074	267.074	267.074	3.99337	3.89843	4.13048	130.69
1.76163	0.187311	DOWN	429.273	429.273	429.273	10.7793	10.7555	10.803	126.35
5.22497	0.188809	DOWN	146.047	146.047	146.047	5.29373	5.22307	5.39742	86.6794
1.8223	0.194296	UP	612.147	612.146	612.148	11.3003	11.2914	11.3092	151.954
1.23661	0.198746	DOWN	771.478	771.476	771.482	15.3329	15.3234	15.3424	736.899
1.17606	0.199606	UP	299.202	299.201	299.202	18.2522	18.236	18.2683	168.979
1.73979	0.19974	DOWN	329.289	329.288	329.29	21.0952	21.0297	21.254	1446.8
1.75093	0.200798	DOWN	709.488	709.487	709.493	15.3892	15.3797	15.399	303.549
1.38362	0.20085	DOWN	691.198	691.196	691.201	7.57583	7.36665	7.61032	1373.3
1.55056	0.201494	DOWN	822.575	822.57	822.578	15.5882	15.5875	15.6074	325.487
2.29494	0.201631	DOWN	655.223	655.221	655.224	5.61618	5.59885	5.84213	508.139
1.21432	0.201787	DOWN	407.265	407.265	407.266	20.6722	20.6233	20.7212	213.024
1.33075	0.203416	UP	265.15	265.148	265.151	17.8895	17.8703	17.901	749.006
1.96147	0.205518	DOWN	553.398	553.398	553.398	16.211	16.2107	16.2113	244.735
1.32299	0.211703	DOWN	214.146	214.146	214.147	15.7117	15.7017	15.7218	174.433
1.07709	0.212615	UP	173.01	173.01	173.011	14.793	14.7778	14.7977	355.013
2.0022	0.216906	DOWN	725.52	725.52	725.52	16.5622	16.5525	16.572	182.803
1.56932	0.21705	DOWN	426.298	426.298	426.298	16.0602	16.0598	16.0606	149.186
1.49935	0.21711	DOWN	596.404	596.402	596.407	15.2006	15.1902	15.2101	517.917
1.1189	0.222708	DOWN	805.582	805.581	805.587	15.8912	15.8902	15.9098	1113.77
1.10421	0.226596	DOWN	191.021	191.02	191.022	15.7016	15.6831	15.7029	562.26
1.11544	0.229373	DOWN	678.501	678.5	678.505	15.92	15.9089	15.9297	1062.95
1.26356	0.229482	DOWN	443.244	443.243	443.244	22.7736	22.7467	22.8005	125.117
1.14195	0.231882	UP	141.093	141.093	141.094	16.3428	16.3243	16.3441	793.712
1.08565	0.232624	DOWN	283.265	283.264	283.266	21.1601	21.0823	21.3448	442.835
1.47501	0.236671	DOWN	440.314	440.312	440.316	16.119	16.1158	16.135	688.385
1.10217	0.237188	DOWN	677.498	677.497	677.502	15.92	15.9089	15.9473	2455.41
1.37152	0.241513	UP	277.993	277.992	277.994	13.0692	12.9311	13.2232	146
1.40944	0.242264	DOWN	441.317	441.317	441.317	16.1168	16.1164	16.1171	194.553
1.15892	0.242834	UP	879.181	879.177	879.185	15.1341	15.1328	15.1533	520.022
1.34855	0.244137	DOWN	331.291	331.291	331.291	22.9393	22.8797	22.999	136.465
1.24583	0.245233	DOWN	375.294	375.293	375.296	20.5273	20.1922	20.8335	200.583
1.51329	0.248696	DOWN	710.476	710.476	710.476	15.5124	15.5122	15.5126	194.177
1.45026	0.249714	UP	299.099	299.098	299.1	1.44824	1.4397	1.45915	162.115
1.53473	0.252464	UP	341.246	341.246	341.246	17.6222	17.6218	17.6225	412.659
1.23103	0.253231	DOWN	737.522	737.522	737.522	16.9912	16.9908	16.9915	23.9849
1.13684	0.254172	DOWN	807.588	807.586	807.591	15.8903	15.8744	15.9098	178.977
1.15315	0.254408	UP	878.178	878.175	878.182	15.1341	15.1328	15.1533	1507.76
1.54082	0.254469	DOWN	330.292	330.291	330.293	19.4928	19.3392	19.6278	415.6
1.36999	0.256943	DOWN	753.515	753.512	753.519	15.3986	15.3795	15.4174	179.046
1.18367	0.260809	UP	739.522	739.521	739.526	15.9115	15.9089	15.9286	2121.11
1.08257	0.261113	DOWN	256.238	256.236	256.239	19.151	19.1117	19.1522	187.079
1.18516	0.262978	DOWN	772.481	772.479	772.486	15.3421	15.3234	15.3424	300.906
1.08794	0.265876	UP	325.186	325.184	325.187	18.3308	18.3113	18.3458	1482.42
1.13024	0.275333	UP	191.02	191.02	191.021	17.7945	17.707	17.8815	109.797
1.07066	0.283326	UP	297.155	297.153	297.156	17.9088	17.8897	17.9202	850.742
1.23462	0.285405	UP	293.18	293.179	293.182	18.35	18.3302	18.3652	264.391
1.23303	0.286788	UP	368.293	368.293	368.293	17.4308	17.4303	17.4312	139.431
1.10859	0.28973	UP	372.222	372.221	372.224	15.0025	14.9995	15.0209	227.777
1.16111	0.290582	UP	192.024	192.023	192.025	14.7745	14.759	14.7956	281.7
1.12841	0.291673	DOWN	451.329	451.328	451.331	14.6652	14.6362	14.6826	394.954
1.07236	0.294093	DOWN	313.169	313.167	313.17	18.1202	18.1067	18.1203	131.435
1.20479	0.298187	UP	194.929	194.928	194.93	12.0013	11.9451	12.1395	1042.62
1.29871	0.29875	UP	191.021	191.02	191.022	18.8843	18.8647	18.8845	153.534
1.32718	0.302435	DOWN	754.519	754.515	754.521	15.3986	15.3795	15.4174	74.709
1.06674	0.305805	DOWN	312.173	312.172	312.174	18.1202	18.1008	18.1325	383.482
1.78424	0.308326	DOWN	656.225	656.224	656.227	5.69482	5.59885	5.8638	152.498
1.1283	0.309139	UP	316.046	316.045	316.046	8.46722	8.43077	8.47342	567.742
1.18296	0.314923	DOWN	641.575	641.575	641.576	22.8367	22.7655	22.9092	136.262
1.10471	0.320504	DOWN	283.266	283.264	283.266	22.9385	22.876	22.945	127.357
1.18183	0.32422	UP	199.172	199.17	199.173	17.8263	17.8128	17.8427	345.16
2.68906	0.32511	DOWN	329.288	329.288	329.29	20.853	20.778	20.8535	1446.8
1.09698	0.328158	DOWN	527.346	527.344	527.348	14.6494	14.6362	14.6661	162.612
1.988	0.331136	DOWN	87.0456	87.0455	87.0461	15.4364	15.3985	15.4365	66.5037
1.33746	0.337284	DOWN	656.226	656.223	656.227	7.61062	7.5723	7.6251	369.556
1.30591	0.341329	UP	374.956	374.955	374.958	12.6769	12.655	12.7323	446.843
1.54905	0.342102	DOWN	499.351	499.349	499.351	16.1549	16.1541	16.1728	338.083
1.22379	0.344785	UP	96.9606	96.9604	96.9611	12.4009	12.3411	12.4131	778.499
1.34143	0.348485	DOWN	963.689	963.687	963.692	16.3818	16.38	16.3997	687.268
1.3325	0.3486	DOWN	964.692	964.69	964.695	16.3818	16.38	16.3997	413.418
1.09599	0.355177	UP	385.235	385.234	385.237	15.3423	15.342	15.3612	4179.05
1.07771	0.356452	UP	326.189	326.187	326.19	18.3308	18.3113	18.3458	355.799
1.11112	0.361129	UP	880.183	880.18	880.187	15.1341	15.1328	15.1533	159.752
1.67898	0.362288	DOWN	191.021	191.021	191.022	16.6678	16.6098	16.6862	124.328
1.15321	0.363508	UP	737.52	737.519	737.524	15.9102	15.9089	15.9286	15296.2
1.43393	0.36412	UP	390.313	390.311	390.314	20.872	20.8145	20.8723	339.819
1.11043	0.368471	UP	598.391	598.389	598.395	15.4079	15.3985	15.4176	312.323
1.05527	0.371551	UP	344.246	344.244	344.246	17.5172	17.5072	17.527	140.95
1.14571	0.372525	UP	243.198	243.197	243.199	17.8711	17.8513	17.8815	186.89
1.52288	0.379344	UP	467.287	467.286	467.289	19.778	19.4183	20.0073	147.672
1.54127	0.3852	DOWN	597.407	597.407	597.407	15.1913	15.191	15.1917	194.343
1.04771	0.397066	DOWN	311.17	311.168	311.171	18.1202	18.1067	18.1325	1775.08
1.11645	0.399597	DOWN	226.146	226.146	226.146	15.8528	15.8355	15.8535	132.745
1.7033	0.406446	UP	390.313	390.311	390.314	19.9482	19.7372	20.0622	314.816
1.34602	0.407954	UP	819.598	819.596	819.599	16.0049	15.9876	16.0221	131.46
1.21036	0.418034	UP	390.313	390.313	390.314	19.4566	19.2652	19.6083	287.36
1.19754	0.423931	DOWN	191.021	191.02	191.022	21.4877	21.4242	21.5085	122.857
1.23943	0.426633	DOWN	576.078	576.077	576.081	12.0008	11.9451	12.0018	118.927
1.06841	0.428567	DOWN	755.521	755.519	755.524	15.9277	15.9095	15.9473	329.155
1.11978	0.438421	UP	738.523	738.522	738.527	15.9102	15.9089	15.9286	6635.95
2.07523	0.445876	UP	355.196	355.194	355.196	17.568	17.5643	17.581	1138.38
1.07762	0.448424	UP	467.288	467.288	467.288	18.7799	18.7322	18.8277	112.937
1.19612	0.449915	DOWN	226.146	226.145	226.147	16.185	16.1728	16.1928	314.08
1.34558	0.460035	DOWN	331.291	331.291	331.291	19.3612	19.3045	19.4368	127.468
1.07374	0.468644	DOWN	390.313	390.311	390.314	22.6625	22.6528	22.6673	359.387
1.43815	0.469814	DOWN	389.311	389.309	389.311	20.1922	20.0842	20.3498	1063.24
1.06982	0.473695	UP	386.238	386.237	386.241	15.3423	15.342	15.3612	982.579
2.05438	0.474306	UP	191.021	191.02	191.021	21.9182	21.7427	22.0702	117.551
1.28453	0.478359	UP	87.0459	87.0453	87.0464	11.3397	11.2952	11.4022	256.496
1.11413	0.479747	DOWN	405.029	405.029	405.03	14.7904	14.5536	14.8162	121.547
1.04395	0.479805	DOWN	242.141	242.14	242.142	16.1735	16.1727	16.1918	243.321
1.10414	0.483041	DOWN	428.315	428.314	428.315	18.8372	18.8278	18.8465	34.7215
1.16629	0.485309	DOWN	824.566	824.56	824.567	15.6264	15.6255	15.6453	174.295
1.09441	0.494373	DOWN	643.358	643.355	643.359	14.7034	14.6942	14.7204	765.897
1.08638	0.500481	UP	467.287	467.287	467.288	20.2792	20.2663	20.406	149.556
1.04885	0.501905	UP	298.158	298.156	298.159	17.9088	17.8897	17.9202	168.067
1.8989	0.502634	UP	403.307	403.307	403.307	20.9287	20.8523	21.005	502.071
1.12858	0.508665	UP	832.982	832.979	832.985	13.1643	13.0685	13.2001	361.625
1.13088	0.509436	DOWN	171.141	171.139	171.141	17.2707	17.258	17.2797	212.019
1.09017	0.511197	UP	597.388	597.386	597.391	15.3988	15.3985	15.4176	953.27
1.06055	0.516731	UP	387.241	387.239	387.243	15.3423	15.342	15.3612	162.787
1.31329	0.51912	UP	283.266	283.264	283.266	18.668	18.6355	18.7887	223.424
1.52765	0.534872	UP	403.308	403.308	403.309	22.4761	22.4438	22.5083	438.468
1.18215	0.535299	DOWN	655.222	655.22	655.224	7.60263	7.5723	7.6251	1258.69
1.12726	0.535718	UP	309.176	309.174	309.176	18.0437	18.0428	18.055	167.504
1.24706	0.539707	DOWN	389.31	389.308	389.312	20.8342	20.5657	21.1752	1101.9
1.10603	0.553845	DOWN	407.266	407.264	407.267	22.7262	22.5747	22.8548	225.694
1.53492	0.555174	UP	341.18	341.178	341.181	17.3601	17.3537	17.3765	734.212
1.4258	0.572165	UP	210.152	210.15	210.152	18.6745	18.6558	18.6802	25.7141
1.07569	0.590325	DOWN	644.361	644.358	644.362	14.7034	14.6942	14.7204	279.3
1.11445	0.597566	UP	191.021	191.02	191.021	16.42	16.3817	16.4754	137.17
1.20646	0.603427	DOWN	375.294	375.293	375.295	19.8178	19.6433	19.9132	180.28
1.34317	0.60817	DOWN	267.073	267.073	267.074	6.14156	5.76287	6.31647	173.248
1.03476	0.613923	DOWN	156.104	156.103	156.105	14.9825	14.9656	15.0022	64.983
1.06768	0.616215	DOWN	613.41	613.408	613.412	15.7592	15.7585	15.7777	198.833
1.15311	0.630218	DOWN	641.575	641.575	641.577	19.7036	19.5697	19.7228	124.455
1.02976	0.641117	UP	344.247	344.247	344.247	18.1297	18.1198	18.1395	20.5532
1.1961	0.642525	DOWN	87.0457	87.0453	87.0463	14.006	13.8494	14.0317	43.9616
1.02066	0.646197	UP	159.104	159.103	159.104	15.4268	15.4174	15.4365	890.4
1.06003	0.647215	DOWN	173.01	173.01	173.01	18.3529	18.3517	18.3542	17.5452
1.05607	0.651191	UP	784.152	784.152	784.156	15.1161	15.1136	15.1341	136.671
1.03981	0.663877	UP	173.01	173.01	173.011	14.4228	14.4005	14.4409	176.221
1.03565	0.672916	UP	255.234	255.233	255.235	19.1514	19.1117	19.1705	1018.74
1.0936	0.673963	UP	96.961	96.9605	96.9615	11.9872	11.9785	12.1031	986.403
1.0521	0.678635	DOWN	740.506	740.504	740.507	15.9115	15.9089	15.9286	799.851
1.20929	0.688975	UP	403.307	403.306	403.308	19.4195	19.4155	19.6275	385.212
1.08831	0.691198	UP	269.213	269.212	269.214	17.4413	17.4308	17.4547	181.224
1.1422	0.697966	DOWN	329.29	329.288	329.29	19.4195	19.3612	19.4565	1543.09
1.10544	0.704668	UP	921.679	921.675	921.683	15.588	15.569	15.5889	253.372
1.04674	0.718308	DOWN	612.407	612.405	612.41	15.7592	15.7585	15.7777	830.92
1.1271	0.72366	DOWN	146.047	146.047	146.047	1.57107	1.52667	1.58768	61.5256
1.26877	0.743291	UP	655.222	655.221	655.224	4.8247	4.67747	4.97358	144.777
1.04587	0.745201	UP	111.01	111.009	111.01	14.7617	14.5162	14.7791	145.024
1.02829	0.75806	DOWN	141.018	141.017	141.018	23.8027	23.751	23.8262	168.395
1.44398	0.760692	UP	267.074	267.073	267.074	2.84475	2.55193	3.04457	61.0081
1.02092	0.769261	DOWN	467.287	467.287	467.288	20.8715	20.782	21.0103	149.367
1.09365	0.780897	UP	156.104	156.103	156.104	18.2733	18.2592	18.3072	17.5584
1.03027	0.783871	DOWN	285.128	285.128	285.128	17.4501	17.45	17.4502	132.257
1.17983	0.784723	DOWN	656.227	656.226	656.227	4.84483	4.82253	4.86712	43.2236
1.02811	0.837137	DOWN	611.404	611.402	611.407	15.7592	15.7585	15.7777	2403.88
1.01824	0.840941	UP	390.313	390.312	390.314	22.919	22.8623	22.963	359.387
1.0601	0.854171	UP	375.295	375.292	375.295	18.8843	18.6162	19.0172	117.788
1.02546	0.862539	DOWN	292.896	292.895	292.897	12.0533	12.0013	12.0984	451.364
1.04254	0.873407	DOWN	823.563	823.559	823.567	15.6263	15.6072	15.7218	376.479
1.02438	0.879178	UP	191.022	191.021	191.022	17.3537	17.3163	17.3543	140.338
1.0213	0.884893	UP	766.554	766.552	766.558	15.9102	15.9089	15.9286	202.161
1.02308	0.886212	DOWN	765.55	765.549	765.554	15.9198	15.9089	15.9286	458.258
1.01389	0.889528	UP	281.25	281.248	281.251	19.2853	19.2633	19.3228	200.254
1.0094	0.896084	UP	343.261	343.259	343.262	17.4332	17.4303	17.447	162.907
1.0097	0.904096	DOWN	753.515	753.514	753.519	15.9277	15.9095	15.9297	2768.95
1.06255	0.90495	DOWN	191.021	191.02	191.022	20.2367	20.1547	20.2478	120.369
1.00821	0.915737	DOWN	754.518	754.517	754.522	15.9277	15.9095	15.9297	1273.99
1.00718	0.917528	UP	467.288	467.287	467.289	21.2508	21.1845	21.317	159.647
1.02434	0.918065	DOWN	157.125	157.124	157.125	16.9532	16.9505	16.9673	213.499
1.01214	0.929972	DOWN	511.351	511.35	511.351	15.2954	15.286	15.3048	56.9276
1.03242	0.931897	DOWN	390.312	390.312	390.313	20.5392	20.5083	20.5702	314.816
1.00531	0.935824	DOWN	347.264	347.262	347.265	18.8844	18.8647	18.9035	219.859
1.0054	0.959301	DOWN	323.029	323.028	323.031	11.2987	11.2587	11.3401	169.564
1.0035	0.972699	DOWN	612.248	612.244	612.25	17.584	17.581	17.5933	1412.36
1.00188	0.972934	UP	346.261	346.259	346.262	18.8844	18.8647	18.9035	1051.47
1.00895	0.984123	UP	641.576	641.575	641.576	20.9642	20.9525	20.9857	128.39
1.00159	0.989353	DOWN	613.251	613.247	613.252	17.584	17.581	17.5933	470.909
1.00191	0.991067	UP	403.307	403.307	403.307	22.7482	22.7275	22.7688	262.242
1.00377	0.992886	DOWN	367.263	367.262	367.264	22.9565	22.8005	23.132	32.0273
1.49985	0.0200946	UP	293.213	293.212	293.214	17.4547	17.45	17.4662	161.268
1.49195	0.021813	DOWN	641.575	641.574	641.576	18.6745	18.6562	18.719	57.8701
1.46636	0.0142139	DOWN	331.291	331.291	331.291	18.6748	18.6745	18.6752	101.865
1.4626	0.030631	DOWN	367.262	367.26	367.263	18.7322	18.7125	18.7383	49.0802
1.46044	0.0250903	DOWN	611.145	611.143	611.149	11.6085	11.6009	11.6386	1214.88
1.43968	0.0454574	DOWN	716.476	716.475	716.479	15.9279	15.9095	15.9297	209.661
1.43941	0.0071777	DOWN	281.225	281.223	281.226	17.6269	17.6218	17.648	523.151
1.43288	0.0368097	UP	619.313	619.31	619.315	14.702	14.6751	14.7039	175.178
1.42401	0.00732946	UP	579.028	579.025	579.029	14.7878	14.7713	14.7966	393.694
1.41972	0.00306925	DOWN	254.103	254.103	254.103	17.2969	17.278	17.3158	31.8494
1.41958	0.00170831	DOWN	341.11	341.108	341.111	1.43911	1.3789	1.44	898.552
1.40663	0.021051	DOWN	371.292	371.291	371.293	17.737	17.7352	17.7452	113.495
1.40458	0.0260262	DOWN	330.291	330.29	330.293	18.6537	18.5973	18.6948	362.076
1.40213	0.00107299	DOWN	375.295	375.294	375.295	19.466	19.4377	19.4943	161.881
1.39133	0.0213651	UP	439.086	439.084	439.086	15.1346	15.1328	15.1533	160.346
1.38645	0.0227484	DOWN	613.562	613.562	613.562	21.2641	21.1833	21.3448	116.513
1.38237	0.0401647	UP	723.504	723.502	723.507	15.9099	15.8904	15.9286	635.541
1.38117	0.0378456	UP	438.584	438.583	438.586	15.1341	15.1328	15.1533	407.673
1.37861	0.0154499	UP	314.03	314.029	314.03	9.32618	9.30032	9.35297	130.336
1.37812	0.0443145	DOWN	351.227	351.225	351.228	17.7497	17.7365	17.7647	333.061
1.35815	0.0135172	DOWN	199.172	199.172	199.172	18.8749	18.8655	18.8843	121.341
1.35399	0.043948	DOWN	283.241	283.239	283.241	18.1968	18.1967	18.2022	59.4884
1.33949	0.0219877	DOWN	191.021	191.02	191.022	18.3843	18.3542	18.388	139.158
1.33643	0.0231553	DOWN	510.213	510.212	510.216	16.1727	16.1539	16.1739	195.42
1.33534	0.0127148	UP	196.924	196.924	196.925	12.0101	11.9969	12.1395	124.266
1.31508	0.0133839	DOWN	281.249	281.248	281.251	18.6102	18.5782	18.6382	31.7426
1.31393	0.0307084	DOWN	255.234	255.233	255.235	18.5044	18.4832	18.5377	45.6287
1.312	0.00438348	DOWN	489.279	489.276	489.28	19.2085	19.1877	19.2092	175.546
1.30924	0.0145023	DOWN	283.24	283.237	283.241	17.4222	17.4112	17.6987	388.892
1.29976	0.0146716	DOWN	904.651	904.649	904.655	15.8912	15.8902	15.9098	367.917
1.2914	0.0325669	DOWN	905.654	905.653	905.658	15.8912	15.8902	15.9098	204.48
1.28458	0.0273249	DOWN	210.151	210.151	210.152	16.8199	16.8163	16.8345	66.7518
1.27696	0.010104	DOWN	199.147	199.147	199.147	17.5648	17.5643	17.5652	145.113
1.27118	0.0202527	DOWN	407.265	407.264	407.266	20.2156	20.1833	20.2478	205.269
1.25466	0.0394955	DOWN	385.272	385.271	385.273	16.7627	16.7622	16.7633	143.01
1.24884	0.0175949	DOWN	340.204	340.202	340.205	18.5606	18.5433	18.5762	203.864
1.24689	0.0106939	DOWN	205.037	205.037	205.037	13.607	13.599	13.6129	126.046
1.24208	0.0255663	DOWN	367.261	367.259	367.263	17.0477	17.0432	17.0488	439.242
1.24055	0.0340387	DOWN	191.021	191.021	191.022	19.2656	19.2467	19.2845	141.764
1.23937	0.0145015	DOWN	339.201	339.199	339.202	18.5606	18.5433	18.5762	882.359
1.2379	0.0472662	DOWN	287.244	287.242	287.244	18.8843	18.8647	18.894	171.955
1.21307	0.00482755	DOWN	427.392	427.391	427.392	19.5892	19.5863	19.5893	145.633
1.20301	0.0395129	DOWN	156.103	156.103	156.104	16.627	16.6259	16.6293	102.083
1.19523	0.0444997	UP	276.99	276.989	276.991	13.1146	13.0685	13.2001	2122.77
1.19418	0.0328308	DOWN	226.146	226.145	226.147	16.7622	16.7592	16.778	38.0248
1.1534	0.0296623	DOWN	269.188	269.187	269.189	17.5648	17.5457	17.581	204.172
1.15114	0.00941095	DOWN	427.391	427.39	427.393	20.027	20.021	20.0422	176.281
1.15017	0.0308196	DOWN	197.156	197.155	197.157	17.7175	17.707	17.7257	177.008
1.12885	0.0345578	DOWN	255.105	255.104	255.107	15.7795	15.7776	15.7967	70.1649
1.06877	0.0483029	DOWN	173.011	173.01	173.011	15.6831	15.6647	15.7015	53.7512

## Sheet: 7942_Method 2A vsMethod 2B 0.2M
fold	pvalue	updown	mzmed	mzmin	mzmax	rtmed	rtmin	rtmax	maxint
749.047	0.0173351	UP	293.161	293.161	293.162	12.1548	12.1363	12.1575	226.61
604.493	0.0315841	UP	205.073	205.072	205.074	13.7511	13.7486	13.7629	899.54
488.793	0.0115889	UP	365.183	365.18	365.185	14.9243	14.9151	14.9362	273.935
463.617	0.0254187	UP	205.074	205.073	205.074	13.3786	13.3713	13.3874	417.793
359.334	0.0450917	UP	263.115	263.114	263.116	14.3219	14.2647	14.3242	397.309
289.581	0.00286451	UP	455.412	455.408	455.413	18.3698	18.3523	18.3715	2388.51
274.506	0.0157493	UP	449.106	449.105	449.109	14.206	14.188	14.2075	269.441
257.876	0.0196529	UP	191.058	191.057	191.058	13.1427	13.1215	13.1478	524.274
252.367	0.0381207	UP	307.141	307.14	307.142	14.5724	14.5715	14.5742	1134.49
246.383	0.0205234	UP	235.12	235.12	235.121	10.9873	10.9858	11.004	375.437
241.734	0.0439858	UP	249.099	249.098	249.1	14.1115	14.1114	14.1291	327.717
167.705	0.0227231	UP	235.121	235.12	235.121	11.4091	11.3913	11.4102	128.693
140.937	0.0470415	UP	233.105	233.103	233.105	14.2642	14.2455	14.267	441.367
135.603	0.00261044	UP	456.415	456.411	456.417	18.3698	18.3523	18.3715	771.777
129.792	0.0344073	UP	235.12	235.12	235.121	13.3638	13.3593	13.3683	136.463
82.4495	0.0157506	UP	235.12	235.12	235.121	11.7469	11.7373	11.7565	31.4908
80.2043	0.00417547	UP	177.078	177.078	177.078	9.39053	9.36957	9.39295	111.836
79.0462	0.0285889	UP	219.125	219.125	219.126	13.2188	13.1976	13.2243	218.009
57.4502	0.0309493	UP	235.12	235.12	235.12	12.5449	12.5367	12.5531	23.1488
52.955	0.0321462	UP	249.099	249.098	249.1	13.4651	13.455	13.4822	39.9867
50.21	0.00167482	UP	308.98	308.977	308.981	14.9538	14.9521	14.9555	466.527
43.2853	0.0140692	UP	287.188	287.188	287.189	16.0163	16.0157	16.017	178.78
42.5839	0.0190273	UP	177.078	177.078	177.078	10.6582	10.6564	10.6627	67.1421
34.0024	0.000864308	UP	228.207	228.205	228.207	18.3708	18.3695	18.3715	1751.71
28.5143	0.0005257	UP	227.204	227.202	227.204	18.3698	18.3317	18.3777	9233.04
26.0135	0.000486202	UP	225.188	225.186	225.189	17.9743	17.9675	17.9813	1007.42
24.5555	0.00785656	UP	119.036	119.036	119.036	7.55309	7.54015	7.56603	164.566
23.6276	0.000893927	UP	229.209	229.207	229.21	18.3708	18.3695	18.3715	188.247
23.6234	0.000755161	UP	557.498	557.493	557.501	18.3708	18.3695	18.3715	1328
22.1386	0.000504503	UP	558.501	558.496	558.504	18.3708	18.3695	18.3715	557.929
20.7003	0.000593958	UP	226.191	226.189	226.191	17.9808	17.9678	17.9813	158.793
20.0282	0.00138643	UP	325.182	325.179	325.183	17.2069	17.1958	17.2223	308.493
19.356	0.00126857	UP	559.5	559.497	559.503	18.3702	18.3695	18.3713	180.858
18.637	0.000892138	UP	635.474	635.469	635.478	18.3702	18.3695	18.3713	166.356
17.1631	0.00766362	UP	535.4	535.396	535.403	18.3502	18.3333	18.3507	222.414
16.9278	0.000700094	UP	253.219	253.217	253.22	18.4864	18.4848	18.505	2377.08
16.8765	0.000396489	UP	319.228	319.227	319.229	17.5877	17.5822	17.5932	158.356
16.7386	0.000910902	UP	254.222	254.22	254.223	18.4956	18.486	18.505	473.553
13.5172	0.000309673	UP	403.287	403.283	403.288	17.5146	17.5048	17.5223	218.915
13.4638	0.0080351	UP	299.26	299.258	299.262	18.0327	18.0253	18.04	298.782
13.1258	5.65561e-06	DOWN	805.339	805.338	805.34	1.41527	1.40952	1.4675	151.4
12.6334	0.00113097	UP	583.513	583.508	583.518	18.4864	18.4848	18.505	432.192
12.2308	0.00862273	UP	556.971	556.97	556.975	14.206	14.188	14.2075	182.407
12.05	0.0274118	UP	147.031	147.031	147.031	12.7077	12.704	12.7243	302.728
11.1693	0.00308282	UP	271.23	271.228	271.231	17.6645	17.6502	17.6768	669.064
10.9133	0.000530968	UP	584.517	584.511	584.52	18.4864	18.4848	18.505	172.656
10.4476	0.00923336	UP	423.224	423.223	423.226	15.1741	15.1677	15.1805	206.985
10.1768	0.00164948	UP	271.228	271.228	271.229	18.1296	18.1215	18.1377	703.72
10.0654	0.00528862	UP	487.402	487.398	487.405	17.852	17.8448	17.865	765.015
9.12085	0.00363326	UP	272.232	272.231	272.233	17.6645	17.659	17.67	117.757
7.74467	8.86605e-05	UP	315.198	315.196	315.199	17.2264	17.215	17.242	442.241
6.9777	0.000773059	UP	345.208	345.205	345.209	17.3972	17.3893	17.406	222.333
6.94071	0.000327824	DOWN	402.165	402.165	402.165	1.41527	1.39428	1.47008	684.224
6.9133	0.00350179	UP	272.232	272.231	272.233	18.1368	18.1215	18.1377	150.305
6.88267	0.00545651	UP	488.405	488.402	488.407	17.8523	17.8448	17.865	228.905
6.4618	0.00423815	UP	257.214	257.212	257.215	18.0035	18.0005	18.0067	404.477
6.42775	0.000875382	UP	327.29	327.289	327.292	19.0053	19.0053	19.0058	156.441
5.73747	0.0219371	UP	511.474	511.471	511.477	19.1779	19.159	19.1787	587.452
5.64269	0.0469478	UP	824.557	824.55	824.562	18.1006	18.0978	18.1025	407.356
5.63807	0.000592221	DOWN	402.165	402.165	402.166	3.09219	2.9287	3.16258	134.024
5.25093	0.0189722	UP	512.477	512.476	512.478	19.1687	19.159	19.1783	208.491
5.2504	0.000788405	UP	482.963	482.959	482.964	14.9529	14.9346	14.9555	229.038
5.18409	0.0196757	UP	370.981	370.978	370.981	14.2111	14.188	14.2443	1464.17
5.13403	0.000283557	UP	501.285	501.281	501.286	17.7082	17.698	17.7092	140.207
5.11238	0.0026464	DOWN	744.284	744.284	744.285	1.41527	1.39428	1.47008	376.713
4.98443	0.00041116	UP	505.99	505.986	505.992	15.0301	15.0276	15.0507	1134.27
4.86266	0.0149315	UP	270.217	270.217	270.218	17.4317	17.4278	17.4355	148.939
4.75904	0.000502454	UP	506.991	506.989	506.994	15.0323	15.0313	15.0507	158.924
4.7021	0.0229569	UP	269.214	269.211	269.214	17.4363	17.4252	17.447	726.224
4.65035	0.00230839	UP	244.202	244.2	244.203	17.852	17.8448	17.865	494.549
4.64927	0.00157494	UP	243.198	243.197	243.2	17.852	17.8203	17.8675	2953.15
4.48958	0.000449135	UP	241.22	241.219	241.22	18.1983	18.1957	18.1987	29.6158
4.47597	0.00964626	UP	213.188	213.188	213.188	18.0614	18.0588	18.064	167.096
4.41719	0.0385371	UP	173.047	173.046	173.048	13.1355	13.1215	13.1429	365.207
4.37237	0.0396215	UP	270.216	270.216	270.216	17.9357	17.9098	17.9615	59.6117
4.35658	7.16973e-05	UP	457.259	457.255	457.261	17.6972	17.6888	17.7092	192.027
4.32895	0.0102469	DOWN	818.321	818.321	818.322	1.41239	1.40952	1.41527	176.841
4.1517	0.0010876	UP	267.199	267.198	267.199	17.3342	17.3307	17.3377	139.672
4.10877	0.00205639	UP	241.219	241.217	241.22	18.6876	18.6785	18.6977	319.39
4.03098	0.0360814	UP	555.284	555.28	555.287	18.4848	18.4677	18.4858	303.987
3.94378	0.000169876	DOWN	321.051	321.05	321.051	12.1355	12.1267	12.1479	128.947
3.93578	0.00422807	UP	614.564	614.563	614.566	21.5339	21.5235	21.5443	144.542
3.92977	0.00563609	UP	199.172	199.171	199.173	17.8213	17.7828	17.8263	660.482
3.83267	0.0161858	UP	297.155	297.153	297.156	17.9008	17.858	17.9063	2251.53
3.82725	0.0482095	UP	326.189	326.186	326.19	18.3309	18.2932	18.3397	1578.56
3.81821	0.00693613	UP	764.521	764.519	764.523	17.8777	17.8715	17.8838	167.379
3.81666	0.0190702	UP	298.157	298.156	298.159	17.8907	17.8838	17.9037	482.694
3.79885	0.0280313	UP	313.169	313.166	313.17	18.1006	18.0978	18.1025	335.363
3.79426	0.000107888	UP	413.232	413.229	413.234	17.6837	17.6768	17.6895	220.8
3.75827	0.0452197	UP	881.622	881.62	881.625	18.5533	18.5445	18.5622	162.712
3.69094	0.045275	UP	325.186	325.183	325.187	18.3309	18.2932	18.3397	6279.19
3.64697	0.0272816	UP	312.174	312.171	312.175	18.1006	18.0657	18.1187	932.509
3.61796	0.0272221	UP	311.17	311.168	311.171	18.1006	18.0657	18.1187	4532.5
3.60748	0.00868005	UP	283.266	283.264	283.267	21.5825	21.5045	21.7972	873.687
3.51882	0.0348871	UP	655.481	655.479	655.483	18.3226	18.3142	18.331	147.646
3.34389	0.0147247	UP	613.563	613.556	613.564	21.5632	21.5235	21.7972	274.759
3.34175	0.0447336	UP	270.216	270.216	270.217	18.1874	18.1792	18.1957	40.7175
3.10035	0.00684074	UP	256.238	256.236	256.239	19.1791	19.159	19.1985	762.981
3.06788	0.00636062	UP	255.235	255.233	255.236	19.1791	19.159	19.1985	3878.78
3.02705	0.0071164	UP	284.269	284.267	284.27	21.5912	21.5633	21.6378	182.469
2.96977	0.0473202	UP	390.314	390.31	390.315	19.5877	19.4277	19.7148	429.164
2.96356	0.0352576	UP	173.01	173.009	173.011	18.3714	18.3702	18.427	29.4377
2.9554	0.0437754	UP	158.12	158.12	158.12	16.4694	16.4603	16.4785	178.075
2.94528	0.00148964	UP	585.522	585.516	585.529	18.4767	18.4465	18.5307	71.3861
2.94457	0.000349671	UP	369.207	369.203	369.208	17.6777	17.6693	17.6895	229.389
2.93245	0.0108058	UP	585.53	585.525	585.533	19.1791	19.1775	19.1985	1302.31
2.91048	0.00799434	UP	587.532	587.529	587.536	19.1782	19.1775	19.1783	165.514
2.8991	0.0343261	UP	341.201	341.198	341.202	18.5445	18.5405	18.5627	344.215
2.87075	0.0133699	UP	586.533	586.528	586.536	19.1791	19.1775	19.1985	574.954
2.81991	0.0362701	UP	340.205	340.202	340.206	18.5623	18.5025	18.569	1110.64
2.818	0.00432134	UP	299.153	299.152	299.154	17.8972	17.8907	17.9037	171.951
2.78164	0.0345681	UP	339.202	339.198	339.203	18.5533	18.5025	18.569	4662.3
2.74345	0.0177001	DOWN	497.335	497.334	497.337	14.6489	14.6296	14.6495	391.82
2.6875	0.000139667	UP	553.399	553.394	553.4	16.1898	16.1887	16.2077	188.309
2.65913	0.0381789	UP	376.297	376.294	376.298	20.4277	20.2363	20.5573	169.369
2.58593	0.000325301	UP	325.18	325.178	325.181	17.6575	17.6502	17.67	221.668
2.57514	0.0344147	UP	733.459	733.457	733.461	18.3322	18.331	18.3333	122.759
2.57452	0.0160678	UP	330.293	330.292	330.294	18.6771	18.5405	18.7175	522.254
2.48926	0.0483365	UP	238.108	238.107	238.108	16.7218	16.7133	16.7303	191.509
2.46905	0.0223019	UP	250.146	250.145	250.147	17.5682	17.5627	17.5737	185.622
2.45807	0.00186635	UP	171.141	171.139	171.141	17.2615	17.2383	17.283	462.614
2.45435	0.0422137	UP	669.497	669.495	669.499	18.5533	18.5445	18.5622	137.165
2.41322	0.00728649	UP	309.181	309.179	309.181	17.7082	17.6675	17.7115	87.2083
2.40378	0.00389093	UP	473.284	473.28	473.286	19.1023	19.0608	19.121	430.599
2.38856	0.0102148	UP	283.241	283.24	283.241	18.175	18.1413	18.1855	133.342
2.3849	0.00785532	UP	663.506	663.502	663.509	19.1782	19.1775	19.1783	168.119
2.38307	0.0107731	UP	543.296	543.294	543.299	20.2132	20.1987	20.2135	171.835
2.37768	0.00358334	DOWN	61.9891	61.9891	61.9892	8.41448	8.38903	8.42088	29.9386
2.3748	0.00148906	UP	265.15	265.148	265.151	17.8813	17.8392	17.887	1150.64
2.37044	0.00362028	UP	403.306	403.303	403.308	18.746	18.737	18.755	166.106
2.36705	0.0171742	UP	353.179	353.177	353.181	17.4507	17.4447	17.4567	163.567
2.36166	0.00759495	UP	309.175	309.173	309.177	18.04	18.009	18.0515	437.036
2.33983	0.00245615	UP	279.234	279.232	279.236	18.7265	18.717	18.736	194.164
2.33516	0.00319952	UP	474.286	474.283	474.288	19.1203	19.1018	19.121	134.574
2.33008	0.00212333	UP	301.164	301.162	301.165	19.5209	19.5183	19.5235	130.973
2.32392	0.0196781	UP	518.12	518.116	518.122	14.1411	14.1307	14.1686	383.526
2.32138	0.00307845	UP	266.153	266.151	266.154	17.8777	17.8708	17.8842	174.246
2.31906	0.000198966	UP	426.299	426.295	426.3	16.0359	16.0352	16.0545	185.191
2.29958	0.0150699	UP	309.181	309.179	309.182	17.175	17.1618	17.1832	390.38
2.27757	0.00288845	UP	205.161	205.16	205.162	19.3397	19.331	19.351	171.876
2.2623	0.0210373	UP	331.289	331.288	331.29	21.18	21.1038	21.2197	155.99
2.25923	0.000723443	UP	281.25	281.248	281.251	19.3334	19.3287	19.3702	491.865
2.2348	0.00263678	UP	283.24	283.237	283.241	17.6972	17.6885	17.725	247.776
2.22504	0.0316659	UP	385.271	385.268	385.272	16.7491	16.7328	16.7545	269.5
2.21168	7.16933e-05	UP	666.483	666.477	666.485	16.2959	16.2853	16.3173	259.427
2.20247	0.00159628	UP	441.318	441.314	441.319	16.1122	16.0936	16.113	209.208
2.19931	0.00710074	UP	352.23	352.228	352.232	17.7282	17.7278	17.7285	129.177
2.19711	0.0241193	UP	173.01	173.009	173.011	21.4477	21.4287	21.4493	21.9205
2.18854	0.016376	UP	330.293	330.289	330.293	22.7338	22.462	22.8277	661.828
2.18088	0.00148257	DOWN	401.242	401.242	401.243	11.7266	11.7252	11.728	23.1612
2.18001	0.0078269	DOWN	695.511	695.506	695.513	14.8578	14.8391	14.8582	232.341
2.16238	0.0110261	UP	313.215	313.214	313.215	15.7502	15.7483	15.7521	181.638
2.1541	0.00129721	DOWN	401.243	401.242	401.243	11.0415	11.0376	11.058	150.258
2.15283	0.00333973	UP	281.225	281.223	281.226	17.6108	17.5765	17.6168	806.156
2.14381	0.00674472	UP	878.361	878.358	878.365	14.6398	14.6296	14.6502	289.673
2.14336	0.00928227	UP	351.228	351.225	351.229	17.7297	17.6885	17.7442	552.625
2.14163	0.0380464	UP	210.152	210.15	210.152	16.8082	16.788	16.813	111.114
2.13579	0.00738428	UP	389.311	389.307	389.312	22.8191	22.6038	22.9222	1801.11
2.12331	0.00806652	UP	253.146	253.145	253.147	16.5945	16.5943	16.5989	190.244
2.11348	0.0400336	UP	111.009	111.009	111.01	18.3711	18.3523	18.3898	20.7045
2.11221	0.00365202	UP	293.181	293.178	293.182	18.3365	18.2932	18.3507	506.905
2.1056	0.00171824	UP	440.315	440.311	440.316	16.1122	16.0936	16.1234	856.15
2.08855	0.005743	UP	283.241	283.238	283.241	17.4009	17.3702	17.418	547.893
2.06769	0.017352	UP	191.021	191.02	191.021	20.1198	19.9575	20.3267	174.191
2.06456	0.00708819	UP	173.01	173.009	173.011	19.1777	19.1592	19.1963	22.6377
2.06086	0.000916491	UP	157.125	157.124	157.125	16.9437	16.9285	16.9493	266.179
2.06068	0.00873625	UP	329.29	329.289	329.291	20.3953	20.3757	20.4052	1841.46
2.05929	0.0014629	UP	391.312	391.309	391.314	22.7272	22.5562	22.8605	177.527
2.05352	0.0371236	UP	226.147	226.145	226.147	16.7163	16.7103	16.7742	82.7071
2.04855	0.0095959	UP	331.29	331.288	331.291	22.7942	22.6893	22.8548	203.177
2.04784	0.00550695	UP	266.214	266.212	266.215	17.4355	17.4278	17.4567	167.922
2.04032	0.00417796	UP	330.292	330.292	330.292	20.8031	20.73	20.8762	537.516
2.02927	0.038711	UP	402.995	402.994	402.997	14.3414	14.3408	14.3415	216.657
2.02809	0.00503398	DOWN	887.54	887.538	887.542	14.8201	14.801	14.8203	161.545
2.00694	0.000697944	UP	347.265	347.262	347.266	18.8435	18.7902	18.8517	307.678
2.00428	0.0102564	UP	353.201	353.199	353.203	18.1178	18.1025	18.1218	227.041
1.99405	0.0163348	UP	367.262	367.259	367.263	17.0401	17.0253	17.0523	708.108
1.99122	0.02523	UP	389.312	389.311	389.312	20.3809	20.3582	20.4037	1450.8
1.99034	0.00916502	UP	191.02	191.02	191.021	21.4191	21.4095	21.4287	211.381
1.97902	0.00361842	UP	329.29	329.287	329.291	22.7082	22.4995	22.835	2494.56
1.97559	0.00729802	UP	281.224	281.224	281.224	18.1486	18.1407	18.1565	41.6206
1.97251	0.00865944	UP	368.264	368.262	368.265	17.0403	17.0253	17.047	175.444
1.96917	0.00680714	UP	242.214	242.213	242.214	19.0053	19.0053	19.0058	169.648
1.96843	0.0445052	UP	214.146	214.145	214.147	15.6927	15.6902	15.7096	276.72
1.96465	0.00300581	UP	285.127	285.125	285.128	17.4278	17.423	17.437	205.661
1.9641	0.0252899	UP	230.178	230.177	230.178	17.1008	17.0983	17.1032	188.587
1.95806	0.00357855	UP	199.147	199.145	199.147	17.5427	17.5333	17.5542	230.982
1.94338	0.0179842	UP	330.292	330.291	330.293	17.2856	17.2727	17.2985	62.7205
1.93417	0.00162693	UP	439.33	439.326	439.331	16.1324	16.1316	16.1501	322.668
1.93006	0.00535721	UP	389.31	389.31	389.311	20.0828	19.9188	20.191	1470.36
1.92718	0.00476618	UP	282.228	282.226	282.228	17.611	17.6013	17.6122	183.4
1.92606	0.00274033	UP	346.261	346.259	346.263	18.8513	18.7902	18.8517	1517.98
1.921	0.00470689	UP	233.156	233.156	233.156	18.0132	18.0067	18.0198	143.388
1.92067	0.00611291	UP	389.311	389.31	389.312	20.7477	20.6178	20.8828	1470.09
1.91327	0.0150866	UP	133.015	133.015	133.015	21.4202	21.4117	21.4287	37.3957
1.89876	0.0116961	UP	489.279	489.275	489.281	19.1984	19.1777	19.2177	346.237
1.88857	0.00674847	UP	311.295	311.294	311.296	19.6827	19.6765	19.6888	128.844
1.88488	0.0205062	UP	329.289	329.289	329.29	20.73	20.7257	20.8033	1818.39
1.86101	0.0133583	UP	191.021	191.021	191.021	19.6382	19.576	19.639	188.753
1.85716	0.00481938	UP	197.157	197.155	197.157	17.7092	17.698	17.7158	227.597
1.85328	0.0105056	UP	641.577	641.577	641.578	20.3807	20.377	20.3845	162.567
1.85145	0.00290786	UP	344.246	344.242	344.246	17.5039	17.4942	17.5153	187.957
1.84452	0.00444292	UP	286.241	286.238	286.242	18.8513	18.7902	18.8517	1479.83
1.8402	0.0263563	UP	190.079	190.079	190.079	1.3791	1.37607	1.38213	171.297
1.83965	0.00542555	UP	287.244	287.242	287.245	18.8515	18.7902	18.8517	293.34
1.83947	0.0387108	UP	191.021	191.021	191.022	16.6603	16.6332	16.7065	195.07
1.83654	0.0295831	UP	426.023	426.021	426.024	14.6308	14.6296	14.6495	856.936
1.82433	0.0158109	UP	295.105	295.105	295.106	3.18423	3.03673	3.34875	150.601
1.82425	0.037054	UP	191.021	191.02	191.022	17.3275	17.058	17.3407	175.243
1.82333	0.0042068	UP	371.293	371.29	371.295	17.7282	17.6885	17.7368	176.676
1.8188	0.00996973	UP	309.173	309.172	309.174	16.8082	16.788	16.8217	417.62
1.81845	0.0450237	UP	329.289	329.288	329.29	17.3041	17.292	17.3462	251.404
1.80487	0.0185778	UP	390.314	390.31	390.315	22.7676	22.6038	22.9035	521.196
1.79631	0.0242722	UP	329.29	329.29	329.291	17.7175	17.7158	17.7278	479.246
1.79545	0.0160501	DOWN	725.51	725.507	725.511	15.8994	15.886	15.9014	232.624
1.79291	0.0127994	UP	191.021	191.021	191.022	18.8341	18.8323	18.8515	212.888
1.77975	0.0251968	UP	330.293	330.293	330.294	17.712	17.7082	17.7158	137.605
1.77957	0.025783	UP	143.109	143.108	143.109	16.5781	16.575	16.585	272.445
1.77821	0.0362245	UP	143.109	143.108	143.109	16.2928	16.2853	16.3046	111.565
1.77727	0.0132485	UP	641.574	641.569	641.576	22.7467	22.6273	22.7955	221.401
1.7763	0.00175088	UP	343.261	343.259	343.262	17.406	17.3963	17.4178	204.767
1.76228	0.0074664	UP	390.313	390.312	390.314	21.2608	21.1215	21.2947	430.569
1.76067	0.0334074	UP	330.292	330.289	330.293	21.1811	21.0567	21.2373	486.495
1.74999	0.00783826	UP	199.172	199.17	199.173	18.8513	18.831	18.8517	185.545
1.74131	0.042565	UP	284.261	284.259	284.262	16.5558	16.538	16.5646	241.054
1.73666	0.0489349	UP	367.262	367.26	367.263	18.7063	18.6365	18.7167	53.3817
1.73459	0.0377991	UP	191.075	191.075	191.076	1.37641	1.33945	1.42898	653.717
1.73236	0.00267254	UP	427.392	427.388	427.393	19.9748	19.9533	19.984	244.401
1.7258	0.00971106	UP	351.265	351.263	351.267	18.215	18.2148	18.2152	134.131
1.71778	0.010286	DOWN	332.127	332.125	332.128	14.0732	14.0597	14.0889	1760.45
1.7167	0.0289848	UP	329.29	329.289	329.291	18.569	18.4247	18.7175	2107.66
1.69906	0.00211668	UP	499.351	499.347	499.353	16.1375	16.1316	16.1501	328.031
1.69153	0.0248202	UP	642.576	642.572	642.579	22.7648	22.6702	22.8152	119.157
1.68806	0.0152516	UP	141.094	141.093	141.094	16.325	16.3048	16.3411	1040.12
1.67822	0.00387	UP	278.186	278.184	278.186	17.047	17.0333	17.0597	254.285
1.67767	0.00642363	UP	427.391	427.388	427.393	19.5488	19.4955	19.5623	235.411
1.67542	0.0406307	UP	141.018	141.018	141.018	1.55876	1.53702	1.61278	18.714
1.66466	0.00565751	UP	467.287	467.286	467.288	21.2678	21.2373	21.2983	180.85
1.66076	0.0202519	UP	391.312	391.311	391.314	18.7357	18.6977	18.986	113.737
1.65994	0.035208	UP	327.131	327.131	327.132	3.24973	3.20103	3.37453	62.37
1.65556	0.0123681	UP	426.022	426.02	426.025	15.0709	15.0701	15.0892	44.7975
1.65377	0.00218147	UP	277.183	277.181	277.184	17.0525	17.0333	17.0717	1199.83
1.63957	0.00832329	UP	368.293	368.29	368.294	17.4158	17.4085	17.437	150.274
1.63931	0.0239082	UP	617.535	617.533	617.537	18.8513	18.8512	18.8515	128.211
1.63782	0.0224365	UP	616.536	616.53	616.54	18.8515	18.831	18.8517	289.864
1.62317	0.0175376	DOWN	922.683	922.683	922.689	15.5624	15.5576	15.574	197.3
1.61826	0.0276404	DOWN	587.239	587.236	587.24	13.041	13.0144	13.0516	364.903
1.6111	0.00232941	UP	428.314	428.31	428.316	17.4062	17.389	17.4242	108.243
1.60925	0.0190935	DOWN	921.681	921.675	921.686	15.5624	15.5576	15.5741	341.596
1.60605	0.0138923	DOWN	293.116	293.115	293.117	13.041	13.0283	13.0516	1035
1.60497	0.0149332	UP	421.28	421.278	421.281	22.4704	22.4413	22.4995	121.261
1.59759	0.0407816	DOWN	772.483	772.475	772.488	15.3224	15.3138	15.3321	420.768
1.59603	0.00480259	UP	294.18	294.178	294.181	16.8314	16.8273	16.8455	176.66
1.59444	0.00751183	UP	467.287	467.283	467.288	22.8188	22.7602	22.9605	209.714
1.59339	0.00805754	UP	574.49	574.485	574.492	18.8515	18.8512	18.8517	174.449
1.59219	0.0407691	DOWN	513.357	513.355	513.358	14.6682	14.6682	14.6683	200.316
1.59204	0.00383935	UP	293.178	293.175	293.178	16.8298	16.8262	16.8408	796.317
1.59171	0.0148115	DOWN	294.119	294.119	294.12	13.0335	13.0283	13.0516	173.734
1.57542	0.0270877	DOWN	333.13	333.128	333.131	14.0728	14.0571	14.0889	351.023
1.56939	0.0463241	UP	641.578	641.575	641.579	18.6783	18.6567	18.6983	82.6257
1.56851	0.00530353	UP	725.521	725.516	725.523	16.544	16.5365	16.5555	186.215
1.55115	0.0289555	UP	641.577	641.576	641.578	19.0248	19.0057	19.0823	102.945
1.55006	0.0121983	UP	573.487	573.482	573.489	18.8435	18.7902	18.8517	475.275
1.54985	0.00715177	DOWN	443.18	443.179	443.182	14.934	14.9332	14.9523	173.612
1.54793	0.00902498	DOWN	678.099	678.093	678.102	14.8586	14.8576	14.8768	879.027
1.54452	0.0241433	UP	939.646	939.636	939.649	16.3625	16.3435	16.3646	168.86
1.54379	0.00864045	DOWN	679.102	679.096	679.104	14.8673	14.8576	14.8768	239.739
1.52141	0.017432	UP	284.27	284.267	284.27	18.9847	18.9668	19.0053	77.3962
	Features with p value < 0.05 and/or Fold change < 1.5
3.78174	0.0502884	UP	327.184	327.181	327.186	18.3315	18.328	18.3333	495.969
1.39688	0.0503993	UP	533.192	533.192	533.193	1.39841	1.39513	1.40168	142.027
1.53896	0.0505917	DOWN	771.48	771.472	771.485	15.3226	15.3138	15.3348	1000.05
1.96716	0.051672	UP	327.132	327.131	327.132	1.606	1.58768	1.63642	166.272
2.32337	0.0518279	UP	403.308	403.307	403.308	19.3935	19.389	19.4463	218.915
2.17667	0.0521003	UP	156.104	156.103	156.105	16.6001	16.5945	16.6184	162.454
1.84297	0.0528429	UP	141.093	141.093	141.093	15.9778	15.9773	15.9953	100.781
3.91016	0.0529245	UP	880.617	880.612	880.622	18.5622	18.5445	18.5627	323.969
1.87713	0.0535126	DOWN	724.508	724.5	724.51	15.8994	15.8831	15.9015	792.292
1.31142	0.0536076	UP	467.289	467.286	467.29	18.1983	18.1225	18.2505	76.8429
1.36816	0.0536811	DOWN	260.135	260.134	260.136	12.0012	11.9767	12.0033	136.459
12.5063	0.0541018	UP	269.214	269.212	269.214	18.0008	17.9485	18.1957	263.453
3.30254	0.0549943	UP	299.203	299.2	299.204	18.2562	18.2175	18.486	383.012
1.50064	0.0556825	UP	355.296	355.295	355.297	17.8006	17.7945	17.8067	114.839
3.03828	0.0557063	UP	184.987	184.986	184.988	14.2111	14.206	14.2443	866.885
1.43851	0.0557164	UP	429.273	429.272	429.273	10.8134	10.7928	10.834	154.531
1.44671	0.0557765	UP	286.241	286.239	286.242	18.3588	18.3123	18.4078	42.2263
5.36853	0.0562183	UP	825.56	825.559	825.561	18.1002	18.0978	18.1025	215.125
1.55211	0.0564404	DOWN	665.261	665.256	665.263	14.0656	14.0539	14.0889	781.437
1.30638	0.0572901	DOWN	245.116	245.116	245.117	9.81741	9.77502	9.82332	1605.08
1.15264	0.0577538	DOWN	806.588	806.579	806.59	15.8734	15.8634	15.8825	636.897
1.28189	0.0580303	DOWN	662.105	662.103	662.107	9.9749	9.93282	9.97658	219.263
1.84079	0.0610048	UP	329.289	329.289	329.291	20.1153	20.0667	20.1327	1945.89
1.93966	0.063315	UP	156.104	156.103	156.104	16.0355	16.017	16.0558	144.775
1.9792	0.0633275	UP	191.021	191.02	191.022	17.8388	17.7285	17.8708	176.755
8.34799	0.0647579	UP	297.245	297.243	297.247	18.4477	18.4473	18.448	156.86
1.33348	0.0676243	DOWN	566.053	566.051	566.055	12.2505	12.2388	12.2591	261.996
1.67615	0.067947	DOWN	766.557	766.552	766.558	15.9009	15.8842	15.9015	240.694
1.51154	0.0685097	UP	642.575	642.573	642.576	18.7072	18.6785	18.736	40.0853
1.36849	0.0685782	DOWN	309.111	309.11	309.112	10.6544	10.6422	10.6651	1072.16
1.27513	0.0709185	DOWN	387.241	387.238	387.244	15.3226	15.3138	15.3348	232.179
1.86323	0.0718806	UP	210.152	210.15	210.152	16.1758	16.1694	16.1888	1977.86
1.94768	0.071929	UP	211.155	211.153	211.155	16.1697	16.1694	16.1714	288.762
1.39532	0.072309	DOWN	260.135	260.134	260.135	11.5673	11.5648	11.5833	215.009
1.35122	0.0727945	DOWN	277.088	277.088	277.089	10.5132	10.4886	10.5313	1428.03
1.86515	0.0730544	UP	242.142	242.139	242.142	16.1672	16.1507	16.1714	337.788
1.12608	0.0733309	DOWN	805.584	805.576	805.587	15.8795	15.8634	15.8825	1387.89
2.47094	0.0734353	DOWN	306.078	306.077	306.079	8.71894	8.68748	8.78252	674.784
4.07445	0.0740968	UP	679.409	679.407	679.411	18.5533	18.5445	18.5622	177.993
1.50634	0.0750588	DOWN	666.264	666.259	666.266	14.072	14.054	14.0889	303.25
1.28122	0.075491	DOWN	385.236	385.233	385.238	15.3226	15.3138	15.3348	5859.44
1.35117	0.0761039	DOWN	278.091	278.091	278.092	10.5132	10.4886	10.5313	204.097
5.45023	0.0765329	UP	853.592	853.589	853.594	18.3226	18.3142	18.331	345.983
1.66004	0.0772881	UP	226.147	226.145	226.147	16.1706	16.1507	16.1877	465.523
1.44796	0.0774233	UP	367.214	367.212	367.215	18.3142	18.3117	18.3315	127.553
6.68835	0.0778267	UP	623.346	623.345	623.347	18.1002	18.0978	18.1025	173.1
4.50557	0.0781434	UP	243.198	243.197	243.199	17.13	17.1227	17.1373	57.5794
5.67158	0.0785785	UP	852.591	852.585	852.593	18.331	18.3142	18.3332	516.124
1.3509	0.079328	DOWN	310.114	310.114	310.115	10.6476	10.6422	10.6651	170.684
1.3531	0.0823574	UP	269.189	269.187	269.192	17.5427	17.52	17.5542	255.253
1.46087	0.0829057	UP	375.294	375.292	375.296	20.3367	20.1612	20.4245	565.64
6.73596	0.0829404	UP	808.563	808.561	808.565	18.1002	18.0978	18.1025	135.826
1.51866	0.0839872	UP	329.29	329.289	329.29	18.1987	18.0005	18.2152	1098.56
3.19089	0.084399	UP	389.31	389.307	389.312	19.5962	19.4088	19.7535	1471.34
1.29497	0.0854037	DOWN	588.076	588.075	588.078	12.7835	12.7824	12.8019	98.1288
2.2016	0.0858561	UP	255.106	255.104	255.106	16.1514	16.1316	16.1684	554.426
1.31671	0.086674	DOWN	565.05	565.048	565.052	12.2505	12.2388	12.2719	1329.68
1.3149	0.0883489	DOWN	519.269	519.267	519.271	12.0014	11.9767	12.0236	734.305
1.63105	0.0891553	UP	297.22	297.217	297.22	17.4855	17.4743	17.4958	322.208
1.85383	0.0902083	DOWN	723.507	723.504	723.508	15.9009	15.8824	15.9048	1339.09
1.31553	0.0924412	UP	709.49	709.484	709.494	15.3706	15.3606	15.38	192.398
145.448	0.0927959	UP	177.078	177.078	177.078	10.0416	10.0322	10.0527	274.142
1.27115	0.093097	DOWN	246.119	246.119	246.12	9.81183	9.77502	9.82332	219.185
1.29115	0.09521	DOWN	520.272	520.271	520.274	12.0025	11.9767	12.0236	193.84
1.94061	0.0957223	UP	283.266	283.264	283.267	19.0247	18.9672	19.063	357.177
1.33944	0.0965146	DOWN	259.024	259.024	259.025	10.0416	9.9725	10.0534	215.137
2.09502	0.0969944	UP	254.103	254.101	254.103	16.1514	16.1316	16.1684	4408.31
1.3293	0.0971217	DOWN	520.272	520.27	520.273	11.5823	11.5649	11.584	293.605
3.68016	0.0985803	UP	864.624	864.622	864.626	18.5533	18.5445	18.5622	181.793
1.24184	0.0987349	UP	375.294	375.294	375.296	21.2755	21.1593	21.2885	623.282
12.6468	0.0987684	UP	162.044	162.043	162.044	6.63626	6.63598	6.63653	345.357
2.46547	0.0994221	UP	191.021	191.02	191.022	19.1783	19.1595	19.2177	233.808
1.32221	0.10032	DOWN	519.269	519.267	519.27	11.5831	11.5669	11.5841	1062.37
1.59469	0.100895	UP	369.252	369.251	369.253	10.8261	10.8116	10.834	274.752
2.62289	0.101796	UP	330.292	330.29	330.293	19.4132	19.3508	19.4463	605.975
1.28782	0.102364	UP	375.294	375.292	375.295	18.7742	18.6758	18.986	252.431
1.80557	0.103381	UP	191.021	191.021	191.021	22.9571	22.8785	23.0357	188.861
1.23815	0.104252	DOWN	386.239	386.236	386.241	15.3226	15.3138	15.3348	1342.49
9.80011	0.104965	UP	241.183	241.182	241.183	16.9458	16.9437	16.948	171.898
2.31633	0.105601	UP	510.214	510.209	510.215	16.1504	16.1316	16.152	454.118
1.97559	0.107496	DOWN	210.152	210.15	210.152	18.62	18.5597	18.6593	29.9417
4.70834	0.108888	UP	227.203	227.201	227.203	21.142	21.1038	21.1652	19.0353
1.32173	0.110268	UP	428.315	428.314	428.315	16.0821	16.0748	16.0924	74.6188
6.08417	0.113652	UP	651.378	651.376	651.38	18.3129	18.3117	18.3142	332.625
1.55874	0.115013	UP	156.105	156.103	156.105	17.4073	17.389	17.418	370.135
1.30979	0.115047	UP	226.108	226.107	226.108	15.731	15.729	15.7331	122.015
2.04696	0.115105	UP	133.015	133.015	133.015	16.6731	16.6717	16.6745	40.7341
2.24578	0.118625	UP	509.211	509.206	509.212	16.1514	16.1316	16.1684	1855.27
2.08207	0.119622	UP	156.104	156.103	156.105	18.2647	18.2175	18.2813	22.9391
2.10925	0.129747	UP	331.291	331.288	331.291	19.4088	19.3935	19.4467	185.092
1.60434	0.131208	UP	226.147	226.145	226.147	15.8432	15.8261	15.8445	178.043
1.87489	0.131348	UP	255.234	255.232	255.235	18.496	18.4073	18.6955	115.829
13.3818	0.136082	UP	241.183	241.182	241.183	17.3342	17.3307	17.3377	105.527
5.0477	0.138822	UP	836.594	836.591	836.596	18.3129	18.3117	18.3142	224.066
2.19487	0.142073	UP	467.289	467.284	467.289	19.491	19.3855	19.639	181.403
1.36498	0.143092	DOWN	964.695	964.69	964.698	16.3591	16.3435	16.3628	673.906
1.24892	0.143705	DOWN	556.185	556.183	556.187	10.5121	10.4886	10.5288	199.582
1.65949	0.144534	UP	191.021	191.02	191.022	18.3715	18.3502	18.3898	286.97
1.54446	0.145983	UP	235.084	235.084	235.085	3.22112	3.09528	3.34875	73.3586
1.31369	0.150669	DOWN	323.03	323.029	323.031	11.4677	11.435	11.4748	749.923
2.47078	0.151616	UP	141.018	141.017	141.018	23.8084	23.7953	23.8215	192.777
2.14257	0.153193	UP	367.262	367.259	367.263	18.0197	17.9615	18.0413	34.5881
1.35234	0.153278	DOWN	963.692	963.681	963.695	16.3607	16.3435	16.3796	1177.29
1.10093	0.153888	UP	905.657	905.647	905.66	15.8823	15.8634	15.886	234.854
1.92177	0.156007	UP	217.005	217.004	217.005	24.3082	24.2878	24.3285	184.991
1.23515	0.156076	DOWN	611.148	611.145	611.15	11.889	11.8684	11.8904	6488.01
1.28044	0.156875	DOWN	305.071	305.07	305.071	11.8708	11.8521	11.8904	281.112
1.19596	0.160288	DOWN	491.238	491.236	491.24	9.81741	9.77502	9.82332	1131.56
1.39554	0.163211	DOWN	145.016	145.015	145.016	12.8049	12.8027	12.8412	188.342
2.9024	0.166679	UP	391.312	391.309	391.314	19.6197	19.3885	19.9575	139.564
1.15957	0.168128	UP	966.676	966.669	966.678	16.3554	16.3432	16.3622	198.113
1.73262	0.169404	UP	329.29	329.289	329.29	16.6829	16.6718	16.6978	43.3817
1.21485	0.169693	DOWN	613.147	613.144	613.149	11.8797	11.8684	11.8904	938.61
2.61671	0.173249	UP	256.237	256.235	256.238	18.4848	18.4677	18.4858	23.4403
1.63863	0.173882	UP	254.103	254.101	254.103	15.7862	15.7682	15.788	1001.64
1.23435	0.174922	DOWN	612.151	612.148	612.152	11.8797	11.8684	11.8904	2041.64
1.30371	0.175201	DOWN	87.0462	87.0461	87.0462	11.0125	11.0067	11.0184	259.206
1.32734	0.175289	UP	371.293	371.29	371.294	18.0817	18.0468	18.0987	423.839
1.25867	0.17624	DOWN	583.168	583.165	583.169	11.5273	11.5109	11.5463	337.628
116.211	0.179711	UP	852.306	852.302	852.311	15.3183	15.3138	15.3228	240.454
1.11526	0.180456	UP	765.55	765.545	765.554	16.3543	16.3243	16.3843	26.5342
346.116	0.184325	UP	466.062	466.059	466.064	15.3087	15.3035	15.3138	427.438
84.4202	0.185284	UP	805.354	805.35	805.357	14.887	14.8784	14.8956	743.234
1.64347	0.185541	UP	329.048	329.046	329.049	17.6502	17.6398	17.6508	177.818
34.0326	0.185785	UP	806.356	806.353	806.359	14.887	14.8784	14.8956	332.629
188.317	0.186135	UP	358.018	358.016	358.02	15.3087	15.3035	15.3138	322.482
1.26925	0.188112	DOWN	827.569	827.568	827.571	15.8259	15.8253	15.8295	173.333
1.28923	0.188279	UP	247.096	247.095	247.096	6.93479	6.8569	7.04005	290.943
51.4796	0.190303	UP	133.946	133.945	133.946	15.5485	15.542	15.5549	107.393
1.24184	0.190865	DOWN	276.99	276.989	276.991	13.1808	13.1679	13.1919	769.165
2.48054	0.19291	UP	642.577	642.573	642.579	19.7075	19.6765	19.7152	91.5472
128.729	0.192941	UP	990.569	990.565	990.574	14.8776	14.8767	14.8784	1234.67
100.842	0.193155	UP	402.173	402.171	402.174	14.8776	14.8767	14.8784	541.748
78.7109	0.193838	UP	991.572	991.567	991.577	14.8776	14.8767	14.8784	734.113
19.8959	0.194503	UP	774.401	774.398	774.404	14.9538	14.9521	14.9555	422.07
186.614	0.194918	UP	594.201	594.198	594.203	14.8585	14.858	14.859	522.645
296.273	0.196614	UP	216.958	216.958	216.959	14.8966	14.8956	14.8976	895.501
35.5121	0.196646	UP	137.941	137.941	137.941	14.8966	14.8956	14.8976	237.806
1.21554	0.196823	DOWN	614.149	614.146	614.151	11.8709	11.8684	11.8904	246.023
51.2109	0.197133	UP	133.946	133.945	133.946	14.8966	14.8956	14.8976	196.974
1.22134	0.20197	DOWN	555.182	555.181	555.184	10.5132	10.4886	10.5313	772.835
1.24325	0.205817	DOWN	587.205	587.203	587.207	10.6025	10.5863	10.6135	339.073
1.0752	0.208731	DOWN	807.59	807.588	807.593	15.8821	15.8634	15.886	202.201
1.2223	0.209834	UP	822.576	822.568	822.581	15.5754	15.5736	15.5813	260.6
1.17421	0.210107	DOWN	492.241	492.239	492.243	9.81741	9.77502	9.82332	281.175
1.43874	0.21068	UP	257.152	257.151	257.153	11.2652	11.2468	11.274	233.727
1.78296	0.21306	UP	133.015	133.015	133.015	18.3607	18.3502	18.3713	38.0503
1.2811	0.215595	UP	146.047	146.047	146.047	7.43277	7.29287	7.49468	15.9289
1.48114	0.215719	UP	191.021	191.02	191.022	22.1824	22.0977	22.5307	211.381
1.22254	0.216041	UP	824.566	824.558	824.567	15.613	15.5938	15.6348	143.594
1.7053	0.217563	UP	297.245	297.243	297.247	17.8681	17.813	17.9232	703.358
1.41292	0.220659	UP	391.312	391.311	391.313	18.1792	18.1733	18.1792	63.5537
1.27051	0.224061	DOWN	511.352	511.35	511.353	14.6493	14.6488	14.668	3462.31
1.26987	0.224234	DOWN	512.355	512.353	512.356	14.6493	14.6488	14.668	1039.57
1.10316	0.228649	UP	332.246	332.243	332.247	18.8513	18.7902	18.8517	233.449
1.46125	0.228853	UP	235.084	235.084	235.085	1.59684	1.51955	1.63642	166.012
1.16102	0.23176	DOWN	743.075	743.073	743.076	14.6969	14.6869	14.7068	186.6
1.3162	0.23619	UP	375.295	375.294	375.295	20.711	20.6178	20.7257	591.356
1.19365	0.248897	DOWN	475.169	475.169	475.171	1.37641	1.35777	1.42898	375.142
1.13053	0.250654	DOWN	61.9893	61.9891	61.9893	9.07721	9.05013	9.10573	952.672
1.28007	0.252295	UP	375.295	375.292	375.296	22.6011	22.3263	22.7137	615.275
1.44639	0.256301	UP	389.31	389.309	389.311	21.3317	21.2983	21.4768	1451.34
1.49463	0.259353	UP	375.295	375.292	375.296	19.7703	19.3935	20.0158	476.376
3.06234	0.259732	UP	191.021	191.02	191.022	16.3821	16.3046	16.4406	192.754
1.20014	0.264355	DOWN	341.111	341.111	341.111	1.41482	1.39428	1.47008	660.406
1.43677	0.266126	UP	159.104	159.103	159.105	15.4069	15.3896	15.4184	1489.55
1.70255	0.270035	UP	407.267	407.263	407.268	19.3935	19.2957	19.6382	324.7
1.49104	0.272568	UP	295.106	295.105	295.106	1.57631	1.4675	1.61278	366.431
1.18461	0.275497	DOWN	401.133	401.132	401.133	1.41482	1.39428	1.47008	455.003
1.35954	0.27646	DOWN	400.149	400.149	400.15	4.99067	4.79465	5.15122	76.0446
1.20459	0.278378	UP	146.047	146.047	146.047	6.35187	6.31448	6.36293	269.701
1.22202	0.279609	DOWN	346.058	346.056	346.058	12.7264	12.7087	12.7462	173.194
1.84037	0.279784	UP	330.293	330.292	330.293	19.063	18.9283	19.0803	597.324
1.65139	0.279946	DOWN	400.15	400.149	400.15	1.53543	1.50192	1.56868	165.37
1.18064	0.281949	DOWN	432.248	432.247	432.249	10.8116	10.7981	10.834	189.834
1.12527	0.298124	DOWN	754.52	754.513	754.523	15.4003	15.3687	15.4264	72.8627
1.2873	0.300476	UP	715.476	715.469	715.478	15.9011	15.8825	15.9048	418.39
1.15017	0.300894	UP	895.025	895.023	895.026	1.03232	1.01905	1.08252	170.758
1.27558	0.302814	UP	713.477	713.469	713.479	15.9014	15.8842	15.9048	997.14
1.53706	0.305027	UP	341.181	341.181	341.182	17.6914	17.6787	17.6963	275.414
1.17652	0.309865	UP	823.567	823.562	823.568	15.6156	15.5993	15.6529	336.264
1.26853	0.312344	DOWN	341.246	341.243	341.247	17.6004	17.5913	17.6122	230.556
1.60531	0.314745	UP	357.197	357.197	357.198	17.5867	17.5822	17.5913	136.155
2.06427	0.32174	UP	329.29	329.287	329.29	19.4083	19.2933	19.5433	2237.33
1.14592	0.321764	DOWN	588.077	588.075	588.079	13.4254	13.4127	13.455	142.073
1.19735	0.330382	DOWN	132.031	132.031	132.032	12.221	12.2117	12.234	305.996
1.64086	0.336078	UP	87.046	87.0457	87.0461	15.4076	15.3796	15.4264	84.3686
1.17979	0.340053	UP	741.507	741.505	741.511	15.8994	15.8825	15.9048	283.69
1.17796	0.340735	UP	141.018	141.018	141.018	1.05285	1.04735	1.08252	224.19
1.47719	0.34751	UP	376.298	376.294	376.299	22.6893	22.4995	22.7757	195.783
1.23429	0.349573	DOWN	611.15	611.149	611.15	12.7942	12.7856	12.8027	352.198
1.42462	0.352695	UP	133.015	133.015	133.015	15.6321	15.5624	15.6376	31.3639
1.12817	0.356234	UP	715.043	715.042	715.045	1.01357	0.999767	1.06218	356.382
1.1454	0.362589	DOWN	415.148	415.147	415.149	1.37641	1.35777	1.42898	259.861
1.17519	0.365019	UP	741.499	741.498	741.5	15.9017	15.9013	15.9021	283.69
1.2283	0.3664	DOWN	173.011	173.01	173.011	14.7825	14.7822	14.8014	430.117
1.31998	0.369557	UP	641.575	641.569	641.576	21.0583	20.8783	21.07	167.418
1.37968	0.371421	UP	390.314	390.313	390.315	20.8783	20.806	20.8833	415.953
1.24779	0.376827	UP	714.48	714.473	714.483	15.9014	15.8842	15.9048	458.437
1.28981	0.383408	UP	428.315	428.311	428.316	16.4153	16.4016	16.4314	206.36
1.10688	0.383428	DOWN	753.516	753.51	753.521	15.4003	15.3795	15.4264	152.501
1.16335	0.386266	DOWN	96.9611	96.9608	96.9614	12.4988	12.4823	12.5167	470.928
1.11497	0.390305	DOWN	742.072	742.068	742.074	14.6971	14.6869	14.7071	590.957
1.7307	0.390391	DOWN	283.266	283.265	283.267	18.3737	18.3507	18.3967	919.567
1.20999	0.392725	UP	467.289	467.286	467.29	18.8132	18.736	18.986	146.704
1.14758	0.393713	DOWN	259.024	259.024	259.025	10.3894	10.3566	10.4146	113.352
1.25394	0.396161	DOWN	597.351	597.349	597.354	14.6298	14.6293	14.6304	287.073
1.09832	0.399862	UP	596.405	596.401	596.408	15.184	15.1793	15.187	415.651
1.71226	0.401911	UP	376.297	376.295	376.298	20.838	20.727	20.8948	185.765
1.05811	0.41311	DOWN	755.524	755.521	755.525	15.9013	15.8842	15.9204	369.408
1.15459	0.413801	DOWN	175.037	175.037	175.038	12.2181	12.2116	12.234	382.85
1.22395	0.415057	UP	917.726	917.723	917.728	11.8709	11.8521	11.8712	190.779
1.16325	0.434872	UP	644.362	644.359	644.364	14.7258	14.7254	14.7447	325.273
1.08262	0.448676	DOWN	597.389	597.384	597.392	15.3906	15.3796	15.4075	862.368
1.09988	0.459951	UP	903.67	903.66	903.672	16.3591	16.3432	16.3646	297.236
1.19389	0.46274	UP	370.236	370.234	370.237	13.9542	13.9378	13.9617	682.88
1.35484	0.468122	UP	341.18	341.177	341.181	17.3928	17.3702	17.4048	547.111
1.49391	0.478183	UP	356.2	356.199	356.2	17.6013	17.5765	17.6168	363.968
1.09707	0.479873	UP	655.442	655.438	655.444	14.5526	14.5523	14.554	166.004
1.29505	0.483547	UP	407.267	407.263	407.268	22.5653	22.3647	22.8447	300.152
1.16195	0.484684	DOWN	400.149	400.149	400.149	6.11626	6.10068	6.18632	134.918
1.24552	0.486201	UP	147.031	147.03	147.031	14.7826	14.7823	14.7826	39.6574
1.13769	0.490359	UP	643.359	643.356	643.361	14.7257	14.7254	14.7261	798.711
1.46291	0.496331	UP	355.197	355.193	355.197	17.6004	17.5765	17.6168	1560.41
1.06353	0.497118	UP	497.336	497.335	497.337	15.1673	15.163	15.1798	64.4405
1.38118	0.497563	UP	156.104	156.103	156.105	14.9711	14.9539	14.9939	139.924
1.20392	0.497857	DOWN	87.046	87.0459	87.0462	14.5527	14.5135	14.7071	55.7017
1.07379	0.50041	DOWN	598.392	598.387	598.396	15.3952	15.3805	15.4075	311.601
1.16774	0.514892	UP	613.561	613.559	613.563	19.1022	19.0245	19.1592	87.2261
1.48094	0.520289	UP	375.295	375.292	375.295	20.9413	20.8783	20.9898	625.446
1.08142	0.526552	DOWN	965.685	965.68	965.689	16.3572	16.3435	16.3622	383.856
1.6611	0.533637	UP	641.576	641.57	641.578	19.696	19.6655	19.8025	174.665
1.13348	0.540177	UP	337.056	337.056	337.057	11.6704	11.6602	11.6794	148.432
1.14371	0.540301	UP	917.226	917.222	917.227	11.8709	11.8521	11.8721	244.172
1.09858	0.540994	DOWN	680.962	680.961	680.962	1.07005	1.0658	1.08888	200.33
1.62525	0.545711	DOWN	191.021	191.021	191.022	15.9804	15.8795	15.9964	477.08
1.10053	0.550245	UP	226.108	226.108	226.108	16.0455	16.0362	16.0547	310.098
1.11323	0.551883	DOWN	505.146	505.144	505.148	9.86122	9.83435	9.88052	344.119
1.27158	0.552891	UP	329.289	329.288	329.289	21.1223	20.9837	21.1635	1791.63
1.08188	0.553378	UP	633.04	633.038	633.041	1.02371	1.01298	1.06218	455.285
1.42459	0.556386	UP	133.015	133.015	133.015	14.525	14.5135	14.573	79.9602
1.19672	0.557334	DOWN	514.328	514.326	514.33	14.6293	14.61	14.6303	346.277
1.2385	0.558501	UP	613.562	613.56	613.564	18.677	18.6013	18.6785	55.3819
1.10306	0.559069	DOWN	194.929	194.929	194.929	12.4981	12.4823	12.5021	347.796
1.3922	0.560585	UP	191.021	191.02	191.022	15.6904	15.658	15.7306	1117.1
1.08162	0.560887	UP	813.022	813.02	813.023	1.04273	1.03192	1.08252	260.828
1.07232	0.567473	UP	904.672	904.662	904.675	16.3591	16.3432	16.3646	172.801
1.04982	0.575789	UP	679.506	679.499	679.508	15.9018	15.8842	15.9204	318.098
1.05091	0.577882	UP	613.411	613.404	613.413	15.7485	15.7331	15.768	210.221
1.04484	0.578327	DOWN	753.517	753.509	753.519	15.9014	15.8842	15.9204	3074.93
1.12266	0.57886	UP	376.296	376.296	376.298	18.7937	18.6977	18.986	77.187
1.06969	0.581134	DOWN	965.672	965.671	965.673	16.3539	16.3432	16.3646	383.856
1.04004	0.587107	UP	677.5	677.493	677.502	15.9014	15.8979	15.9048	2427.49
1.11351	0.59229	DOWN	245.116	245.116	245.116	10.3011	10.2994	10.3109	61.0634
1.08286	0.592596	DOWN	762.966	762.966	762.967	1.07005	1.0658	1.08888	193.782
1.07377	0.594016	UP	469.032	469.031	469.033	1.03232	1.01905	1.08252	582.551
1.12249	0.594474	DOWN	539.382	539.381	539.384	14.6488	14.6296	14.6495	231.752
1.09256	0.595543	DOWN	871.287	871.284	871.29	11.9361	11.9248	11.9466	177.852
1.24027	0.602749	DOWN	283.266	283.264	283.267	18.6105	18.5795	18.679	919.567
1.19295	0.605712	DOWN	904.655	904.651	904.657	15.8821	15.8634	15.886	404.89
1.10073	0.611709	UP	405.229	405.228	405.23	10.8163	10.8116	10.8171	167.253
1.09965	0.617421	UP	289.035	289.034	289.035	10.2954	10.2726	10.3033	262.679
1.04922	0.620791	DOWN	531.353	531.352	531.354	9.34563	9.27232	9.37465	206.735
1.06901	0.624534	UP	387.028	387.028	387.029	1.0438	1.02837	1.08252	715.698
1.0675	0.624733	UP	551.036	551.035	551.037	1.0314	1.01388	1.06218	624.611
1.23138	0.628438	UP	513.333	513.331	513.334	14.6298	14.6293	14.6311	540.659
1.07147	0.629162	UP	305.025	305.025	305.026	1.05016	1.03407	1.08252	516.869
1.1233	0.634055	UP	192.025	192.024	192.025	14.7823	14.7634	14.7826	385.937
1.03479	0.640951	UP	678.503	678.496	678.505	15.9014	15.8842	15.9048	1108.23
1.05311	0.642556	DOWN	264.111	264.111	264.112	1.3105	1.28522	1.34703	202.641
1.05005	0.658181	UP	375.294	375.291	375.295	18.1845	18.1567	18.1987	92.6171
1.03531	0.666639	DOWN	754.52	754.512	754.522	15.9014	15.8842	15.9204	1472.12
1.06059	0.678218	UP	993.003	993.002	993.003	1.0587	1.04735	1.07005	148.608
1.07575	0.684674	DOWN	554.986	554.984	554.987	13.1859	13.1786	13.1999	211.026
1.08927	0.694726	UP	111.01	111.009	111.01	14.7636	14.7634	14.7825	242.494
1.06157	0.697712	DOWN	582.984	582.983	582.985	1.07203	1.05767	1.1028	433.451
1.05911	0.705532	DOWN	664.988	664.987	664.989	1.06905	1.05397	1.1028	508.48
1.07645	0.707443	DOWN	619.228	619.226	619.23	10.6544	10.6422	10.6651	348.741
1.0788	0.709858	DOWN	87.046	87.0457	87.0461	13.9014	13.8749	13.9237	47.9276
1.12618	0.711506	UP	581.394	581.391	581.396	14.6493	14.6488	14.668	482.344
1.02932	0.72704	UP	612.409	612.406	612.411	15.7483	15.7331	15.768	914.413
1.13444	0.740941	UP	173.011	173.01	173.011	14.4371	14.4205	14.4404	368.315
1.10994	0.751368	DOWN	487.307	487.305	487.308	14.6203	14.61	14.6311	690.571
1.04577	0.754874	UP	547.076	547.073	547.077	13.3305	13.3172	13.34	482.937
1.04791	0.761276	DOWN	500.98	500.98	500.98	1.07005	1.0658	1.08888	219.064
1.12363	0.76761	UP	145.015	145.015	145.016	14.5532	14.5135	14.5903	24.3665
1.03501	0.790044	DOWN	979.687	979.682	979.689	16.3554	16.3432	16.3622	861.582
1.05208	0.805231	UP	191.022	191.021	191.022	14.7823	14.7636	14.7826	4420.2
1.06549	0.806576	DOWN	133.015	133.015	133.016	12.3279	12.3256	12.3338	408.061
1.07126	0.817762	DOWN	159.104	159.103	159.104	13.8912	13.8439	13.9237	427.484
1.05483	0.823866	UP	619.314	619.311	619.316	14.6875	14.6869	14.7064	317.494
1.02976	0.823975	UP	146.047	146.047	146.047	4.95157	4.76747	5.31572	43.9995
1.07312	0.827124	UP	87.0461	87.046	87.0462	11.3576	11.3404	11.435	318.36
1.02996	0.830173	DOWN	980.691	980.685	980.692	16.3554	16.3432	16.3622	594.953
1.03121	0.831849	DOWN	746.992	746.99	746.993	1.06905	1.05397	1.1028	431.714
1.04174	0.832969	DOWN	683.23	683.229	683.231	1.41527	1.39428	1.47008	286.603
1.02654	0.834698	UP	740.514	740.504	740.517	15.9014	15.8842	15.9048	972.23
1.04811	0.837664	DOWN	647.067	647.063	647.069	11.4485	11.435	11.4725	205.093
1.02832	0.839768	UP	731.018	731.016	731.019	1.05016	1.03407	1.08252	546.434
1.02591	0.854359	DOWN	407.006	407.003	407.007	15.1034	15.0866	15.1087	206.829
1.05788	0.866231	DOWN	400.149	400.149	400.15	3.19245	3.16707	3.2267	104.052
1.05792	0.868146	DOWN	488.31	488.309	488.311	14.6105	14.6103	14.6113	201.715
1.01723	0.868592	DOWN	278.127	278.126	278.128	1.31888	1.28522	1.36732	460.102
1.05238	0.873311	UP	527.347	527.344	527.348	14.6301	14.6296	14.6488	750.639
1.05134	0.879225	UP	452.334	452.332	452.335	14.6301	14.6296	14.6488	552.856
1.04801	0.880939	UP	528.349	528.348	528.352	14.6297	14.6296	14.6303	230.331
1.04834	0.882999	UP	451.33	451.328	451.331	14.6301	14.6296	14.6488	1940.72
1.05289	0.88825	DOWN	489.304	489.303	489.306	14.6105	14.61	14.6293	260.057
1.01172	0.890484	UP	611.406	611.399	611.407	15.7485	15.7331	15.768	2531.78
1.01875	0.892824	DOWN	376.294	376.293	376.296	18.1679	18.1567	18.1792	30.3054
1.09266	0.906378	UP	376.297	376.294	376.298	19.983	19.8882	20.0667	155.251
1.01414	0.917084	DOWN	981.69	981.681	981.694	16.3554	16.3432	16.3622	176.188
1.01492	0.918041	UP	403.002	403.002	403.003	1.06905	1.05397	1.1028	382.661
1.03264	0.922145	DOWN	295.105	295.105	295.106	2.27773	2.22547	2.3468	131.756
1.01216	0.92919	UP	910.999	910.997	911.001	1.06998	1.04735	1.1028	207.079
1.0266	0.941337	DOWN	376.297	376.296	376.298	19.607	19.5042	19.7322	125.795
1.00967	0.949397	UP	485.006	485.005	485.007	1.06292	1.04735	1.1028	555.6
1.00858	0.954749	DOWN	649.014	649.012	649.015	1.05016	1.03407	1.08252	803.809
1.00815	0.958247	DOWN	934.1	934.094	934.103	14.7446	14.7254	14.7449	238.473
1.00738	0.958982	UP	828.995	828.994	828.997	1.06905	1.05397	1.1028	259.179
1.00583	0.968108	DOWN	567.01	567.009	567.011	1.05582	1.04735	1.1028	812.475
1.00544	0.96858	UP	292.897	292.896	292.897	12.4899	12.4823	12.4975	125.985
1.00273	0.98715	UP	650.017	650.016	650.018	1.04917	1.04735	1.051	146.112
1.00524	0.990515	DOWN	133.016	133.015	133.016	14.2501	14.2455	14.3025	79.9602
1.4985	0.0163399	DOWN	749.137	749.13	749.14	14.839	14.8203	14.8391	559.851
1.47528	0.0109995	DOWN	750.14	750.137	750.142	14.8391	14.8388	14.8391	145.569
1.47429	0.0247156	UP	346.261	346.258	346.263	18.3777	18.3317	18.4102	46.9854
1.4685	0.0162144	DOWN	784.154	784.147	784.157	15.1227	15.1087	15.1282	434.707
1.45648	0.0405061	DOWN	259.132	259.131	259.132	11.5831	11.5649	11.5849	1494.42
1.40977	0.033071	DOWN	661.156	661.153	661.158	12.8436	12.8392	12.8603	250.616
1.408	0.0318291	DOWN	737.522	737.515	737.524	15.892	15.8824	15.9015	23975.9
1.39802	0.0332616	DOWN	735.209	735.206	735.211	15.8994	15.886	15.9014	196.825
1.38399	0.00186882	DOWN	765.553	765.545	765.555	15.9011	15.8824	15.9048	453.684
1.38127	0.0491565	DOWN	259.132	259.131	259.132	12.0032	11.9767	12.0236	1026.74
1.38081	0.0233223	DOWN	738.526	738.518	738.528	15.892	15.8824	15.9015	9967.32
1.37607	0.0239993	DOWN	629.013	629.008	629.015	14.8202	14.8015	14.8203	305.918
1.36562	0.0437264	DOWN	371.221	371.218	371.222	14.9924	14.99	15.0092	1481.13
1.34206	0.0472959	DOWN	372.224	372.221	372.225	14.9924	14.99	15.0092	308.213
1.3236	0.0479913	DOWN	606.077	606.075	606.079	12.2957	12.2883	12.3095	580.115
1.30269	0.0225022	DOWN	739.526	739.517	739.527	15.9011	15.8831	15.9048	3016.93

## Sheet: 7942_Method 2A vsMethod 2B 0.4M
fold	pvalue	updown	mzmed	mzmin	mzmax	rtmed	rtmin	rtmax	maxint
212.328	0.00558733	UP	455.409	455.408	455.411	18.3591	18.3507	18.3677	1754.99
106.814	0.00478006	UP	456.413	456.411	456.414	18.3591	18.3507	18.3677	576.734
58.4826	0.0228636	UP	308.979	308.977	308.979	14.9487	14.9303	14.9495	650.597
57.7455	0.000468903	DOWN	402.165	402.165	402.165	1.43231	1.3808	1.47717	684.224
51.4179	0.00636574	DOWN	805.339	805.338	805.34	1.4227	1.40345	1.47717	151.4
33.4634	4.62652e-05	DOWN	744.284	744.284	744.285	1.41308	1.3808	1.45693	376.713
27.3657	0.00122544	UP	228.206	228.205	228.207	18.3674	18.3507	18.3702	1518.37
25.8312	0.00117066	UP	325.181	325.18	325.182	17.2059	17.1943	17.2135	272.362
23.3745	0.000385446	UP	557.495	557.494	557.498	18.3674	18.3507	18.3702	1390.6
23.2594	0.000892305	UP	227.203	227.202	227.204	18.3678	18.3422	18.3895	7830.5
22.2203	0.000322157	UP	558.498	558.497	558.501	18.3674	18.3507	18.3702	572.537
22.1549	0.00190599	UP	225.187	225.186	225.188	17.9625	17.9573	17.9655	926.698
22.1207	0.00143972	UP	229.208	229.208	229.209	18.3677	18.3507	18.3702	171.526
20.4317	0.0170502	UP	535.398	535.398	535.401	18.3318	18.3315	18.3485	336.255
19.0257	0.000130441	UP	559.499	559.498	559.502	18.3674	18.3507	18.3702	176.455
17.9053	0.00333333	DOWN	402.165	402.165	402.166	3.08831	2.98742	3.18923	134.024
16.5558	0.00105603	UP	635.473	635.471	635.475	18.3593	18.351	18.3677	166.714
16.5297	0.00561648	UP	403.284	403.282	403.286	17.5056	17.503	17.5122	197.205
16.3728	0.0282711	UP	556.97	556.967	556.974	14.1881	14.1881	14.1882	278.951
14.5029	0.00165143	UP	253.218	253.218	253.219	18.4827	18.4658	18.4855	1941.91
14.2922	0.0017176	UP	254.221	254.221	254.222	18.4827	18.4658	18.4855	352.585
14.2654	0.0101006	DOWN	818.321	818.321	818.322	1.41308	1.40345	1.4227	176.841
12.8539	0.000864586	UP	583.511	583.509	583.513	18.4827	18.4658	18.4855	368.97
12.4274	0.00416503	DOWN	306.079	306.078	306.079	8.73321	8.70925	8.75882	674.784
11.5506	0.00162956	UP	584.514	584.513	584.516	18.483	18.4658	18.4855	158.316
10.0147	0.00056026	UP	271.228	271.227	271.229	18.1177	18.1133	18.1198	646.426
9.80882	0.000364806	DOWN	321.051	321.051	321.051	12.1343	12.116	12.1347	128.947
9.66982	0.00708687	UP	315.197	315.196	315.198	17.2138	17.0775	17.2578	450.525
9.38112	0.00219757	UP	345.206	345.205	345.207	17.3888	17.3865	17.3943	216.619
9.31148	0.000913931	UP	271.229	271.228	271.229	17.6608	17.6573	17.668	566.898
8.77061	0.00633383	UP	487.399	487.398	487.401	17.8421	17.8307	17.8502	554.152
8.23099	0.00895261	UP	299.201	299.201	299.202	18.4853	18.4825	18.4855	232.294
6.63774	0.0229252	UP	370.98	370.976	370.981	14.2001	14.1881	14.2257	1860.23
6.61883	0.0025856	UP	269.212	269.212	269.213	17.9792	17.9653	18.1777	150.456
6.3658	0.00590126	UP	488.403	488.401	488.404	17.8435	17.8307	17.8502	198.475
6.07995	0.000634149	UP	257.213	257.212	257.214	17.9906	17.9847	17.9988	350.376
5.92413	0.039101	UP	482.96	482.956	482.961	14.9299	14.9294	14.9304	296.748
5.88023	0.00379389	UP	271.228	271.228	271.229	18.3591	18.3507	18.3677	127.58
5.51458	0.00603355	UP	315.195	315.194	315.197	17.5032	17.503	17.649	53.6951
5.33762	0.0102413	UP	403.307	403.305	403.309	20.9758	20.6805	21.1983	172.602
5.17262	0.030355	UP	505.989	505.985	505.992	15.0249	15.0051	15.0266	1480.72
5.13094	0.00162946	DOWN	61.9892	61.9891	61.9893	8.40511	8.33117	8.41042	28.366
5.04613	0.0371981	UP	506.989	506.987	506.99	15.0253	15.0252	15.0253	214.082
4.95592	0.00495275	UP	284.268	284.267	284.269	21.4808	21.4325	21.5112	151.576
4.90832	0.000134137	UP	389.31	389.307	389.311	18.7535	18.409	18.81	1069.71
4.58525	0.0467733	UP	158.12	158.119	158.12	16.3047	16.2661	16.3245	123.457
4.34957	0.00884225	UP	614.562	614.559	614.563	21.4537	21.4325	21.4742	114.47
4.32665	0.00110072	UP	297.244	297.243	297.245	18.4445	18.4273	18.4472	70.7746
4.30003	0.0041552	UP	283.264	283.264	283.265	21.4898	21.4708	21.4935	709.99
4.28248	0.0239312	UP	269.212	269.212	269.213	17.0877	17.0785	17.0968	35.354
4.16163	0.0177577	UP	511.471	511.47	511.472	19.1668	19.156	19.1762	372.071
4.07859	0.000760469	UP	244.201	244.2	244.201	17.8467	17.8407	17.8502	371.049
4.01663	0.000804299	UP	243.198	243.197	243.199	17.8484	17.8312	17.863	2186.09
3.95292	1.7382e-05	UP	585.519	585.517	585.522	18.4827	18.4658	18.4855	58.8473
3.831	0.000951474	UP	457.256	457.254	457.257	17.6958	17.6877	17.696	166.958
3.76668	0.00402794	UP	557.484	557.483	557.485	17.9722	17.9653	17.9792	24.6905
3.68423	0.0159797	UP	613.559	613.556	613.56	21.4875	21.4137	21.6048	237.344
3.67887	0.000370316	UP	824.553	824.548	824.556	18.0953	18.0808	18.1005	214.524
3.60697	0.00249366	UP	241.218	241.217	241.218	18.2433	18.2353	18.2513	22.63
3.57035	0.0214964	UP	184.987	184.986	184.987	14.1905	14.1881	14.2257	842.876
3.45381	0.0259345	UP	191.021	191.02	191.022	17.3099	17.2772	17.3682	160.061
3.35032	0.0184347	DOWN	497.336	497.335	497.337	14.6263	14.6246	14.6466	391.82
3.34674	0.0307811	UP	257.212	257.212	257.213	18.232	18.2158	18.2353	61.0096
3.3443	0.0103909	UP	403.305	403.305	403.306	20.3852	20.344	20.4212	174.288
3.3142	0.0454095	UP	331.288	331.288	331.29	20.3628	20.0942	20.52	160.1
3.28234	0.000924617	UP	413.23	413.228	413.23	17.6858	17.6767	17.6958	196.914
3.12065	0.00246989	UP	227.198	227.198	227.199	17.9528	17.946	17.9597	102.049
3.10821	5.07553e-05	UP	197.155	197.155	197.156	17.4728	17.4648	17.4833	20.5673
3.05952	0.00522267	UP	403.305	403.304	403.307	19.8458	19.7497	19.9997	157.366
3.0562	0.00177223	UP	555.282	555.282	555.285	18.483	18.4658	18.4855	172.271
2.99264	0.0104612	UP	353.178	353.177	353.179	17.4262	17.4253	17.4337	191.808
2.91355	0.000475112	UP	298.157	298.155	298.157	17.8988	17.8882	17.9218	307.29
2.90365	0.0389806	UP	331.289	331.288	331.289	20.707	20.6878	20.7672	152.592
2.84507	0.0498242	UP	389.309	389.307	389.312	21.0253	20.8795	21.032	1293.92
2.82656	0.000404122	UP	297.154	297.152	297.155	17.8937	17.869	17.9218	1518.7
2.76101	0.00172932	UP	403.305	403.305	403.307	18.9842	18.9642	19.0237	130.717
2.70599	0.00720175	UP	191.021	191.02	191.022	18.3697	18.3492	18.5825	306.87
2.69302	0.000156626	UP	313.168	313.166	313.168	18.0984	18.0938	18.1005	190.123
2.65244	0.00127306	UP	329.288	329.287	329.29	19.7211	19.6165	19.8458	1995.47
2.62316	0.0403213	UP	391.309	391.309	391.311	21.1798	21.032	21.245	125.214
2.6223	0.0104522	UP	390.313	390.312	390.314	20.6591	20.6395	20.738	390.061
2.61454	0.0350092	UP	403.302	403.3	403.304	18.2502	18.232	18.4855	115.233
2.59367	0.000817338	UP	369.204	369.203	369.205	17.6766	17.6643	17.6877	193.214
2.5788	0.000179373	UP	312.173	312.171	312.174	18.099	18.077	18.121	559.419
2.5769	0.00175249	UP	587.53	587.527	587.531	19.1755	19.156	19.1762	141.546
2.54433	0.000206412	UP	311.17	311.168	311.171	18.099	18.077	18.121	2475.45
2.52426	0.00251993	UP	256.238	256.236	256.238	19.1758	19.156	19.1947	580.955
2.52184	0.00500753	UP	199.172	199.171	199.172	17.8092	17.7937	17.8242	524.894
2.50506	0.0100107	UP	158.12	158.12	158.12	16.6331	16.4987	16.6935	121.541
2.49611	0.000282833	UP	309.18	309.178	309.182	17.6998	17.68	17.7267	85.6371
2.47983	0.00414799	UP	391.311	391.309	391.312	22.8975	22.813	23.181	149.67
2.47353	0.00847607	UP	141.018	141.017	141.018	23.7912	23.7743	23.808	131.402
2.46472	0.00432693	UP	330.291	330.29	330.293	20.1085	20.0377	20.3428	509.036
2.45831	5.96074e-05	UP	283.241	283.239	283.241	16.3696	16.3433	16.3828	31.8017
2.43818	0.0100444	UP	331.289	331.288	331.29	21.1467	21.0835	21.3945	161.367
2.43723	0.00222465	UP	255.234	255.233	255.235	19.1768	19.156	19.1947	2959.93
2.43579	0.000120739	UP	238.107	238.107	238.108	16.7407	16.7298	16.7517	133.61
2.40073	0.00141653	UP	585.529	585.524	585.532	19.1758	19.156	19.1947	906.275
2.39399	0.00136291	UP	586.531	586.527	586.535	19.1788	19.156	19.1947	405.177
2.35297	0.00519309	UP	852.583	852.581	852.586	18.3124	18.3097	18.3283	184.9
2.34826	0.0269134	UP	641.573	641.569	641.576	22.7925	22.5398	22.8303	224.471
2.34332	0.000584274	UP	351.227	351.225	351.229	17.7193	17.699	17.7463	526.655
2.3415	0.0483312	UP	403.307	403.305	403.309	22.7788	22.4307	22.8695	183.557
2.3172	0.00425806	UP	210.151	210.15	210.151	17.1088	17.0967	17.1562	30.4654
2.30466	0.0283305	UP	330.291	330.29	330.291	19.7305	19.7113	19.7497	562.341
2.28278	0.0103369	UP	192.024	192.023	192.024	18.3888	18.3872	18.3893	23.8548
2.27984	0.0025155	UP	281.247	281.247	281.248	18.6003	18.5813	18.6193	22.3982
2.27707	0.00234065	UP	242.213	242.213	242.214	19.0038	19.0032	19.0045	179.957
2.27432	0.00814602	UP	191.02	191.02	191.021	21.0196	21.013	21.0262	160.633
2.25389	0.0334904	DOWN	724.505	724.499	724.509	15.879	15.866	15.8861	792.292
2.25099	0.00467766	UP	331.289	331.288	331.29	22.8105	22.7367	22.8628	202.146
2.24791	0.00496222	UP	325.179	325.177	325.181	17.6522	17.6237	17.6678	190.972
2.23943	0.000393119	DOWN	695.511	695.501	695.513	14.8364	14.8337	14.8564	232.341
2.23749	0.00126937	UP	283.24	283.239	283.241	18.1783	18.1337	18.2142	105.075
2.23177	0.00189623	UP	254.102	254.101	254.102	18.3393	18.2513	18.4273	24.5524
2.23136	0.00021055	UP	133.015	133.015	133.015	16.6923	16.6717	16.713	27.4003
2.22782	0.000757945	UP	281.225	281.223	281.226	17.5995	17.5863	17.6097	724.868
2.21678	0.000173366	UP	283.24	283.238	283.242	17.3922	17.3788	17.4132	538.977
2.21617	0.000216976	UP	283.239	283.239	283.241	17.6742	17.6613	17.6875	205.65
2.21037	0.0446027	UP	613.558	613.555	613.562	19.0893	18.9837	19.1188	65.2834
2.2016	0.00256639	UP	191.02	191.02	191.021	23.4603	23.4328	23.4878	109.503
2.19366	9.68637e-05	UP	156.104	156.104	156.105	16.5953	16.5884	16.6134	129.887
2.19232	0.0260083	UP	111.009	111.009	111.009	18.3872	18.3507	18.3893	20.2515
2.18346	7.89966e-05	UP	309.181	309.178	309.183	17.1707	17.1523	17.178	314.139
2.18082	0.000504272	UP	133.015	133.015	133.015	17.2816	17.2707	17.2925	29.2169
2.17461	0.000162941	UP	297.219	297.219	297.219	17.2162	17.2138	17.2185	38.5472
2.16969	0.00793612	DOWN	725.51	725.507	725.511	15.8853	15.873	15.8859	232.624
2.16675	0.000230552	UP	283.241	283.239	283.241	17.0978	17.096	17.1197	36.4787
2.15425	7.66885e-06	UP	385.27	385.269	385.271	16.7312	16.7298	16.7487	194.251
2.14795	0.0129055	DOWN	964.691	964.684	964.698	16.3437	16.3406	16.3627	673.906
2.13837	0.0135768	DOWN	963.688	963.682	963.695	16.3436	16.3406	16.3608	1177.29
2.10768	0.00336222	UP	133.015	133.015	133.015	21.4327	21.4295	21.4358	36.3589
2.10614	0.000349873	UP	510.211	510.209	510.212	16.1328	16.1327	16.1337	255.735
2.09747	0.00628486	UP	390.312	390.31	390.314	20.8642	20.8013	20.8917	387.571
2.087	0.00418394	UP	282.227	282.226	282.227	17.6029	17.5993	17.6097	161.302
2.06794	0.00394939	UP	329.289	329.287	329.29	22.7926	22.667	22.849	2391.27
2.06548	0.00065163	UP	266.213	266.212	266.213	17.4277	17.4253	17.4337	141.657
2.0651	0.00713168	UP	389.309	389.307	389.31	20.4679	20.2863	20.5748	1316.11
2.06336	0.000232243	UP	368.263	368.262	368.265	17.0219	17.0198	17.0392	145.062
2.05275	0.00077963	UP	509.209	509.206	509.212	16.1328	16.1327	16.1519	1118.43
2.04399	0.0234488	UP	191.021	191.02	191.021	20.7285	20.6497	20.8395	161.22
2.04377	0.00165658	UP	473.283	473.28	473.285	19.0993	19.0615	19.118	335.021
2.04267	0.0194009	UP	191.021	191.02	191.022	17.8407	17.6482	18.0938	167.035
2.03804	0.00444894	UP	281.224	281.222	281.226	18.1397	17.8885	18.1562	23.2306
2.03141	0.000378482	UP	255.105	255.104	255.106	16.1328	16.1327	16.1528	409.134
2.02097	0.0120116	UP	389.309	389.307	389.311	19.6353	19.5205	19.6733	1312.18
2.02061	0.00357212	UP	191.02	191.02	191.021	19.5779	19.5197	19.7298	212.518
2.02014	0.0235292	UP	281.249	281.248	281.251	19.3333	19.309	19.3672	445.227
2.0199	0.00202844	UP	210.151	210.15	210.152	18.6005	18.5988	18.7545	28.7175
2.01428	0.047699	UP	402.994	402.992	402.994	14.3399	14.3396	14.3399	204.555
2.01029	1.87216e-05	UP	367.261	367.259	367.263	17.0358	17.0198	17.0418	563.784
2.00756	0.00601284	UP	226.146	226.145	226.146	18.5903	18.5808	18.6018	17.6905
2.00573	0.0483349	UP	279.232	279.232	279.233	18.7057	18.6958	18.7157	174.996
1.99611	0.012701	UP	330.291	330.29	330.292	17.3203	17.3122	17.3285	51.4049
1.99478	0.00294675	UP	327.184	327.182	327.184	18.3283	18.3123	18.3503	212.825
1.99135	0.00485208	UP	351.265	351.264	351.265	17.9768	17.9653	17.9792	39.0093
1.98614	0.00382383	UP	156.104	156.103	156.104	17.9032	17.8988	17.9075	40.5362
1.97985	0.00233706	UP	489.277	489.273	489.28	19.1951	19.1565	19.2085	312.285
1.97828	0.00660998	UP	391.31	391.309	391.311	19.7113	19.6928	19.7298	120.527
1.97466	0.0430462	UP	391.311	391.309	391.312	20.6688	20.6133	20.738	117.056
1.97286	0.0302197	UP	301.163	301.163	301.164	19.5102	19.5003	19.5202	124.048
1.97033	0.00432465	UP	287.243	287.241	287.245	18.8502	18.796	18.8512	288.451
1.96315	0.00493515	UP	641.574	641.569	641.575	20.3247	20.1275	20.4212	156.92
1.96234	0.00629676	UP	331.289	331.288	331.29	17.7497	17.7455	17.7538	36.1337
1.96191	5.76538e-05	UP	230.177	230.176	230.178	17.0968	17.0967	17.1017	138.502
1.95259	0.00351176	UP	326.188	326.187	326.19	18.3287	18.285	18.3503	583.817
1.94895	0.000442707	UP	199.146	199.145	199.146	17.5366	17.5277	17.5418	206.147
1.94723	0.00240302	UP	266.152	266.151	266.152	17.8659	17.8628	17.869	145.817
1.94511	0.00563699	UP	390.312	390.312	390.312	20.0372	19.9798	20.0377	399.458
1.94336	0.00330096	UP	286.24	286.238	286.241	18.8402	18.796	18.8512	1433.42
1.94089	0.0122971	UP	371.292	371.29	371.294	18.0781	18.0582	18.0978	447.409
1.94038	0.0120677	UP	330.291	330.29	330.293	17.7346	17.7332	17.7455	122.033
1.93851	0.00382068	UP	265.149	265.148	265.15	17.868	17.8502	17.8825	965.195
1.93362	0.0135187	UP	205.16	205.16	205.16	19.3377	19.328	19.3473	128.307
1.93285	0.00308926	UP	325.185	325.183	325.187	18.3287	18.285	18.3503	2666.75
1.9321	0.000252843	DOWN	887.54	887.538	887.542	14.8068	14.7958	14.8183	161.545
1.92783	0.00650624	UP	543.295	543.293	543.296	20.2194	20.209	20.2298	126.923
1.92548	0.00578281	UP	367.26	367.259	367.261	19.1955	19.156	19.2332	28.3129
1.92497	2.48536e-05	UP	367.261	367.259	367.263	17.3257	17.3102	17.336	38.0936
1.91548	0.0122283	UP	702.515	702.512	702.517	20.2575	20.2467	20.2683	151.272
1.91522	0.0124452	UP	329.289	329.287	329.29	16.7107	16.7038	16.713	30.9834
1.90597	0.00431157	UP	199.171	199.171	199.172	18.8502	18.796	18.8512	178.387
1.90407	0.00642335	UP	330.292	330.29	330.293	22.7831	22.6475	22.8695	643.702
1.90111	0.00368137	UP	347.264	347.262	347.265	18.8402	18.796	18.8512	276.474
1.8978	0.00419285	UP	287.243	287.243	287.243	18.4253	18.4057	18.445	15.2365
1.89634	0.00352597	UP	346.261	346.259	346.262	18.8402	18.796	18.8512	1365.74
1.8948	0.0019331	UP	242.141	242.14	242.142	16.1519	16.1517	16.1718	253.661
1.8859	0.00466957	DOWN	737.521	737.514	737.524	15.8856	15.8672	15.8911	23975.9
1.87745	0.0011366	UP	329.289	329.287	329.29	20.4032	20.2863	20.4888	1791.37
1.8765	0.00552588	UP	467.286	467.283	467.289	20.285	20.2207	20.443	157.459
1.87165	0.00831854	UP	642.574	642.573	642.575	20.0857	20.0567	20.1147	78.2909
1.86797	0.000111046	UP	191.021	191.021	191.021	17.0418	17.0335	17.0575	122.386
1.86742	0.0107475	UP	297.23	297.218	297.243	17.4977	17.4687	17.5032	142.276
1.86722	0.0191608	UP	329.289	329.288	329.29	18.232	18.2177	18.2353	1164.43
1.86499	0.00676378	UP	156.104	156.103	156.105	18.2533	18.2285	18.2755	22.4397
1.86392	0.002748	DOWN	735.209	735.207	735.211	15.8858	15.866	15.8911	196.825
1.86043	0.00286592	UP	457.255	457.255	457.255	19.1657	19.156	19.1755	27.1011
1.85965	0.00639661	UP	286.24	286.239	286.241	18.4083	18.361	18.4282	50.9614
1.85873	0.016325	UP	329.289	329.287	329.29	17.7455	17.7318	17.7538	468.257
1.85179	0.00458741	UP	156.104	156.103	156.105	17.4082	17.3978	17.4327	324.96
1.84219	0.000250188	DOWN	259.132	259.131	259.132	12.3432	12.3237	12.3448	81.4051
1.84125	0.00220669	UP	371.292	371.289	371.294	17.7483	17.7345	17.766	174.199
1.83424	0.00498327	UP	351.266	351.264	351.266	18.2107	18.1967	18.2128	129.825
1.8288	0.016995	DOWN	661.155	661.151	661.158	12.8388	12.8326	12.8615	250.616
1.82651	0.0264094	UP	331.289	331.289	331.289	17.9751	17.9653	17.9848	57.4439
1.82599	0.00279538	DOWN	738.524	738.518	738.527	15.8853	15.866	15.8861	9967.32
1.82382	0.0166867	UP	389.31	389.307	389.312	22.8175	22.7557	22.984	1700
1.82079	0.00272152	DOWN	922.685	922.683	922.689	15.5486	15.5406	15.5597	197.3
1.81986	0.00475866	UP	344.245	344.243	344.246	18.0981	18.0157	18.1913	26.3809
1.81706	0.00549044	UP	197.156	197.155	197.156	17.7035	17.6958	17.7267	218.719
1.8099	0.0228884	UP	330.29	330.29	330.291	18.2352	18.232	18.2353	320.971
1.80202	0.0393572	DOWN	827.568	827.568	827.571	15.81	15.8094	15.8102	173.333
1.80091	0.0152709	UP	424.354	424.352	424.355	18.1367	18.1332	18.1392	65.5256
1.79455	6.77594e-05	UP	281.224	281.224	281.226	16.4007	16.3815	16.4027	19.2564
1.79432	0.00529029	UP	367.26	367.26	367.26	17.6803	17.6767	17.684	23.3263
1.78734	0.00762554	UP	281.225	281.222	281.226	17.2876	17.2693	17.2953	35.0752
1.78505	0.0182274	UP	390.312	390.31	390.314	22.8175	22.7557	22.984	499.381
1.78267	0.00241063	UP	87.0458	87.0458	87.0459	16.2853	16.2661	16.3044	30.7751
1.77993	8.81955e-05	UP	309.173	309.171	309.174	16.7844	16.769	16.796	320.408
1.77738	0.00212813	UP	254.102	254.101	254.103	16.1328	16.1327	16.1519	3073.75
1.77656	0.0178086	UP	329.289	329.286	329.29	17.9828	17.9655	18.0052	753.338
1.7745	0.00141562	DOWN	332.126	332.123	332.128	14.0556	14.0404	14.0912	1760.45
1.77374	0.00381115	UP	427.39	427.388	427.393	19.5498	19.4842	19.5597	242.945
1.77351	0.0140091	UP	171.14	171.139	171.141	17.2533	17.246	17.2757	301.652
1.77281	0.00114312	DOWN	401.242	401.242	401.243	11.7026	11.7017	11.7035	23.1612
1.76904	3.0696e-05	UP	211.154	211.153	211.154	16.1618	16.1518	16.1708	185.581
1.7689	0.00274295	DOWN	921.679	921.67	921.686	15.5492	15.5406	15.5612	341.596
1.76769	0.0235887	UP	331.289	331.289	331.289	18.2336	18.232	18.2352	91.4382
1.76034	0.00462242	UP	424.353	424.352	424.354	17.924	17.9182	17.9268	149.698
1.75908	0.000193315	UP	344.244	344.242	344.245	17.4903	17.4842	17.503	158.589
1.75129	0.00499944	UP	309.175	309.173	309.177	18.0237	18.0012	18.0592	308.901
1.75077	0.000578334	UP	156.104	156.103	156.105	16.037	16.0206	16.0378	106.62
1.74648	0.020651	UP	642.575	642.572	642.576	22.7723	22.7557	22.775	122.645
1.74499	0.00452555	UP	427.39	427.388	427.393	19.9703	19.9128	19.9997	237.951
1.72806	8.48986e-05	UP	284.26	284.259	284.261	16.5373	16.5356	16.5565	196.55
1.72485	0.0117903	UP	385.27	385.269	385.271	18.2329	18.2305	18.2353	19.3667
1.72236	0.0321928	UP	330.291	330.289	330.293	17.9918	17.9847	18.0052	193.517
1.72037	0.0471844	UP	641.57	641.569	641.577	19.3567	19.2902	19.4627	137.373
1.71561	0.0493269	DOWN	505.145	505.141	505.148	9.88003	9.86042	9.9174	344.119
1.71152	0.0241583	UP	391.31	391.309	391.311	19.0032	18.9837	19.0045	95.508
1.70971	0.00213912	DOWN	333.13	333.126	333.131	14.0556	14.0404	14.0912	351.023
1.70313	0.000377933	UP	737.53	737.529	737.532	18.1133	18.0968	18.1192	24.938
1.68873	0.000259177	UP	210.151	210.15	210.152	16.1615	16.1517	16.172	1187.16
1.68872	0.0209183	UP	421.28	421.278	421.28	19.328	19.3115	19.5023	112.721
1.68746	0.000954632	UP	368.291	368.289	368.292	17.4118	17.4068	17.4253	169.933
1.67019	0.0247834	UP	346.261	346.259	346.262	18.4083	18.361	18.4282	48.0482
1.66971	0.000786313	UP	574.487	574.484	574.488	18.8503	18.8302	18.8505	179.932
1.66058	0.00722289	DOWN	294.119	294.119	294.12	13.0247	13.0207	13.053	173.734
1.6581	0.0026707	DOWN	259.132	259.13	259.132	11.9845	11.9838	12.0035	1026.74
1.64436	0.00249891	UP	343.261	343.259	343.262	17.0991	17.0967	17.1017	27.8535
1.64361	0.00260835	UP	141.093	141.093	141.093	16.018	15.9989	16.0188	75.43
1.64331	0.022816	UP	616.534	616.53	616.537	18.8502	18.8293	18.8512	259.448
1.6376	0.0106264	DOWN	293.116	293.114	293.117	13.0308	13.0207	13.0478	1035
1.63605	0.00730577	DOWN	259.132	259.13	259.132	11.5693	11.5518	11.5721	1494.42
1.63547	0.0227914	UP	293.18	293.179	293.182	18.3306	18.3038	18.3503	446.824
1.62972	0.0186256	UP	285.127	285.125	285.127	17.4293	17.4253	17.4337	179.368
1.62679	0.00441562	DOWN	260.135	260.132	260.136	11.9935	11.9841	12.0032	136.459
1.61218	0.0235551	UP	389.309	389.306	389.31	17.6933	17.5415	17.7455	257.676
1.60865	0.00263412	UP	573.485	573.481	573.488	18.8497	18.796	18.8512	451.547
1.60802	0.00151878	UP	269.189	269.187	269.213	17.5297	17.406	17.5498	292.465
1.60198	0.00185361	UP	278.186	278.184	278.186	17.0395	17.0335	17.0435	214.179
1.59675	0.0295181	UP	341.199	341.198	341.2	18.5427	18.5403	18.563	187.211
1.59391	0.0291015	UP	353.199	353.199	353.2	18.1005	18.1	18.1162	197.702
1.5922	0.0226124	UP	340.204	340.202	340.206	18.5429	18.5118	18.563	493.107
1.59187	0.00650135	UP	343.26	343.259	343.261	17.406	17.39	17.4132	193.89
1.59171	0.0122817	UP	255.105	255.104	255.107	15.7809	15.7712	15.7913	85.6872
1.58579	0.0193194	UP	254.102	254.101	254.103	15.791	15.7721	15.7997	739.385
1.58056	0.0283591	UP	235.084	235.083	235.084	3.17807	3.13885	3.19427	74.7147
1.57667	0.00326082	DOWN	765.551	765.544	765.555	15.886	15.866	15.9049	453.684
1.57553	0.0112139	DOWN	260.135	260.133	260.135	11.569	11.5518	11.5721	215.009
1.57224	0.00659044	DOWN	565.05	565.043	565.052	12.249	12.2288	12.2687	1329.68
1.57197	0.0003842	UP	141.093	141.093	141.094	16.3055	16.3044	16.3245	797.314
1.57026	0.0010023	UP	277.182	277.181	277.184	17.0393	17.0335	17.0435	1019.36
1.56639	0.000148504	UP	343.261	343.261	343.261	16.3628	16.3622	16.3633	12.9125
1.56012	0.0325233	UP	441.316	441.314	441.316	16.0945	16.0942	16.0953	156.379
1.55591	0.00813758	DOWN	749.134	749.127	749.139	14.8169	14.8148	14.8374	559.851
1.55284	0.00674798	DOWN	606.076	606.069	606.079	12.2963	12.2857	12.3256	580.115
1.54991	0.00805459	DOWN	766.555	766.547	766.558	15.8861	15.8849	15.9045	240.694
1.54721	0.0262944	DOWN	511.35	511.347	511.353	14.6451	14.6278	14.6659	3462.31
1.54702	0.0110129	DOWN	566.053	566.046	566.055	12.2479	12.2288	12.2687	261.996
1.54628	0.0165876	DOWN	588.077	588.076	588.078	12.7859	12.7759	12.796	98.1288
1.54605	0.0463406	UP	467.286	467.284	467.288	20.0377	19.9185	20.056	166.712
1.54495	0.0284736	UP	339.201	339.199	339.202	18.5418	18.5118	18.563	2146.3
1.5438	0.00792683	DOWN	678.096	678.09	678.101	14.8445	14.8346	14.8564	879.027
1.54299	0.00623505	DOWN	679.101	679.093	679.104	14.8445	14.8346	14.8564	239.739
1.54204	0.00689789	DOWN	750.14	750.138	750.142	14.8175	14.8148	14.834	145.569
1.53715	0.0459818	UP	641.573	641.57	641.576	18.2177	18.2142	18.2353	29.0814
1.53403	0.0330319	UP	440.313	440.311	440.316	16.0946	16.0942	16.1135	557.039
1.53273	0.0179871	DOWN	371.22	371.216	371.222	14.9865	14.9685	14.9888	1481.13
1.52975	0.0429604	UP	226.146	226.145	226.147	15.8603	15.848	15.8667	157.393
1.52878	0.0148103	UP	939.641	939.637	939.642	16.3435	16.3433	16.3437	139.648
1.52637	0.0287673	DOWN	512.354	512.35	512.356	14.6451	14.6278	14.6466	1039.57
1.52618	0.0398727	UP	439.328	439.326	439.331	16.1327	16.1133	16.1337	251.326
1.51503	0.0408032	DOWN	665.26	665.252	665.263	14.0556	14.0404	14.0912	781.437
1.5026	0.00708338	DOWN	739.523	739.517	739.528	15.8858	15.866	15.8911	3016.93
1.50104	0.0143283	DOWN	309.111	309.108	309.112	10.6505	10.6378	10.6574	1072.16
	Features with p value < 0.05 and/or Fold change < 1.5
1.32643	0.0500437	UP	191.021	191.021	191.022	15.98	15.9095	15.999	135.857
1.93577	0.0503961	UP	878.357	878.353	878.358	14.6262	14.6261	14.627	283.195
1.4671	0.0506374	DOWN	784.152	784.144	784.157	15.102	15.1014	15.1219	434.707
2.39346	0.0509542	DOWN	723.504	723.498	723.508	15.8856	15.866	15.8911	1339.09
1.59824	0.0511863	UP	391.309	391.308	391.31	18.216	18.2158	18.2162	51.5881
1.61116	0.0514472	UP	133.015	133.015	133.015	15.6664	15.6377	15.6951	25.8769
2.50736	0.0520091	UP	518.119	518.114	518.122	14.1317	14.1121	14.1663	493.519
1.37246	0.0522827	DOWN	743.074	743.073	743.076	14.682	14.6658	14.6823	186.6
2.50608	0.0537365	UP	191.021	191.02	191.021	20.458	20.3178	20.5557	177.423
3.66576	0.0540706	UP	241.218	241.217	241.218	18.677	18.5237	18.7153	182.895
1.45896	0.0541736	DOWN	666.263	666.255	666.266	14.0556	14.0404	14.0912	298.832
1.75309	0.0545928	UP	426.022	426.019	426.024	14.6254	14.6071	14.6466	949.338
1.48205	0.0551743	DOWN	980.689	980.683	980.691	16.0181	16.0179	16.0188	21.5737
1.40698	0.0554487	DOWN	341.11	341.109	341.111	1.4224	1.3808	1.54765	660.406
1.32696	0.0563398	DOWN	742.069	742.063	742.073	14.6827	14.6652	14.6852	590.957
3.40384	0.0566636	UP	191.021	191.02	191.022	16.3529	16.3026	16.4601	159.047
2.51321	0.0567321	UP	329.288	329.287	329.289	20.7127	20.6357	20.9155	1823.71
1.41833	0.0568305	UP	353.197	353.195	353.198	17.8467	17.8435	17.8498	15.7836
1.67714	0.0571617	UP	467.285	467.283	467.289	21.4185	21.283	21.6238	170.945
1.50154	0.0582714	UP	157.124	157.124	157.125	16.9428	16.9265	16.9445	214.13
1.21806	0.0583299	DOWN	376.295	376.294	376.298	18.9839	18.9663	19.0235	73.5213
1.778	0.0592228	UP	367.261	367.259	367.263	18.7051	18.4248	18.7172	56.8795
4.752	0.0593752	DOWN	400.15	400.148	400.15	1.55702	1.50858	1.59837	165.37
1.41924	0.0595899	DOWN	979.68	979.675	979.69	15.9989	15.9799	16.0188	28.5409
2.06634	0.0610251	UP	191.021	191.02	191.022	21.4105	21.347	21.4347	202.632
1.32343	0.0614103	DOWN	597.389	597.383	597.408	15.3694	15.1589	15.3882	862.368
1.3448	0.0618692	DOWN	246.119	246.118	246.12	9.82193	9.80372	9.82305	219.185
1.32865	0.0619972	DOWN	598.392	598.386	598.395	15.3786	15.3692	15.3882	311.601
1.52573	0.0626186	UP	407.265	407.263	407.266	20.2579	20.0953	20.4392	240.67
1.36147	0.0630092	DOWN	276.99	276.988	276.991	13.1844	13.1605	13.1996	769.165
1.59236	0.064541	UP	214.145	214.145	214.145	15.6951	15.6951	15.6951	173.644
1.36724	0.064597	DOWN	96.961	96.9608	96.9614	12.4854	12.4581	12.5164	470.928
2.84963	0.0664982	UP	299.202	299.201	299.204	18.2353	18.2285	18.3872	333.562
1.32954	0.0668913	DOWN	386.239	386.236	386.241	15.3124	15.2934	15.3312	1342.49
1.48985	0.0676595	UP	426.022	426.021	426.024	15.0256	15.0069	15.0442	103.823
1.38579	0.0687071	DOWN	194.929	194.928	194.929	12.4934	12.4588	12.5164	347.796
3.33012	0.0695777	UP	173.01	173.009	173.01	18.3687	18.3485	18.4082	28.3046
1.47254	0.0702901	UP	666.481	666.477	666.483	16.2193	16.1327	16.3053	160.234
1.59595	0.0706304	UP	543.295	543.294	543.296	20.5259	20.5155	20.5363	80.3787
2.15784	0.0707151	UP	191.021	191.02	191.021	20.0341	19.9185	20.209	183.221
2.12649	0.0708794	UP	256.236	256.236	256.237	18.4742	18.3125	18.5045	19.0915
1.28655	0.070942	UP	715.474	715.469	715.478	15.8853	15.8672	15.9049	325.956
1.40218	0.0710068	UP	294.18	294.179	294.18	16.8263	16.81	16.8275	168.01
1.98759	0.0719669	UP	331.289	331.288	331.29	18.7057	18.6958	18.7157	161.433
1.40015	0.0722627	DOWN	323.03	323.028	323.031	11.4569	11.4409	11.474	749.923
1.45598	0.072437	UP	369.252	369.249	369.253	10.8188	10.7819	10.8285	233.786
2.3856	0.0724882	UP	133.015	133.015	133.015	18.4073	18.3867	18.4467	41.1972
1.29065	0.0747596	DOWN	61.9893	61.9893	61.9895	9.1061	9.07087	9.12675	952.672
1.46069	0.0750687	DOWN	587.238	587.233	587.24	13.0375	13.0207	13.053	364.903
1.13106	0.0766457	UP	428.312	428.31	428.316	16.0946	16.0942	16.1135	53.8388
2.58637	0.0767027	UP	191.021	191.02	191.021	22.063	21.952	22.1033	162.779
1.31402	0.0773546	DOWN	965.678	965.669	965.689	16.3436	16.3406	16.3608	383.856
1.40692	0.0775481	DOWN	520.272	520.268	520.273	11.569	11.5523	11.5721	293.605
1.45626	0.0775662	UP	159.104	159.103	159.104	15.3884	15.3875	15.4072	1060.88
1.2634	0.0786934	UP	714.479	714.473	714.483	15.8856	15.866	15.8911	333.413
1.39783	0.0787515	DOWN	519.268	519.265	519.27	11.5611	11.5518	11.5721	1062.37
2.55639	0.0800632	UP	226.147	226.145	226.147	16.7038	16.6825	16.713	51.028
1.34633	0.0812472	DOWN	981.691	981.69	981.695	16.3437	16.3415	16.3447	176.188
1.42834	0.0824274	DOWN	771.479	771.472	771.483	15.3124	15.2934	15.3312	1000.05
2.5631	0.0830769	UP	367.261	367.259	367.263	18.0382	18.0038	18.063	27.7123
1.71913	0.083208	UP	367.212	367.212	367.212	18.3124	18.3123	18.3125	163.842
1.38286	0.0833564	DOWN	292.897	292.896	292.897	12.4934	12.4928	12.494	125.985
1.25594	0.0846834	DOWN	145.015	145.015	145.016	12.8003	12.7947	12.839	188.342
1.32282	0.0851611	DOWN	387.241	387.238	387.243	15.3123	15.2934	15.3131	232.179
1.2986	0.085976	DOWN	132.031	132.031	132.032	12.2121	12.21	12.2307	305.996
1.3043	0.0876493	DOWN	175.037	175.036	175.038	12.2117	12.2098	12.2307	382.85
2.51208	0.0889063	UP	403.304	403.302	403.306	18.7545	18.7343	18.7748	158.522
1.72339	0.090085	UP	330.292	330.291	330.292	21.2235	21.1597	21.2807	489.053
1.82507	0.093225	UP	375.294	375.291	375.296	21.173	20.9962	21.2752	498.15
1.28845	0.0944934	DOWN	655.442	655.441	655.444	14.5325	14.5283	14.5475	155.998
1.35237	0.0952259	DOWN	980.686	980.68	980.692	16.3436	16.3406	16.3608	594.953
1.46109	0.0970679	UP	389.309	389.307	389.31	20.738	20.6552	20.8342	1314.14
1.35402	0.0994136	DOWN	823.564	823.556	823.57	15.5989	15.5977	15.618	294.14
1.40975	0.0997348	DOWN	772.482	772.475	772.487	15.3124	15.2934	15.3312	420.768
2.5652	0.100141	UP	191.021	191.02	191.021	19.1717	19.156	19.2135	219.136
2.45757	0.100958	UP	641.573	641.569	641.578	18.7157	18.7143	18.7363	89.4279
1.32766	0.101459	DOWN	979.683	979.677	979.689	16.3436	16.3406	16.3608	861.582
1.17453	0.104259	DOWN	807.589	807.582	807.593	15.8668	15.8471	15.873	202.201
1.66755	0.104385	UP	284.268	284.267	284.27	19.0133	18.7542	19.0812	65.7645
1.23516	0.105414	UP	713.476	713.47	713.479	15.8856	15.866	15.8911	691.857
2.63059	0.108831	UP	191.021	191.021	191.022	16.6723	16.5554	16.6935	148.472
2.54669	0.109954	UP	390.312	390.31	390.314	20.3535	20.2207	20.527	390.061
1.28949	0.114481	DOWN	611.147	611.141	611.15	11.8718	11.8529	11.872	6488.01
1.51397	0.117124	UP	402.993	402.991	402.995	14.9392	14.9294	14.9489	19.4572
1.41836	0.117268	UP	642.575	642.575	642.575	18.2312	18.2305	18.232	17.5881
1.23706	0.118818	UP	716.472	716.471	716.472	15.8859	15.8856	15.8861	110.98
1.44403	0.11901	DOWN	740.502	740.501	740.503	15.4164	15.4072	15.4255	21.025
1.36461	0.120675	UP	293.177	293.176	293.178	16.8269	16.8075	16.8332	741.457
1.1579	0.12174	DOWN	753.516	753.509	753.519	15.8859	15.866	15.9049	2965.19
1.27013	0.121934	DOWN	614.148	614.141	614.151	11.8534	11.8529	11.872	246.023
1.15206	0.121992	DOWN	754.519	754.512	754.522	15.8859	15.8849	15.9049	1472.12
2.55566	0.127402	UP	642.575	642.572	642.577	18.7153	18.6962	18.7535	48.938
1.57697	0.127457	UP	210.151	210.151	210.151	17.8712	17.8602	17.8823	26.1038
2.49913	0.127577	UP	391.31	391.309	391.312	18.7449	18.6385	18.7927	91.9121
2.46456	0.128304	UP	421.279	421.279	421.28	19.0045	18.9837	19.0223	93.6785
1.26766	0.12972	DOWN	432.248	432.243	432.249	10.7985	10.7819	10.8285	189.834
1.28771	0.130286	UP	156.104	156.103	156.105	15.5375	15.5216	15.7529	29.6268
1.14606	0.131062	DOWN	755.521	755.515	755.525	15.8884	15.8849	15.9049	364.672
1.56065	0.131746	UP	283.265	283.264	283.266	19.0222	18.984	19.0598	299.908
1.29752	0.135825	UP	330.292	330.29	330.293	18.7147	18.6182	18.7157	513.754
3.26389	0.135847	UP	329.289	329.287	329.291	18.7143	18.6762	18.7347	1921.3
1.93081	0.136247	UP	299.247	299.235	299.259	18.0854	18.0547	18.1162	333.562
1.35663	0.140146	UP	141.018	141.018	141.018	1.55521	1.52655	1.63675	13.5361
1.33479	0.140164	DOWN	587.205	587.199	587.207	10.5971	10.5871	10.6011	339.073
1.14532	0.142495	UP	407.266	407.263	407.268	22.7059	22.637	22.9265	285.833
1.80121	0.142789	UP	199.17	199.17	199.171	19.4528	19.4428	19.4627	16.0469
2.52217	0.142979	UP	390.312	390.31	390.314	21.2342	21.0062	21.468	391.968
1.25815	0.145577	UP	467.286	467.283	467.289	20.8795	20.775	21.1302	171.319
1.297	0.146287	UP	191.075	191.074	191.075	1.36943	1.3256	1.43437	412.234
3.36392	0.147649	UP	403.305	403.304	403.308	19.4238	19.3308	19.5197	169.652
3.1573	0.150716	DOWN	376.297	376.296	376.298	19.9547	19.8345	19.9943	135.358
1.7159	0.154782	UP	255.234	255.233	255.235	18.7534	18.7343	18.7555	165.514
1.41852	0.156863	DOWN	87.046	87.0459	87.0462	12.588	12.5304	12.6456	37.7966
1.28161	0.157772	DOWN	612.15	612.144	612.153	11.8718	11.8529	11.8907	2041.64
1.25022	0.158564	DOWN	245.116	245.115	245.116	10.2582	10.2491	10.2801	200.437
1.4577	0.160144	DOWN	753.515	753.508	753.519	15.4255	15.2167	15.4454	152.501
1.20664	0.163111	UP	904.651	904.643	904.656	16.1328	16.1327	16.1519	61.6931
4.18755	0.166515	UP	467.286	467.283	467.289	19.4667	19.328	19.7305	179.356
1.1521	0.168214	UP	376.297	376.296	376.298	19.3863	19.3287	19.4308	110.211
1.22789	0.17007	UP	406.991	406.99	406.992	14.7593	14.7591	14.7594	28.5257
1.23893	0.171827	DOWN	613.146	613.14	613.149	11.8719	11.8344	11.872	938.61
1.21746	0.171873	DOWN	264.111	264.109	264.111	1.31505	1.28888	1.38932	202.641
3.58867	0.180246	UP	641.574	641.569	641.578	19.6918	19.6547	19.7892	175.948
1.54892	0.181071	DOWN	259.024	259.023	259.025	10.0594	10.015	10.1253	215.137
1.36791	0.182427	UP	447.034	447.033	447.034	0.969542	0.9491	0.989983	152.839
1.23482	0.183924	DOWN	539.381	539.377	539.384	14.6263	14.6246	14.6466	191.315
1.19462	0.184223	DOWN	278.126	278.125	278.127	1.3318	1.28888	1.38932	460.102
1.3458	0.185734	UP	467.286	467.284	467.289	22.8495	22.7368	23.022	189.476
2.33598	0.187499	UP	642.575	642.572	642.576	19.6638	19.6538	19.8647	84.7717
2.10296	0.188187	UP	467.287	467.284	467.289	18.9424	18.889	19.0032	137.218
3.26111	0.189592	UP	329.289	329.287	329.29	19.386	19.2642	19.5422	2139.55
1.26068	0.189873	DOWN	346.057	346.055	346.058	12.7338	12.7017	12.782	173.194
1.93005	0.190109	UP	407.265	407.263	407.268	19.4345	19.3567	19.4627	305.745
3.48022	0.195471	DOWN	133.015	133.015	133.016	14.2866	14.0744	14.3209	42.2867
2.02405	0.206339	DOWN	283.266	283.264	283.267	18.4744	18.3492	18.6018	919.567
2.05282	0.208565	UP	389.31	389.307	389.31	21.245	21.1607	21.4872	1310.46
1.16972	0.209883	DOWN	597.35	597.346	597.354	14.6166	14.6071	14.6271	212.617
1.17037	0.210412	UP	111.01	111.009	111.01	14.4174	14.4003	14.4354	26.6544
1.44885	0.214914	UP	407.266	407.263	407.268	18.8312	18.7522	19.0225	265.169
1.3758	0.214918	UP	385.27	385.268	385.271	18.5225	18.521	18.524	41.1992
1.23597	0.21747	DOWN	551.034	551.031	551.037	1.04938	1.02078	1.0665	624.611
1.67036	0.217629	UP	329.289	329.287	329.29	20.0705	20.05	20.2298	1892.29
1.40224	0.218376	UP	917.722	917.716	917.728	11.853	11.8344	11.8534	193.101
1.18813	0.222821	UP	159.104	159.103	159.104	13.8796	13.8456	13.8993	303.304
3.05569	0.222996	UP	641.573	641.568	641.576	20.7649	20.6422	20.8605	163.407
1.41865	0.23088	UP	210.151	210.15	210.152	16.7933	16.7873	16.8083	69.4033
3.57439	0.231201	UP	330.291	330.289	330.292	19.375	19.3478	19.6163	566.779
1.58969	0.235247	UP	357.194	357.194	357.195	17.5803	17.5802	17.5805	142.739
2.35564	0.236585	UP	295.106	295.104	295.106	2.05577	1.8993	2.31742	213.109
1.22138	0.238983	DOWN	469.031	469.028	469.033	1.05486	1.02078	1.07185	582.551
1.7636	0.241333	DOWN	87.0461	87.046	87.0463	11.391	11.3215	11.5506	318.36
1.60123	0.244813	UP	641.574	641.569	641.576	21.1661	21.0445	21.4423	173.608
3.30202	0.245227	UP	376.296	376.294	376.299	20.7253	20.612	20.9065	164.67
1.25064	0.247554	DOWN	649.012	649.007	649.015	1.06571	1.03977	1.08522	803.809
1.23616	0.25121	UP	257.152	257.151	257.153	11.2525	11.2465	11.2647	161.71
1.35619	0.251883	DOWN	87.0461	87.0458	87.0461	12.0025	11.8155	12.1541	69.7521
1.21048	0.253492	DOWN	633.038	633.033	633.041	1.04619	1.02078	1.06053	455.285
1.24666	0.255399	DOWN	664.986	664.981	664.989	1.08518	1.0563	1.10315	508.48
1.1796	0.256747	DOWN	173.01	173.01	173.011	13.0659	13.0475	13.1046	49.7929
1.23826	0.261493	DOWN	567.008	567.004	567.011	1.07397	1.04918	1.09238	812.475
1.23782	0.262002	DOWN	485.005	485.002	485.007	1.07564	1.04918	1.10315	555.6
1.21079	0.262368	DOWN	387.027	387.025	387.029	1.06292	1.03673	1.07185	715.698
1.55707	0.264419	DOWN	613.562	613.559	613.563	18.444	18.4287	18.4665	85.0132
1.26723	0.265223	DOWN	650.017	650.016	650.018	1.0672	1.04918	1.08522	146.112
1.23397	0.267295	DOWN	680.961	680.957	680.962	1.08522	1.0678	1.1129	200.33
1.19961	0.26873	DOWN	556.185	556.18	556.187	10.5071	10.5005	10.5253	199.582
1.20858	0.270152	UP	353.199	353.197	353.2	18.34	18.3315	18.3485	28.5792
1.20011	0.271047	DOWN	305.07	305.068	305.071	11.8534	11.8344	11.8719	281.112
1.1334	0.271226	UP	376.297	376.294	376.298	22.7147	22.6475	22.8435	172.168
1.16006	0.271285	UP	129.02	129.02	129.02	14.4351	14.435	14.4352	133.168
1.19949	0.272207	DOWN	555.182	555.177	555.184	10.5099	10.5005	10.5253	772.835
1.23354	0.273885	DOWN	746.99	746.984	746.993	1.08518	1.0563	1.10315	431.714
1.32734	0.274876	UP	918.22	918.216	918.226	11.853	11.8344	11.8534	147.867
3.22017	0.278027	UP	330.291	330.289	330.293	20.8983	20.8342	20.9878	502.838
1.07793	0.278083	UP	905.655	905.646	905.659	15.8669	15.866	15.873	233.999
1.69975	0.279637	UP	389.311	389.31	389.311	19.0553	18.9388	19.0993	1312.18
1.31569	0.279872	DOWN	375.294	375.293	375.296	18.4825	18.4365	18.5052	156.231
4.3712	0.285118	UP	391.311	391.309	391.312	19.4435	19.2905	19.4813	125.214
1.20597	0.285219	DOWN	731.016	731.01	731.019	1.06571	1.03673	1.08185	546.434
1.2156	0.288007	DOWN	762.966	762.961	762.967	1.08522	1.0678	1.1129	193.782
1.23451	0.28872	DOWN	582.982	582.978	582.985	1.08518	1.0589	1.1129	433.451
1.29284	0.292277	UP	917.222	917.214	917.226	11.8531	11.8344	11.8534	244.172
1.16002	0.292844	DOWN	531.353	531.35	531.355	9.3546	9.30632	9.38755	206.735
1.19314	0.294103	DOWN	491.237	491.233	491.24	9.82268	9.80373	9.84117	1131.56
1.17853	0.294597	DOWN	715.042	715.036	715.045	1.03477	1.00172	1.0516	333.421
2.20259	0.300516	UP	191.021	191.02	191.022	23.0338	22.9643	23.213	161.389
1.2055	0.301362	DOWN	403.001	402.999	403.003	1.08518	1.0563	1.10315	382.661
1.57707	0.302294	UP	329.289	329.287	329.29	21.1622	20.9878	21.678	1802.34
1.17413	0.31164	UP	407.266	407.263	407.268	17.9712	17.9635	18.0052	86.5411
2.91755	0.314127	UP	191.021	191.02	191.022	15.676	15.4998	15.6954	805.175
1.18835	0.314455	DOWN	305.025	305.023	305.026	1.06571	1.03977	1.08522	516.869
1.20728	0.314775	DOWN	500.98	500.975	500.98	1.08518	1.0678	1.08522	219.064
1.45352	0.31588	DOWN	87.0458	87.0457	87.0461	14.5506	14.4924	14.6263	45.1977
1.18603	0.316006	UP	146.047	146.047	146.047	4.90973	4.89715	4.92232	43.0634
1.27498	0.316263	UP	641.57	641.569	641.575	18.4658	18.4473	18.4665	44.9551
1.12974	0.317067	UP	173.01	173.01	173.011	14.4174	14.4134	14.4354	235.339
1.17484	0.317764	UP	156.104	156.103	156.105	14.9504	14.9299	14.9685	66.2481
1.18522	0.31981	DOWN	492.241	492.237	492.243	9.82268	9.80373	9.84117	281.175
1.53006	0.326843	UP	159.103	159.103	159.104	16.0561	16.037	16.0953	159.929
1.24418	0.327361	UP	467.287	467.284	467.288	20.6283	20.4963	20.6422	161.274
1.20028	0.340678	DOWN	554.985	554.98	554.987	13.1954	13.1715	13.2069	211.026
1.20276	0.343079	UP	581.392	581.388	581.395	14.6451	14.6278	14.6659	380.218
1.45393	0.345042	UP	642.575	642.572	642.575	20.8342	20.745	20.8983	88.236
1.6975	0.346231	UP	355.195	355.193	355.197	17.8873	17.869	17.9022	372.493
1.18822	0.352969	DOWN	376.298	376.297	376.298	19.624	19.6127	19.6353	116.828
1.26139	0.355035	UP	295.105	295.104	295.107	3.18047	3.07603	3.34372	162.445
1.83662	0.356223	UP	390.312	390.31	390.314	19.579	19.2903	19.827	399.458
1.62337	0.356705	UP	356.199	356.197	356.2	17.8885	17.869	17.9022	83.4741
1.17547	0.361982	DOWN	828.995	828.987	828.997	1.0678	1.0563	1.09238	259.179
1.15226	0.363453	DOWN	375.294	375.292	375.296	18.2142	18.2093	18.2352	92.6171
1.1755	0.363747	UP	255.233	255.231	255.235	18.4825	18.2158	18.5018	92.8109
1.17228	0.3647	DOWN	146.047	146.047	146.047	6.27739	6.15572	6.3635	269.701
1.18148	0.366767	DOWN	910.998	910.989	911.001	1.08518	1.04918	1.09238	207.079
1.14186	0.372999	DOWN	475.168	475.165	475.17	1.39042	1.36227	1.47937	375.142
1.15142	0.376069	DOWN	813.021	813.013	813.023	1.06532	1.03673	1.07185	260.828
1.39834	0.37626	UP	173.01	173.009	173.011	14.7777	14.7594	14.7805	284.887
1.13197	0.381315	DOWN	596.404	596.399	596.407	15.1688	15.1589	15.1791	415.651
1.1592	0.384477	DOWN	822.575	822.566	822.581	15.5603	15.5597	15.5788	232.528
1.09514	0.391223	UP	905.655	905.648	905.66	16.1327	16.1327	16.1519	35.8502
1.16946	0.395024	DOWN	993.003	993.002	993.003	1.05784	1.04918	1.0665	148.608
1.11587	0.397546	DOWN	740.51	740.497	740.518	15.8856	15.866	15.9049	919.039
1.82531	0.403447	DOWN	376.296	376.294	376.298	18.7347	18.4742	18.7555	73.5213
1.24315	0.40421	UP	375.295	375.292	375.296	18.7646	18.6632	19.0805	244.177
1.18047	0.409647	DOWN	583.167	583.163	583.169	11.5142	11.4973	11.531	342.176
1.41756	0.412524	UP	341.18	341.177	341.181	17.6564	17.6425	17.6678	259.231
1.39126	0.413663	UP	341.179	341.178	341.181	17.3888	17.3788	17.4132	488.364
1.16171	0.41557	UP	247.095	247.093	247.096	6.95763	6.78407	6.97398	251.141
1.15953	0.421816	UP	376.297	376.294	376.299	20.397	20.3057	20.5077	152.286
1.11602	0.427531	UP	370.236	370.232	370.237	13.941	13.9268	13.9601	527.555
1.04884	0.432696	UP	904.651	904.644	904.655	15.8669	15.8482	15.8857	391.472
1.83758	0.437003	DOWN	329.289	329.287	329.29	18.4445	18.4255	18.4665	1395.12
1.30805	0.44206	UP	528.348	528.345	528.352	14.6254	14.6086	14.6263	186.366
1.10027	0.448791	DOWN	376.296	376.295	376.297	18.253	18.2513	18.2547	26.36
1.11794	0.457151	DOWN	895.026	895.025	895.026	1.04835	1.0302	1.0665	161.377
1.2196	0.473605	UP	226.107	226.106	226.107	16.0378	16.037	16.0561	300.747
1.10321	0.476937	DOWN	903.666	903.661	903.673	16.3434	16.3237	16.3447	267.127
1.20713	0.476988	UP	226.107	226.106	226.107	15.7523	15.7517	15.7529	157.393
1.3011	0.483003	UP	376.297	376.294	376.298	21.2055	21.0128	21.4872	152.673
1.1546	0.503092	UP	905.67	905.663	905.679	16.3437	16.3237	16.3627	55.3508
1.10747	0.504217	DOWN	547.075	547.071	547.077	13.3303	13.3132	13.3488	482.937
1.10581	0.509474	UP	488.309	488.306	488.311	14.6072	14.6055	14.6086	161.233
1.36058	0.512074	UP	331.289	331.288	331.291	19.4242	19.3478	19.577	179.553
1.17062	0.518856	DOWN	146.047	146.047	146.047	7.4173	7.27663	7.43977	15.9289
1.08084	0.520091	DOWN	683.228	683.223	683.23	1.41725	1.3808	1.54765	215.777
1.122	0.523216	UP	452.332	452.329	452.335	14.6261	14.6086	14.6466	406.67
1.35254	0.525914	UP	390.313	390.31	390.314	18.7542	18.4467	19.0993	306.379
1.08213	0.52766	UP	143.109	143.108	143.109	16.5762	16.5744	16.5879	144.358
1.37742	0.532542	UP	356.199	356.197	356.201	17.5997	17.5863	17.6285	343.372
1.36427	0.536326	UP	355.195	355.193	355.197	17.5986	17.5863	17.6285	1486.38
1.08541	0.541775	DOWN	904.669	904.664	904.676	16.3437	16.3406	16.3627	163.774
1.09297	0.54771	DOWN	415.147	415.144	415.148	1.38372	1.34362	1.45695	259.861
1.10117	0.549584	UP	489.303	489.3	489.306	14.607	14.5898	14.6271	204.415
1.1458	0.551952	DOWN	341.244	341.243	341.245	17.6029	17.5993	17.6097	185.31
1.10916	0.557366	UP	451.329	451.326	451.331	14.6261	14.6086	14.6466	1433.41
1.09966	0.558618	UP	429.273	429.269	429.274	10.8279	10.8056	10.8285	128.516
1.09577	0.55867	DOWN	289.034	289.033	289.036	10.3216	10.2579	10.3369	232.704
1.05029	0.561419	UP	679.505	679.498	679.508	15.8702	15.866	15.9045	262.235
1.10524	0.561611	DOWN	723.506	723.499	723.509	15.5795	15.5786	15.5802	72.9252
1.18546	0.5673	UP	619.313	619.307	619.315	14.6642	14.6632	14.6852	331.706
1.10497	0.57248	DOWN	724.525	724.523	724.526	15.3878	15.3875	15.3882	15.8219
1.15108	0.573006	DOWN	647.066	647.061	647.069	11.4397	11.4229	11.455	206.383
1.09211	0.577829	DOWN	259.024	259.022	259.025	10.3869	10.3691	10.41	101.026
1.07858	0.578043	DOWN	934.097	934.089	934.101	14.7216	14.7204	14.7425	238.473
1.07145	0.582506	UP	192.024	192.023	192.025	14.7587	14.7406	14.7774	251.872
1.36821	0.583327	DOWN	375.295	375.292	375.296	19.757	19.2642	20.0762	393.131
1.09073	0.5846	UP	487.306	487.302	487.308	14.6072	14.6052	14.6271	539.51
1.26568	0.591614	UP	329.288	329.287	329.29	17.3128	17.2907	17.3543	177.088
1.701	0.596056	UP	375.294	375.291	375.296	20.5979	20.266	20.8683	502.891
1.12264	0.59771	DOWN	755.51	755.497	755.516	15.4435	15.4255	15.4457	39.3609
1.08841	0.601707	UP	513.332	513.328	513.337	14.6255	14.6052	14.6278	384.786
1.09069	0.603816	DOWN	709.488	709.483	709.49	15.3503	15.3496	15.3692	146.569
1.06258	0.604236	UP	111.009	111.009	111.01	14.7417	14.7402	14.7616	171.804
1.14939	0.618135	DOWN	375.294	375.292	375.296	22.7747	22.5512	22.868	558.048
1.22846	0.623595	DOWN	235.084	235.083	235.084	1.5487	1.4118	1.77405	166.012
1.08178	0.625632	UP	499.35	499.347	499.353	16.1327	16.1133	16.1337	248.988
1.0735	0.630355	DOWN	141.018	141.018	141.018	1.0661	1.03977	1.08522	205.157
1.33264	0.632929	UP	400.148	400.147	400.15	4.95268	4.86222	5.1431	76.0446
1.0706	0.651135	DOWN	871.287	871.277	871.29	11.9284	11.9093	11.9471	177.852
1.06275	0.654119	UP	741.505	741.495	741.512	15.8701	15.866	15.8861	210.549
1.09365	0.654188	DOWN	754.519	754.512	754.523	15.4263	15.2358	15.4452	72.8627
1.20472	0.655672	DOWN	87.0459	87.0458	87.0462	15.3884	15.3875	15.425	70.3192
1.49099	0.662168	DOWN	400.149	400.147	400.15	3.14491	2.88563	3.39857	104.052
1.43226	0.66329	DOWN	330.292	330.29	330.293	18.4478	18.4467	18.4665	378.216
1.05855	0.670424	UP	407.267	407.265	407.268	18.4447	18.3987	18.521	192.026
1.084	0.676826	DOWN	619.228	619.222	619.23	10.6536	10.6428	10.6574	326.117
1.21438	0.692214	UP	330.291	330.29	330.292	20.6687	20.4815	20.6877	498.15
1.04946	0.695204	DOWN	87.0461	87.046	87.0463	10.9678	10.809	11.0861	234.673
1.07254	0.711585	DOWN	514.327	514.323	514.331	14.6082	14.6052	14.6271	252.96
1.04874	0.719242	DOWN	724.508	724.501	724.513	15.579	15.5614	15.5802	34.7103
1.14323	0.760621	UP	191.021	191.021	191.022	18.8293	18.8148	18.846	209.068
1.04936	0.774762	UP	191.021	191.021	191.022	15.3123	15.2934	15.331	482.707
1.05921	0.774914	DOWN	297.244	297.243	297.244	17.7777	17.7732	17.7847	703.358
1.05013	0.78347	UP	527.345	527.341	527.348	14.6261	14.6086	14.6466	595.933
1.18253	0.785029	DOWN	329.289	329.287	329.29	19.0415	18.9575	19.0615	1921.3
1.0559	0.802678	DOWN	467.286	467.284	467.289	18.193	18.1	18.2352	78.8834
1.02916	0.820117	UP	966.671	966.664	966.68	16.3436	16.3415	16.3447	198.113
1.02112	0.820361	UP	678.502	678.496	678.505	15.8853	15.8672	15.8861	1081.49
1.13709	0.839695	UP	327.131	327.13	327.132	1.59837	1.58935	1.62258	157.06
1.03174	0.85021	UP	643.357	643.352	643.36	14.7032	14.7012	14.7235	684.358
1.02504	0.85893	DOWN	497.336	497.335	497.338	15.159	15.1401	15.1601	57.4847
1.01769	0.862797	UP	191.021	191.02	191.022	14.7595	14.7418	14.7774	3165.74
1.05781	0.872413	UP	87.0459	87.0458	87.0461	13.8835	13.8323	13.9603	38.3842
1.0236	0.874988	UP	725.518	725.515	725.523	16.5364	16.531	16.5376	132.987
1.07255	0.876063	DOWN	400.148	400.147	400.149	6.13162	5.99207	6.15662	142.424
1.02471	0.880235	UP	644.361	644.355	644.363	14.7025	14.7012	14.7235	224.55
1.01226	0.884155	UP	677.499	677.493	677.502	15.8856	15.8672	15.8911	2427.49
1.03544	0.888601	UP	390.312	390.31	390.314	18.2142	17.743	18.2353	181.064
1.07876	0.889565	UP	295.105	295.104	295.106	1.52655	1.40345	1.58432	366.431
1.04938	0.900787	DOWN	327.13	327.13	327.132	3.17707	3.1243	3.19427	71.2237
1.01414	0.90099	DOWN	133.015	133.015	133.016	12.3326	12.3063	12.364	314.694
1.04269	0.901185	DOWN	133.015	133.015	133.015	14.55	14.5283	14.5515	54.6042
1.07875	0.913556	DOWN	330.291	330.29	330.293	19.0032	18.9575	19.0805	525.285
1.01039	0.950456	DOWN	428.312	428.311	428.316	16.4012	16.398	16.4171	159.266
1.01322	0.970098	DOWN	389.31	389.307	389.312	18.0233	17.9415	18.252	468.88
1.0289	0.970984	DOWN	511.352	511.35	511.353	15.2454	15.2172	15.2554	162.293
1.01013	0.974642	DOWN	407.265	407.263	407.266	20.6997	20.6687	20.911	244.625
1.49793	0.0280013	UP	641.574	641.57	641.577	19.0505	19.0032	19.0608	102.575
1.49613	0.0422484	UP	329.046	329.046	329.047	17.6435	17.638	17.649	169.034
1.49388	0.0253992	UP	613.56	613.559	613.562	18.7245	18.6962	18.7363	54.8399
1.49381	0.000380467	DOWN	401.243	401.239	401.243	11.0115	10.9885	11.0373	150.258
1.48967	0.0382044	DOWN	519.269	519.264	519.271	11.9843	11.9838	12.0032	734.305
1.48845	0.0218324	DOWN	372.222	372.219	372.225	14.9865	14.9685	14.9888	308.213
1.48438	0.024276	DOWN	629.01	629.004	629.014	14.7979	14.7958	14.8183	305.918
1.48172	0.0158002	DOWN	310.114	310.112	310.115	10.6508	10.6386	10.6569	170.684
1.47927	0.0038627	UP	428.312	428.31	428.316	17.4023	17.3788	17.4132	102.794
1.47556	0.0357058	DOWN	588.078	588.077	588.079	13.4222	13.4171	13.4249	142.073
1.47086	0.0127759	DOWN	443.179	443.174	443.182	14.9116	14.9095	14.932	173.612
1.46702	0.0149345	UP	428.314	428.311	428.316	18.8118	18.7582	18.8322	46.3701
1.46624	0.0199989	DOWN	662.105	662.099	662.107	9.97378	9.95722	9.99458	219.263
1.46074	0.0326178	DOWN	520.272	520.267	520.274	11.9845	11.9838	12.0032	193.84
1.43855	0.0200827	DOWN	277.088	277.086	277.089	10.5156	10.5048	10.5253	1428.03
1.4363	0.0302134	DOWN	278.091	278.089	278.092	10.5156	10.5049	10.5253	204.097
1.43128	0.0151679	UP	226.146	226.145	226.147	16.1523	16.1517	16.1708	354.909
1.42224	0.0492029	DOWN	401.132	401.129	401.133	1.43231	1.3808	1.54765	455.003
1.41187	0.0162118	UP	407.005	407.002	407.007	15.0833	15.0637	15.2934	261.332
1.40161	0.0427822	DOWN	245.116	245.115	245.117	9.81914	9.78468	9.84187	1605.08
1.39804	0.0403583	UP	741.513	741.51	741.519	16.5371	16.5307	16.5502	75.4136
1.39131	0.0471642	DOWN	385.235	385.233	385.237	15.3124	15.2934	15.3312	5859.44
1.38417	0.00076807	UP	467.288	467.284	467.289	18.5047	18.4282	18.6632	89.0921
1.36807	0.0288406	DOWN	611.405	611.4	611.407	15.7336	15.7326	15.7525	2321.82
1.35149	0.0260144	UP	143.109	143.108	143.109	16.3244	16.3224	16.3246	73.321
1.33143	0.0237496	UP	407.266	407.264	407.268	18.2328	18.1903	18.2352	153.592
1.32891	0.0424818	DOWN	612.408	612.403	612.411	15.7336	15.7326	15.7525	839.067
1.32884	0.0346742	DOWN	613.411	613.405	613.413	15.7337	15.7326	15.7525	193.002
1.30647	0.0323568	DOWN	133.015	133.015	133.015	12.6865	12.6477	12.7017	100.164
1.27748	0.0095408	UP	405.228	405.225	405.23	10.8215	10.7956	10.8285	150.997
1.27358	0.0229618	DOWN	806.586	806.579	806.59	15.8664	15.8471	15.8673	636.897
1.27174	0.0205495	UP	407.266	407.263	407.267	17.743	17.7345	17.766	63.3348
1.26585	0.0158375	DOWN	805.583	805.577	805.587	15.8664	15.8471	15.8673	1387.89
1.2238	0.0385344	UP	210.152	210.152	210.152	15.8668	15.866	15.873	37.2399
1.17763	0.0287894	DOWN	332.245	332.243	332.246	18.8497	18.796	18.8512	212.739

## Sheet: 7942_Method 2A vsMethod 2B 0.8M
fold	pvalue	updown	mzmed	mzmin	mzmax	rtmed	rtmin	rtmax	maxint
333.286	0.00015573	DOWN	765.554	765.552	765.555	15.9069	15.8914	15.9086	453.684
239.68	0.00903627	UP	455.408	455.407	455.409	18.3557	18.3548	18.3715	1879.31
222.188	0.000119841	DOWN	904.655	904.655	904.655	15.8891	15.8885	15.8896	375.497
197.633	0.000700503	DOWN	402.165	402.165	402.165	1.40605	1.39278	1.45335	684.224
195.39	0.0263755	UP	618.958	618.958	618.959	14.9552	14.955	14.9553	174.954
116.849	0.00801783	UP	456.411	456.41	456.412	18.3557	18.3548	18.3715	616.48
91.0763	0.00776558	UP	308.977	308.976	308.978	14.9553	14.955	14.9658	834.622
85.8582	8.00057e-05	DOWN	744.284	744.284	744.285	1.40605	1.39278	1.45335	376.713
76.1541	0.00232309	DOWN	306.079	306.078	306.079	8.74885	8.7276	8.7621	674.784
69.3358	0.00161442	DOWN	805.339	805.338	805.34	1.4155	1.3966	1.45335	151.4
60.996	0.00675016	UP	784.144	784.143	784.144	15.1269	15.1266	15.1273	331.687
55.0195	0.00256583	UP	681.199	681.198	681.201	14.9742	14.974	14.9848	166.832
53.1998	0.000343848	DOWN	766.558	766.558	766.558	15.8983	15.8896	15.9069	240.694
43.3881	0.0268159	UP	204.053	204.053	204.054	10.6817	10.6634	10.6822	238.133
36.3961	0.0164112	UP	507.439	507.439	507.44	18.4985	18.4897	18.5073	160.715
29.8391	0.00401591	UP	228.205	228.205	228.205	18.3715	18.3548	18.3748	1512.53
25.6124	0.0182258	UP	556.967	556.967	556.969	14.2131	14.2129	14.2134	357.071
25.6025	0.0123471	UP	535.397	535.396	535.398	18.3548	18.3523	18.3557	318.467
25.0371	0.0059599	UP	225.187	225.186	225.187	17.9705	17.9642	17.983	987.341
24.9467	0.00278911	UP	227.203	227.201	227.204	18.3735	18.3603	18.4032	8011.82
24.8024	0.00233831	UP	557.493	557.492	557.494	18.3742	18.3715	18.3748	1488.64
23.5487	0.00178833	UP	558.497	558.495	558.497	18.3742	18.3715	18.3748	596.023
21.7771	0.00276252	UP	229.208	229.207	229.208	18.3715	18.3557	18.3742	185.039
21.5364	0.00292498	UP	521.979	521.978	521.979	14.9363	14.9362	14.9364	126.752
20.3062	0.0111582	UP	325.18	325.179	325.18	17.2033	17.2028	17.2178	269.21
20.0505	0.00692418	UP	226.19	226.19	226.19	17.9736	17.9642	17.983	155.18
19.976	0.00439319	UP	559.497	559.496	559.498	18.3742	18.3715	18.3748	187.18
19.4717	0.000763503	DOWN	402.165	402.165	402.166	3.18842	3.09723	3.30215	134.024
17.834	0.00294512	UP	254.221	254.22	254.221	18.4905	18.4897	18.5073	425.833
17.7954	0.00324428	UP	253.217	253.217	253.217	18.4905	18.4897	18.5073	2111.93
17.4682	7.31833e-05	DOWN	321.051	321.05	321.051	12.1417	12.1412	12.1615	128.947
16.488	0.00231501	UP	635.47	635.469	635.471	18.3732	18.3715	18.3748	143.108
15.9023	0.016516	UP	403.283	403.282	403.285	17.5155	17.5075	17.516	195.241
14.6195	0.00387991	UP	583.509	583.508	583.51	18.4905	18.4897	18.5073	433.076
13.7842	0.0157072	DOWN	818.321	818.321	818.322	1.42498	1.3966	1.45335	176.841
13.4566	0.0173535	UP	162.043	162.043	162.043	6.64843	6.64122	6.6636	200.438
13.2052	0.00759224	UP	584.511	584.511	584.513	18.4905	18.4897	18.5073	207.015
10.6222	0.00499404	UP	271.228	271.227	271.228	18.125	18.1208	18.1387	752.106
10.32	0.0154977	UP	487.398	487.398	487.399	17.8547	17.8475	17.8663	670.231
10.1595	0.0105903	UP	370.98	370.976	370.981	14.2134	14.2127	14.248	2133.15
10.0079	0.0076139	UP	371.98	371.98	371.981	14.2131	14.2129	14.2134	161.102
9.08153	0.000763687	UP	290.967	290.967	290.967	14.4222	14.421	14.4223	143.05
9.05111	0.00314079	UP	271.228	271.227	271.228	17.6715	17.6618	17.6718	551.491
8.80339	0.0144401	UP	442.014	442.014	442.014	14.3652	14.3651	14.3654	142.378
8.42542	0.00394195	UP	315.196	315.195	315.196	17.2223	17.2178	17.2228	444.683
8.34309	0.00358291	UP	482.958	482.957	482.959	14.955	14.9471	14.9553	330.844
7.43474	0.000740511	UP	272.231	272.231	272.231	18.1298	18.1208	18.1387	140.856
7.02565	0.00909757	UP	389.309	389.306	389.311	19.8668	19.7575	20.164	1471.46
6.9986	0.0137151	UP	488.403	488.403	488.403	17.8473	17.8472	17.8475	232.537
6.80903	0.00246973	UP	505.989	505.984	505.992	15.0337	15.0315	15.0504	1558.09
6.75322	0.000502051	UP	257.212	257.212	257.213	18.0033	18.0025	18.0092	410.086
6.66589	0.00870823	UP	345.206	345.205	345.206	17.3977	17.3917	17.399	213.523
6.58402	0.00189982	UP	506.987	506.986	506.988	15.0501	15.0408	15.0504	226.018
6.57868	0.00668514	UP	340.966	340.966	340.967	14.1567	14.156	14.1567	149.111
6.23184	0.000918566	UP	511.347	511.346	511.348	15.2644	15.2485	15.2803	77.2546
5.25228	0.00984058	UP	511.469	511.469	511.47	19.1813	19.1658	19.1815	433.438
5.104	0.00721161	UP	184.987	184.986	184.988	14.2134	14.2127	14.248	934.999
4.98213	0.00970538	UP	269.212	269.211	269.212	17.9837	17.983	17.9898	138.02
4.90014	0.0109633	UP	555.281	555.28	555.281	18.488	18.4703	18.4905	300.064
4.75786	0.00260788	UP	512.473	512.473	512.474	19.1737	19.1658	19.1815	159.065
4.62217	0.00469833	UP	283.264	283.263	283.264	21.4625	21.4595	21.5198	819.782
4.58692	0.00463377	UP	284.267	284.266	284.267	21.501	21.4595	21.5198	182.532
4.45246	0.00466387	UP	244.2	244.2	244.2	17.8547	17.8475	17.8663	435.656
4.33696	0.007615	UP	243.198	243.197	243.199	17.8572	17.8475	17.8827	2435.48
4.27079	0.00649622	UP	613.555	613.554	613.556	21.5008	21.4595	21.52	273.823
4.24124	0.00434058	UP	614.558	614.557	614.558	21.5104	21.5008	21.52	141.58
4.15232	0.00236214	UP	824.551	824.548	824.551	18.1058	18.1012	18.119	228.387
3.91433	0.00166164	UP	457.255	457.254	457.256	17.7107	17.7107	17.7197	169.665
3.77409	0.0278244	UP	519.117	519.117	519.117	14.1373	14.137	14.1376	141.899
3.74478	0.0277327	UP	518.115	518.114	518.122	14.1378	14.137	14.1728	614.085
3.61362	0.0179094	UP	78.9599	78.9597	78.9601	8.07818	8.0665	8.08987	122.526
3.43095	0.00815291	UP	413.229	413.228	413.23	17.7003	17.6912	17.7107	198.062
3.40376	0.0186296	UP	96.9703	96.9701	96.9706	8.08784	8.08582	8.08987	125.573
3.29855	0.0422422	UP	299.201	299.2	299.204	18.2685	18.2553	18.4905	333.114
3.28005	0.013443	UP	402.992	402.992	402.993	14.3651	14.3646	14.3654	299.289
3.25233	0.000747389	UP	585.527	585.516	585.529	18.4905	18.4367	18.5243	86.6242
3.16418	0.0109241	UP	313.167	313.166	313.167	18.1012	18.0997	18.1058	218.839
3.13925	0.00511397	UP	269.212	269.212	269.212	17.4182	17.4172	17.4303	481.717
3.09186	0.0248775	UP	331.288	331.288	331.291	18.7012	18.6887	18.721	140.613
3.0386	0.0222756	DOWN	497.336	497.335	497.337	14.6503	14.6383	14.6511	391.82
3.0095	0.00193552	UP	403.305	403.304	403.305	22.516	22.4393	22.5927	196.403
2.98981	0.00268571	UP	241.217	241.217	241.217	18.6825	18.6825	18.7012	169.559
2.93858	0.00109195	UP	298.156	298.156	298.157	17.9055	17.893	17.9408	280.618
2.90603	0.00376994	UP	879.354	879.354	879.355	14.6514	14.6513	14.6516	167.406
2.90495	0.00341055	UP	878.352	878.351	878.353	14.6513	14.6472	14.6516	368.006
2.90058	0.000578052	UP	297.154	297.153	297.155	17.9025	17.893	17.9408	1466.08
2.8744	0.00012458	UP	256.238	256.236	256.238	19.1817	19.1658	19.2197	615.296
2.86911	0.000295446	UP	587.527	587.527	587.529	19.1813	19.1658	19.1815	135.478
2.86862	0.000524261	UP	312.173	312.171	312.174	18.1065	18.1012	18.134	613.062
2.84337	0.00179455	UP	297.243	297.242	297.244	18.4598	18.4512	18.4685	86.249
2.83293	0.00144961	UP	311.17	311.167	311.171	18.1065	18.1012	18.134	2950.77
2.77766	0.000313836	UP	255.235	255.232	255.235	19.1817	19.1658	19.2197	3025.17
2.77332	0.00278735	UP	205.16	205.159	205.16	19.3537	19.3368	19.3545	173.945
2.75278	0.0018719	UP	369.204	369.203	369.204	17.6915	17.6912	17.7003	209.056
2.70133	0.00402114	UP	301.164	301.164	301.164	19.5275	19.5092	19.5462	160.582
2.70123	0.0204067	UP	353.177	353.177	353.178	17.4436	17.4375	17.4497	160.88
2.68873	0.00808133	UP	427.022	427.022	427.022	14.6472	14.6321	14.6516	166.334
2.64315	0.000495632	UP	586.53	586.526	586.534	19.1816	19.1658	19.1922	417.245
2.64006	0.000413712	UP	585.53	585.523	585.532	19.1817	19.1658	19.2197	975.505
2.62743	0.00389917	UP	279.232	279.232	279.232	18.721	18.7202	18.7213	179.592
2.60162	0.00415443	UP	543.292	543.292	543.293	20.5438	20.5127	20.5443	126.062
2.59673	0.00945592	UP	496.15	496.15	496.15	11.2426	11.2336	11.2517	131.967
2.58452	0.00459361	UP	426.022	426.019	426.024	14.6472	14.6321	14.6511	1197.33
2.53999	0.00965347	UP	391.31	391.309	391.312	20.2403	20.181	20.2767	135.109
2.51763	0.00151176	UP	329.286	329.286	329.287	20.525	20.5062	20.5438	2124.91
2.51433	0.00184507	UP	173.009	173.009	173.009	18.3649	18.3557	18.3742	29.2241
2.51047	0.00544402	UP	329.289	329.286	329.29	20.162	20.0532	20.3515	2136.25
2.50161	0.00388422	UP	852.58	852.578	852.58	18.3333	18.3163	18.3365	165.429
2.4716	0.0121238	DOWN	513.357	513.355	513.358	14.6731	14.6697	14.6765	200.316
2.4662	0.0193166	UP	250.145	250.145	250.146	17.5741	17.5737	17.5745	145.133
2.44079	0.0446145	UP	390.311	390.309	390.314	21.1873	21.0807	21.2632	438.207
2.43501	0.0337787	UP	389.31	389.31	389.311	19.5798	19.4303	19.6007	1397.16
2.34082	0.0114551	UP	426.019	426.018	426.02	15.0693	15.0599	15.0697	72.2082
2.34063	0.000590729	UP	281.25	281.247	281.251	19.3377	19.3177	19.372	478.476
2.3386	0.013122	UP	199.171	199.171	199.172	17.8189	17.8087	17.8633	429.594
2.31774	0.00199485	UP	331.288	331.287	331.29	22.8404	22.6882	22.8985	213.251
2.31085	0.00741765	UP	330.293	330.293	330.293	19.0766	19.0475	19.1057	599.097
2.30737	0.0049464	UP	283.241	283.239	283.241	18.1817	18.1697	18.2108	109.545
2.28161	0.00331214	UP	329.288	329.286	329.29	18.6491	18.4602	18.7407	1941.77
2.26488	0.0054836	UP	367.259	367.258	367.259	18.3926	18.391	18.3942	28.5876
2.26441	0.000809434	UP	242.212	242.212	242.213	19.0105	19.009	19.0282	177.51
2.24579	0.00148143	UP	309.18	309.179	309.181	17.7062	17.6647	17.7477	83.9705
2.22266	0.00287725	UP	543.292	543.292	543.293	20.2377	20.219	20.2387	151.341
2.20508	0.00216007	UP	326.189	326.186	326.19	18.3333	18.3163	18.3645	592.878
2.17551	0.0120648	UP	191.02	191.02	191.02	17.8896	17.8862	17.893	166.881
2.14643	0.0049128	UP	295.105	295.103	295.106	3.14453	3.02047	3.34093	177.286
2.14217	0.00459297	UP	403.3	403.299	403.3	18.2372	18.2358	18.2387	105.987
2.13736	0.00449172	UP	330.291	330.289	330.293	22.781	22.701	22.8213	716.411
2.12673	0.00313687	UP	327.182	327.182	327.184	18.3361	18.3333	18.3645	217.176
2.12476	0.00255158	UP	641.569	641.568	641.575	18.711	18.6887	18.7213	84.9661
2.10597	0.00594414	UP	141.018	141.018	141.018	1.53713	1.52462	1.59563	19.274
2.09271	0.00111285	UP	287.243	287.241	287.245	18.8564	18.8228	18.874	303.969
2.08416	0.00224573	UP	311.294	311.294	311.294	19.6812	19.6808	19.6815	121.688
2.07591	0.0488847	DOWN	283.263	283.263	283.266	22.9075	22.8362	23.146	318.578
2.07537	0.00239389	UP	133.014	133.014	133.015	19.1641	19.1623	19.1658	34.8723
2.07065	0.00301232	UP	191.02	191.02	191.021	19.5667	19.5597	19.6815	192.488
2.06914	0.0042939	UP	473.283	473.278	473.285	19.108	19.0868	19.1242	369.607
2.04712	0.00181408	UP	283.239	283.237	283.241	17.7118	17.6912	17.728	183.723
2.04383	0.00344477	UP	325.185	325.182	325.187	18.3357	18.3222	18.3645	2640.29
2.03047	0.00274345	UP	327.13	327.129	327.132	3.16587	3.16342	3.23037	84.4574
2.02984	0.00100183	UP	286.24	286.238	286.241	18.856	18.8228	18.874	1472.53
2.02893	0.00129304	UP	281.225	281.223	281.226	17.6128	17.604	17.6503	688.47
2.02556	0.0181571	UP	389.31	389.31	389.311	20.6618	20.6018	20.68	1471.46
2.02093	0.00103963	UP	199.17	199.17	199.172	18.8578	18.856	18.874	193.698
2.01615	0.00776037	UP	191.02	191.02	191.021	18.8568	18.824	18.874	220.15
2.00225	0.0112466	UP	389.31	389.306	389.312	22.8405	22.803	22.8982	1588.48
1.99861	0.0059159	UP	369.251	369.248	369.253	10.8422	10.817	10.8542	280.386
1.98522	0.00168158	UP	489.278	489.273	489.28	19.204	19.1817	19.2202	320.965
1.98457	0.0416588	UP	191.075	191.074	191.075	1.36975	1.34028	1.39052	651.509
1.97862	0.00106018	UP	346.261	346.258	346.262	18.856	18.8228	18.874	1366.25
1.97819	0.0301023	UP	226.145	226.145	226.146	18.6128	18.6058	18.6232	16.8614
1.97568	0.034949	UP	293.18	293.178	293.182	18.3365	18.3333	18.3645	498.099
1.9714	0.000826375	UP	347.264	347.261	347.265	18.856	18.8228	18.874	292.055
1.97116	0.0454856	UP	329.289	329.286	329.289	20.7187	20.6992	20.8503	2124.91
1.97061	0.000736265	UP	351.227	351.225	351.228	17.7305	17.723	17.7672	449.542
1.96837	0.0476981	DOWN	724.506	724.498	724.509	15.8915	15.8896	15.9114	792.292
1.96323	0.000779889	UP	283.24	283.238	283.241	17.406	17.3977	17.4367	462.741
1.9539	0.01246	UP	367.211	367.211	367.211	18.3349	18.3333	18.3365	161.128
1.94999	0.00361297	UP	133.015	133.014	133.015	18.4133	18.3933	18.4298	39.3466
1.91146	0.0112728	UP	282.226	282.226	282.227	17.6128	17.604	17.6135	146.18
1.88946	0.000576617	UP	309.179	309.178	309.182	17.184	17.1795	17.2032	259.528
1.88371	0.0421605	UP	217.003	217.003	217.004	24.3382	24.3337	24.3427	111.133
1.88178	0.0377436	UP	390.309	390.309	390.309	18.9897	18.9895	18.9898	348.192
1.8795	0.00159195	UP	427.391	427.387	427.393	19.9588	19.9388	20.0083	256.165
1.87806	0.0162765	UP	391.309	391.308	391.312	22.8817	22.7453	22.8985	152.317
1.86899	1.46762e-05	UP	510.209	510.208	510.209	16.1584	16.1379	16.1584	216.575
1.8672	0.000494106	UP	156.104	156.103	156.105	16.6148	16.6005	16.6189	121.624
1.85846	0.00252457	UP	210.151	210.151	210.151	17.1642	17.1638	17.1647	29.3194
1.8493	0.0225874	UP	309.175	309.173	309.177	18.0482	18.0412	18.0767	319.762
1.84817	0.0082491	UP	235.084	235.083	235.084	3.16778	3.16342	3.18842	83.1024
1.84638	0.00309746	UP	171.14	171.139	171.141	17.2623	17.2563	17.3003	279.453
1.84602	0.00919321	UP	329.289	329.286	329.29	22.7837	22.6197	22.8792	2406.01
1.84453	0.0158834	DOWN	725.51	725.507	725.511	15.8992	15.8896	15.9114	232.624
1.84215	0.00204752	UP	427.39	427.387	427.393	19.5418	19.5055	19.5848	257.012
1.84019	0.000236634	UP	210.151	210.15	210.152	16.813	16.794	16.8352	65.5692
1.83869	0.0200325	UP	917.718	917.715	917.721	11.8604	11.8601	11.8604	208.217
1.83819	0.015506	UP	133.015	133.015	133.015	23.1458	23.0888	23.2217	32.3076
1.82383	9.99571e-05	UP	385.269	385.268	385.269	16.755	16.7357	16.7577	168.209
1.82345	0.00791052	UP	329.287	329.286	329.29	16.6982	16.6965	16.7193	42.0851
1.81685	0.0288556	DOWN	827.569	827.568	827.571	15.833	15.8156	15.8357	173.333
1.80418	2.61261e-06	UP	509.21	509.205	509.212	16.1584	16.1379	16.1791	871.319
1.79596	0.00133142	UP	199.146	199.145	199.146	17.5543	17.546	17.555	187.574
1.78602	0.00989381	UP	226.146	226.145	226.147	16.7373	16.716	16.7573	48.7357
1.78384	0.00231176	UP	281.247	281.247	281.248	18.6045	18.5858	18.6232	23.7372
1.77803	0.0298828	DOWN	963.69	963.681	963.694	16.3694	16.3486	16.3712	1177.29
1.77198	0.0271944	DOWN	964.695	964.692	964.698	16.3624	16.3505	16.3712	673.906
1.77152	0.0302419	UP	351.263	351.263	351.263	18.2186	18.2165	18.2207	121.518
1.77019	0.0129013	UP	390.313	390.309	390.314	22.8022	22.7573	22.8792	459.757
1.76894	0.0284464	DOWN	964.683	964.681	964.684	16.3686	16.3486	16.3694	673.906
1.76489	0.0250847	UP	918.219	918.215	918.226	11.8602	11.8597	11.8604	177.114
1.76462	0.00241504	UP	371.291	371.289	371.293	17.7267	17.7225	17.739	154.88
1.76058	0.0046752	UP	197.155	197.155	197.156	17.7152	17.7107	17.7477	202.216
1.75495	0.0231811	UP	917.215	917.214	917.216	11.8602	11.8601	11.8604	260.516
1.7512	0.00953986	UP	666.478	666.475	666.483	16.3112	16.3099	16.3326	192.86
1.75007	0.0204679	UP	641.568	641.567	641.568	19.3923	19.3728	19.4117	128.714
1.74892	0.0229236	UP	917.226	917.22	917.226	11.8695	11.8597	11.879	260.516
1.74391	0.0462023	UP	389.311	389.308	389.312	20.8657	20.8535	20.9215	1439.64
1.74083	0.0114615	UP	285.126	285.125	285.127	17.4372	17.4303	17.4562	181.433
1.72587	0.00146331	UP	574.484	574.483	574.485	18.856	18.8552	18.8568	171.595
1.71193	0.000406943	UP	367.261	367.257	367.263	17.0463	17.0272	17.0678	489.276
1.70835	0.0148603	UP	286.24	286.239	286.241	18.3537	18.3523	18.355	44.4069
1.70458	0.00473876	UP	133.015	133.014	133.015	16.6783	16.677	16.6797	21.7202
1.69375	0.0158936	UP	353.199	353.199	353.199	18.1199	18.119	18.1208	189.818
1.679	0.00455491	UP	573.486	573.48	573.488	18.8552	18.8188	18.8588	479.854
1.67523	0.0250853	UP	702.511	702.511	702.511	20.3149	20.2955	20.3343	118.911
1.66552	0.0124259	UP	467.287	467.284	467.289	18.895	18.8415	18.9525	156.729
1.64646	0.00161835	UP	344.244	344.242	344.244	17.496	17.4958	17.5075	153.115
1.64559	0.000417043	UP	254.102	254.1	254.103	16.1584	16.1559	16.1791	2233.21
1.64533	0.0029084	UP	214.145	214.145	214.146	15.7011	15.7006	15.7021	171.128
1.6419	0.00163062	UP	309.172	309.17	309.174	16.8062	16.7937	16.8352	300.025
1.64129	0.0163712	UP	421.278	421.277	421.278	22.6401	22.6112	22.669	113.045
1.63624	0.0178472	UP	616.533	616.528	616.537	18.8564	18.824	18.874	268.639
1.63618	0.00385211	UP	255.105	255.103	255.106	16.1584	16.1559	16.1791	296.071
1.62785	0.0138845	DOWN	737.521	737.511	737.524	15.9069	15.8896	15.9114	23975.9
1.6269	0.013223	UP	346.259	346.257	346.262	18.4128	18.3715	18.4298	48.8497
1.62288	0.00492543	DOWN	332.126	332.123	332.128	14.0803	14.0602	14.0945	1760.45
1.61842	0.00724138	UP	441.314	441.312	441.314	16.1202	16.0997	16.1205	154.808
1.61231	0.000516929	UP	242.141	242.139	242.142	16.1699	16.1569	16.1791	198.832
1.59863	0.00822082	UP	257.151	257.15	257.153	11.2716	11.257	11.2896	170.526
1.57511	0.00439248	UP	439.328	439.325	439.331	16.1487	16.1366	16.1598	230.881
1.574	0.00593665	DOWN	333.13	333.126	333.131	14.0803	14.0602	14.0945	351.023
1.57363	0.00184814	UP	440.314	440.31	440.316	16.1174	16.0997	16.1319	530.994
1.56583	0.0459875	UP	647.067	647.061	647.069	11.4613	11.4445	11.4807	253.18
1.56436	0.010299	DOWN	738.524	738.515	738.527	15.9069	15.8896	15.9114	9967.32
1.55835	0.0129146	UP	405.227	405.225	405.23	10.8531	10.817	10.8715	182.117
1.55793	0.000374487	UP	211.153	211.153	211.154	16.1775	16.1759	16.1776	165.278
1.55485	0.00445316	UP	368.29	368.289	368.291	17.437	17.4303	17.4375	136.469
1.54498	0.0139106	UP	191.021	191.02	191.022	16.6797	16.6382	16.7	118.214
1.53688	0.0299255	UP	340.204	340.201	340.206	18.5622	18.5405	18.5745	467.355
1.5368	0.00753504	UP	157.124	157.123	157.125	16.9508	16.9475	16.9708	169.789
1.53614	0.0107403	UP	407.005	407.001	407.007	15.1079	15.0891	15.1165	290.556
1.53082	0.00577444	UP	367.261	367.258	367.263	18.7122	18.6722	18.7455	50.818
1.52794	0.0260096	UP	247.095	247.094	247.096	6.8279	6.76122	6.97488	285.053
1.52752	0.0481423	UP	341.198	341.197	341.201	18.5564	18.5475	18.5745	173.823
1.50892	0.00843764	DOWN	739.525	739.513	739.527	15.9086	15.8914	15.9114	3016.93
1.50625	0.000975636	UP	284.259	284.258	284.261	16.5625	16.5614	16.584	167.699
1.50429	0.00603019	UP	283.266	283.263	283.266	19.0462	18.9937	19.0475	312.648
	Features with p value < 0.05 and/or Fold change < 1.5
1.25285	0.0515883	DOWN	565.049	565.044	565.052	12.2575	12.2546	12.2755	1329.68
1.91558	0.0520309	UP	390.313	390.309	390.314	19.579	19.4088	19.6927	431.691
1.14513	0.0539808	DOWN	805.584	805.573	805.587	15.8725	15.8709	15.8923	1387.89
1.30066	0.0547009	DOWN	294.119	294.116	294.12	13.0566	13.0333	13.0921	173.734
1.63975	0.0547389	UP	641.572	641.568	641.576	22.7834	22.6612	22.9168	209.27
1.20549	0.0548038	DOWN	679.101	679.094	679.104	14.8753	14.8604	14.8797	239.739
1.1139	0.0559496	UP	679.505	679.498	679.508	15.9078	15.8914	15.9305	262.235
1.21518	0.0561239	DOWN	401.242	401.242	401.243	11.7284	11.7281	11.7287	23.1612
2.62169	0.0561252	UP	391.31	391.308	391.312	19.7592	19.719	19.9363	123.804
1.25104	0.0570835	DOWN	606.076	606.07	606.079	12.3132	12.2962	12.3146	580.115
2.76561	0.0573123	UP	158.119	158.119	158.119	16.3978	16.3306	16.4649	114.347
1.47837	0.0583979	UP	367.262	367.259	367.263	18.0412	18.0287	18.0573	28.9126
2.25287	0.0596144	DOWN	723.508	723.507	723.508	15.9078	15.9069	15.9086	1339.09
2.2439	0.0596398	DOWN	723.498	723.495	723.505	15.9105	15.8914	15.9114	1339.09
1.67789	0.0601252	UP	329.287	329.286	329.289	17.3077	17.3	17.3783	202.878
1.25337	0.0619746	DOWN	566.052	566.047	566.055	12.2575	12.2546	12.2755	261.996
1.26151	0.0623997	DOWN	629.01	629.003	629.014	14.8223	14.8162	14.8263	305.918
1.10051	0.0625269	UP	191.021	191.02	191.022	14.7843	14.7789	14.7891	3054.58
1.33138	0.0635969	DOWN	511.351	511.346	511.353	14.6573	14.6504	14.6706	3462.31
1.23974	0.0669011	UP	723.496	723.495	723.5	15.5473	15.5467	15.5493	81.0698
1.28795	0.0676246	UP	489.304	489.299	489.306	14.619	14.6122	14.6325	202.806
1.2891	0.0707084	DOWN	259.132	259.13	259.132	11.5797	11.5767	11.5948	1494.42
1.67087	0.0713064	UP	519.05	519.048	519.054	10.0746	10.0548	10.0928	177.952
1.10327	0.0718798	UP	904.647	904.642	904.653	15.8725	15.8724	15.8923	403.082
1.19005	0.0721136	DOWN	678.096	678.089	678.101	14.8722	14.8599	14.8797	879.027
3.59403	0.0724586	UP	330.292	330.289	330.293	18.6839	18.578	18.7213	508.546
1.68874	0.07357	UP	390.31	390.308	390.314	18.2207	18.2165	18.23	196.446
1.20149	0.0758495	UP	741.507	741.507	741.511	15.9086	15.9069	15.9114	222.118
1.80641	0.0792733	UP	389.31	389.308	389.311	21.3463	21.2095	21.4822	1455.03
1.34704	0.0798111	UP	259.024	259.022	259.025	10.4161	10.4121	10.42	134.133
1.7065	0.0805049	UP	407.267	407.267	407.268	22.3787	22.3647	22.4877	297.162
1.50636	0.0818198	UP	390.31	390.309	390.313	18.6428	18.5863	18.7455	302.413
1.32875	0.0835186	UP	159.104	159.103	159.104	13.8885	13.8644	13.9107	335.201
1.28006	0.084534	DOWN	512.354	512.349	512.356	14.6573	14.6504	14.6706	1039.57
2.41068	0.0845608	UP	225.161	225.161	225.161	8.76356	8.75243	8.77468	173.032
1.10234	0.0855351	UP	905.655	905.645	905.659	15.8805	15.8724	15.8923	223.636
2.51487	0.0873732	UP	191.02	191.02	191.021	20.2583	20.1427	20.3147	190.07
1.13735	0.088482	UP	488.306	488.305	488.311	14.6284	14.6122	14.6325	144.338
1.31979	0.0889153	DOWN	665.257	665.252	665.261	14.0711	14.0602	14.0945	781.437
1.22043	0.0894506	UP	822.576	822.569	822.581	15.5845	15.5662	15.5859	232.528
2.33455	0.0908924	UP	156.104	156.103	156.105	18.2684	18.2578	18.2782	23.1551
1.17377	0.0912702	UP	934.088	934.086	934.099	14.7467	14.7414	14.7517	238.473
1.20932	0.0912773	UP	487.306	487.302	487.308	14.619	14.6122	14.6325	518.986
1.53946	0.0940651	UP	256.235	256.235	256.235	18.488	18.4703	18.5287	23.559
1.12763	0.0948458	DOWN	806.587	806.578	806.59	15.8725	15.8709	15.8923	636.897
3.70149	0.0961545	DOWN	784.153	784.146	784.157	15.1273	15.1101	15.1276	434.707
1.09472	0.096791	UP	678.502	678.493	678.505	15.9105	15.8914	15.9114	1091.33
1.81895	0.100376	UP	255.231	255.23	255.235	18.5073	18.4467	18.7267	113.194
4.08456	0.100497	UP	87.0459	87.0456	87.0461	15.4141	15.3945	15.4356	63.2224
1.26039	0.100653	DOWN	661.154	661.148	661.158	12.8641	12.8439	12.8676	250.616
1.20412	0.101211	DOWN	597.351	597.346	597.354	14.6318	14.6284	14.6383	212.617
1.16857	0.101284	UP	934.101	934.101	934.102	14.7462	14.7462	14.7462	238.473
1.2175	0.101516	UP	822.564	822.563	822.564	15.5854	15.585	15.5858	232.528
1.25009	0.102408	UP	337.055	337.053	337.056	11.6802	11.6707	11.6897	148.851
1.19279	0.102737	UP	527.345	527.341	527.348	14.6321	14.6284	14.6501	538.307
1.75902	0.103857	UP	191.021	191.02	191.022	18.3745	18.3413	18.4225	306.203
1.6754	0.108273	DOWN	146.047	146.047	146.047	5.23382	5.2264	5.24123	37.6724
1.19665	0.109587	UP	741.494	741.493	741.507	15.901	15.8914	15.9106	222.118
1.08983	0.111534	UP	677.499	677.491	677.502	15.9105	15.8914	15.9114	2427.49
1.26351	0.115643	UP	141.018	141.018	141.018	1.06157	1.0543	1.08352	222.74
1.27674	0.116751	DOWN	666.263	666.255	666.266	14.0776	14.0602	14.0945	298.832
1.92374	0.118798	UP	265.149	265.148	265.15	17.8833	17.8738	17.9213	1104.24
1.23323	0.118837	DOWN	371.219	371.216	371.222	14.9956	14.9928	15.0129	1481.13
1.26655	0.119008	DOWN	401.133	401.129	401.133	1.42573	1.39278	1.45335	455.003
1.29147	0.1206	DOWN	341.111	341.108	341.111	1.41817	1.39278	1.45335	660.406
1.33456	0.122479	DOWN	173.01	173.009	173.011	14.7976	14.7838	14.8037	264.931
2.38859	0.124544	UP	403.304	403.303	403.304	19.7865	19.7767	19.7963	166.771
1.5954	0.125768	UP	191.021	191.02	191.021	22.1805	22.1403	22.5637	227.066
1.42555	0.126146	UP	533.188	533.187	533.189	1.40341	1.38865	1.41817	151.827
1.3338	0.129553	UP	619.228	619.222	619.23	10.6634	10.656	10.6817	389.413
1.66893	0.132359	UP	390.312	390.309	390.314	20.829	20.7758	20.9022	423.633
1.52062	0.1355	UP	371.293	371.289	371.294	18.0865	18.0742	18.1148	439.429
1.21828	0.137161	DOWN	372.223	372.219	372.225	14.9956	14.9928	15.0129	308.213
2.71351	0.138169	UP	191.021	191.019	191.021	19.1868	19.1623	19.2007	249.613
1.45007	0.138422	UP	619.313	619.306	619.315	14.6893	14.6849	14.7079	301.105
1.38323	0.141195	UP	400.146	400.145	400.149	4.90047	4.85345	5.03932	81.847
1.2113	0.142365	DOWN	260.135	260.133	260.135	11.5767	11.5591	11.5948	215.009
1.12974	0.145897	UP	823.553	823.553	823.554	15.6143	15.605	15.6235	299.812
1.0625	0.147585	DOWN	807.582	807.578	807.589	15.8726	15.8724	15.8923	202.201
1.23111	0.148449	UP	895.015	895.014	895.016	1.04942	1.04165	1.05718	161.377
2.24797	0.148546	UP	146.047	146.047	146.047	4.23566	4.21817	4.25315	47.7159
1.64772	0.156072	UP	367.26	367.26	367.26	22.6592	22.5728	22.7455	29.0449
1.16875	0.157881	UP	467.289	467.288	467.289	18.2251	18.1627	18.2875	76.8429
1.166	0.164014	UP	407.264	407.263	407.264	17.7107	17.7107	17.7197	51.9003
1.27218	0.16649	UP	145.015	145.015	145.016	14.5547	14.5338	14.5918	15.6922
1.57386	0.168421	UP	400.148	400.146	400.149	6.11612	6.04003	6.1377	182.256
2.45221	0.169103	DOWN	400.15	400.147	400.15	1.5613	1.49592	1.6109	165.37
2.02589	0.169225	UP	329.289	329.287	329.29	19.4297	19.2758	19.5435	2228.88
1.15263	0.169709	UP	709.483	709.481	709.488	15.3754	15.3609	15.3756	142.183
2.92488	0.170068	DOWN	133.015	133.015	133.016	14.3057	14.249	14.3462	46.7884
1.97062	0.170594	UP	329.287	329.286	329.289	21.1415	21.0997	21.3095	2101.34
2.02608	0.171299	UP	765.544	765.541	765.552	15.9011	15.8915	15.9114	365.034
1.359	0.176421	UP	346.056	346.054	346.058	12.7504	12.7271	12.8072	221.485
1.49654	0.181251	UP	407.263	407.262	407.267	22.669	22.5537	22.8572	297.162
1.18493	0.187485	DOWN	965.686	965.684	965.689	16.3624	16.3505	16.3712	383.856
1.20319	0.190607	UP	531.353	531.347	531.354	9.37793	9.31565	9.43212	232.57
1.1554	0.192949	UP	709.49	709.49	709.49	15.376	15.3757	15.3763	142.183
1.1816	0.195725	DOWN	965.668	965.664	965.668	16.3686	16.3486	16.3694	383.856
1.71403	0.19997	UP	376.297	376.294	376.298	20.4022	20.319	20.5262	142.318
2.45005	0.208019	UP	330.292	330.289	330.293	21.0058	20.6992	21.2288	576.495
2.07614	0.220601	UP	133.015	133.014	133.015	21.4721	21.4432	21.501	34.497
1.20776	0.223081	UP	823.567	823.558	823.567	15.6228	15.6047	15.6617	299.812
1.1592	0.223637	UP	871.281	871.276	871.287	11.9536	11.9343	11.9733	177.852
1.64943	0.225069	UP	133.015	133.015	133.015	14.5556	14.5176	14.5745	52.4253
1.79381	0.23352	UP	357.194	357.194	357.194	17.5892	17.5847	17.5938	135.983
1.27565	0.236692	UP	583.168	583.161	583.169	11.5376	11.5201	11.5563	449.697
1.12698	0.236858	DOWN	655.442	655.435	655.444	14.5588	14.554	14.5749	155.998
1.14787	0.237834	DOWN	385.235	385.232	385.237	15.3378	15.3193	15.3383	5859.44
2.33585	0.238403	UP	400.148	400.146	400.15	3.25328	3.10825	3.32157	104.052
2.87502	0.238611	UP	389.307	389.306	389.311	18.954	18.8752	18.9895	1114.67
1.41828	0.240436	DOWN	375.294	375.292	375.295	18.7073	18.6442	18.7305	189.337
1.19086	0.240592	DOWN	980.692	980.691	980.692	16.3624	16.3587	16.3661	594.953
1.9497	0.241621	UP	391.308	391.308	391.312	18.8203	18.567	18.9705	103.302
1.35614	0.241873	UP	391.309	391.308	391.312	18.2108	18.2015	18.2165	55.4522
1.06491	0.242194	DOWN	753.516	753.508	753.519	15.9095	15.8915	15.9114	2965.19
1.1923	0.244176	DOWN	519.269	519.263	519.271	12.0099	11.9907	12.0295	734.305
1.13869	0.247762	UP	432.247	432.243	432.249	10.8242	10.7984	10.8715	200.776
1.80065	0.249504	UP	133.015	133.014	133.015	15.5955	15.5467	15.6819	19.4062
1.1871	0.251721	DOWN	980.679	980.676	980.689	16.3686	16.3486	16.3712	594.953
1.5934	0.253454	UP	284.267	284.266	284.27	19.0205	18.9898	19.0665	67.3579
2.36281	0.255612	UP	191.021	191.02	191.022	17.3363	17.0467	17.3587	157.031
1.44244	0.25736	UP	528.347	528.344	528.352	14.632	14.6284	14.6383	170.187
2.97954	0.258972	UP	330.291	330.289	330.293	19.4286	19.3327	19.471	599.097
1.28674	0.27097	UP	467.289	467.288	467.289	19.4863	19.4278	19.5055	174.116
1.36856	0.273052	UP	283.239	283.237	283.241	16.3788	16.3678	16.4041	21.3035
1.15395	0.273729	UP	499.351	499.345	499.353	16.1394	16.1366	16.1598	248.988
1.13664	0.277831	DOWN	588.073	588.071	588.078	12.8071	12.7868	12.826	98.1288
1.14069	0.278691	UP	143.108	143.108	143.109	16.5827	16.5806	16.6033	144.358
1.10322	0.28038	UP	598.391	598.385	598.395	15.3946	15.3941	15.4143	311.601
2.36493	0.295604	UP	331.288	331.287	331.291	19.4404	19.3932	19.4518	184.31
1.15462	0.297105	DOWN	662.105	662.097	662.107	9.99808	9.97957	10.0168	219.263
1.17198	0.305654	UP	554.985	554.979	554.987	13.2061	13.1852	13.2121	211.026
1.07829	0.311141	UP	156.104	156.103	156.104	14.97	14.955	14.9743	65.7588
1.15095	0.31322	DOWN	979.689	979.686	979.689	16.3661	16.3587	16.3712	861.582
1.6215	0.315014	UP	295.106	295.103	295.106	1.57514	1.4155	1.6109	366.431
1.13404	0.316504	DOWN	309.111	309.108	309.112	10.6634	10.656	10.6817	1072.16
1.52532	0.317021	UP	156.104	156.103	156.105	17.4172	17.406	17.4367	325.496
1.25246	0.319798	UP	259.024	259.022	259.025	10.0744	10.0223	10.1118	249.647
1.15197	0.321291	DOWN	981.69	981.682	981.691	16.3694	16.3505	16.3712	176.188
1.18974	0.323366	DOWN	611.15	611.149	611.15	12.8045	12.8031	12.8059	352.198
1.14935	0.324234	DOWN	979.676	979.673	979.684	16.3596	16.3486	16.3694	861.582
1.05264	0.338636	DOWN	754.521	754.52	754.522	15.9086	15.9069	15.9104	1472.12
1.13356	0.342503	UP	547.073	547.069	547.076	13.3445	13.3186	13.358	495.87
1.7751	0.347672	UP	327.13	327.129	327.132	1.58877	1.56152	1.62937	172.922
1.69067	0.365576	UP	356.199	356.196	356.2	17.6135	17.604	17.631	362.736
1.45424	0.366233	DOWN	613.554	613.553	613.554	22.9171	22.8597	22.9745	96.7259
1.70108	0.36694	UP	355.196	355.193	355.197	17.6087	17.5933	17.631	1675.18
1.07525	0.367124	DOWN	742.071	742.063	742.073	14.7059	14.6888	14.709	590.957
1.15766	0.368518	UP	556.185	556.179	556.187	10.5298	10.5138	10.53	234.849
1.12539	0.371691	UP	813.011	813.011	813.011	1.04203	1.04165	1.04242	260.828
1.49718	0.371745	UP	341.18	341.177	341.181	17.3978	17.3782	17.4367	517.904
1.46012	0.376704	DOWN	376.297	376.295	376.298	19.7115	19.5977	19.778	116.828
2.02382	0.377866	UP	295.104	295.103	295.106	2.07082	2.03002	2.33633	237.496
1.13412	0.378219	UP	245.115	245.114	245.116	10.3194	10.3026	10.3215	71.6939
1.19216	0.378357	UP	146.047	146.046	146.047	7.41398	7.25747	7.43548	16.6908
1.12175	0.384365	DOWN	683.229	683.222	683.23	1.41817	1.39278	1.45335	216.504
1.10224	0.385914	DOWN	386.239	386.235	386.241	15.3378	15.3193	15.3383	1342.49
1.15138	0.387122	UP	555.182	555.176	555.184	10.5299	10.5138	10.5385	879.543
1.20387	0.394944	DOWN	376.297	376.294	376.297	20.8828	20.757	20.8897	151.211
1.04898	0.409717	DOWN	755.518	755.511	755.524	15.9105	15.8915	15.9114	364.672
1.07433	0.409832	DOWN	743.073	743.066	743.074	14.704	14.695	14.7085	186.6
1.3591	0.41301	DOWN	407.266	407.262	407.268	19.4885	19.3148	19.6808	283.366
1.12984	0.413481	DOWN	520.272	520.266	520.274	12.0099	11.9915	12.0295	226.897
1.48558	0.417783	UP	341.178	341.177	341.181	17.6913	17.681	17.6925	286.08
1.08481	0.417798	DOWN	539.381	539.376	539.384	14.6501	14.6321	14.6516	191.315
1.25325	0.420449	DOWN	376.297	376.297	376.297	20.0231	19.993	20.0532	135.358
1.05808	0.420902	UP	87.046	87.0459	87.0461	13.8861	13.8837	13.8885	38.3842
1.09057	0.424908	DOWN	387.241	387.237	387.243	15.3378	15.3193	15.3383	232.179
1.09787	0.42674	DOWN	310.114	310.111	310.115	10.6634	10.656	10.6817	170.684
1.12608	0.435505	DOWN	587.235	587.231	587.239	13.058	13.0333	13.0921	364.903
1.04202	0.442463	DOWN	754.512	754.509	754.519	15.9106	15.8915	15.9114	1472.12
2.00856	0.443622	DOWN	191.021	191.02	191.022	16.0046	15.8885	16.0427	477.08
1.08783	0.447095	UP	145.015	145.015	145.016	12.826	12.8059	12.8451	188.342
1.12485	0.451705	UP	895.026	895.025	895.026	1.04935	1.03903	1.05967	161.377
1.0996	0.454112	UP	613.555	613.554	613.556	18.6728	18.6632	18.6825	85.0132
1.07264	0.457937	UP	596.404	596.397	596.406	15.1849	15.1844	15.1918	415.651
1.09769	0.458539	DOWN	612.15	612.143	612.152	11.8792	11.8781	11.898	2041.64
1.07889	0.472213	UP	966.677	966.676	966.68	16.3661	16.3505	16.3712	198.113
1.15735	0.472782	DOWN	400.15	400.149	400.15	5.21888	5.21673	5.39872	81.847
1.29458	0.481862	UP	235.084	235.083	235.084	1.56152	1.51288	1.58877	166.012
1.08213	0.489263	DOWN	613.146	613.139	613.149	11.8792	11.8781	11.898	938.61
1.31168	0.491856	UP	641.57	641.567	641.576	21.0452	20.831	21.0997	169.664
1.06369	0.496888	UP	597.388	597.382	597.391	15.3946	15.3941	15.4143	874.767
1.07128	0.499205	UP	966.663	966.659	966.663	16.3686	16.3486	16.3694	198.113
1.09775	0.504801	UP	305.025	305.022	305.026	1.05967	1.03673	1.07533	516.869
1.0883	0.519306	UP	715.043	715.035	715.045	1.02285	1.00417	1.04338	333.421
1.10576	0.520919	DOWN	520.272	520.267	520.273	11.5797	11.5591	11.5948	293.605
1.10215	0.527572	UP	492.24	492.235	492.243	9.82883	9.82622	9.84717	292.2
1.18796	0.531125	DOWN	87.0461	87.0458	87.0462	11.3853	11.3502	11.4293	318.36
1.28534	0.550895	DOWN	375.295	375.292	375.296	19.6773	19.3932	19.993	394.986
1.09826	0.560205	UP	491.237	491.232	491.24	9.82883	9.82622	9.84717	1184.28
1.08215	0.563661	DOWN	611.146	611.141	611.149	11.8791	11.8781	11.8974	6488.01
1.0914	0.569213	DOWN	772.473	772.473	772.474	15.3285	15.3194	15.3375	420.768
1.08797	0.584427	DOWN	772.482	772.475	772.487	15.3239	15.3189	15.3383	420.768
1.08156	0.584758	DOWN	519.269	519.263	519.27	11.5797	11.5591	11.5948	1062.37
1.07639	0.585875	DOWN	292.897	292.896	292.897	12.5009	12.4998	12.502	125.985
1.06686	0.586577	DOWN	277.088	277.086	277.089	10.5299	10.5138	10.5385	1428.03
1.0671	0.589992	UP	278.126	278.125	278.127	1.3139	1.28822	1.34873	464.428
1.08006	0.590237	UP	910.99	910.988	910.998	1.07533	1.05752	1.07913	207.079
1.07469	0.590933	DOWN	428.313	428.309	428.316	16.4247	16.4062	16.4484	147.11
1.07767	0.603252	UP	514.327	514.323	514.33	14.6306	14.6122	14.6325	270.512
1.0878	0.603587	DOWN	771.478	771.47	771.483	15.3375	15.3193	15.3383	1000.05
1.06813	0.606396	UP	828.985	828.985	828.985	1.08001	1.07913	1.08088	259.179
1.39409	0.60955	UP	641.57	641.568	641.576	19.719	19.6538	19.7872	167.582
1.0734	0.609872	UP	387.028	387.024	387.029	1.05967	1.03673	1.07533	715.698
1.25718	0.615015	UP	766.547	766.545	766.555	15.9105	15.8914	15.9114	219.64
1.06696	0.619103	UP	725.519	725.515	725.523	16.5441	16.5439	16.5574	142.381
1.06306	0.624426	DOWN	375.295	375.294	375.296	21.2198	21.1573	21.2823	528.009
1.08336	0.633472	DOWN	680.962	680.961	680.962	1.07626	1.07563	1.07688	200.33
1.06648	0.639721	UP	469.032	469.027	469.033	1.04242	1.03673	1.05967	582.551
1.05752	0.648738	DOWN	375.294	375.292	375.296	22.701	22.6417	22.7837	558.048
1.13998	0.659779	UP	375.295	375.292	375.295	20.7187	20.6018	20.979	522.951
1.05381	0.675314	UP	323.03	323.027	323.031	11.4668	11.4445	11.4997	749.923
1.05802	0.686882	UP	813.021	813.014	813.023	1.05752	1.03673	1.06348	260.828
1.03212	0.693596	DOWN	401.242	401.238	401.243	11.0552	11.038	11.0807	150.258
1.05866	0.696361	UP	403.002	402.998	403.003	1.07688	1.0543	1.08352	382.661
1.11912	0.698356	UP	376.297	376.294	376.299	22.718	22.6222	22.783	172.168
1.04577	0.698356	DOWN	96.961	96.9607	96.9614	12.5056	12.4998	12.5232	470.928
1.07669	0.699485	UP	146.047	146.046	146.047	6.28155	6.08938	6.36788	269.701
1.06411	0.710532	DOWN	762.966	762.966	762.967	1.07626	1.07563	1.07688	193.782
1.03799	0.712621	UP	497.336	497.335	497.337	15.1671	15.1658	15.1848	56.1559
1.21519	0.728486	UP	191.02	191.02	191.022	15.7011	15.6612	15.7396	529.139
1.04145	0.729137	DOWN	194.929	194.927	194.929	12.5045	12.4998	12.5232	347.796
1.04811	0.733015	UP	551.035	551.029	551.037	1.03903	1.01905	1.04338	624.611
1.01355	0.73534	DOWN	807.59	807.59	807.593	15.8885	15.8724	15.8896	202.201
1.04648	0.738012	UP	633.039	633.032	633.041	1.03903	1.01905	1.04338	455.285
1.0375	0.742413	DOWN	276.99	276.987	276.991	13.1906	13.1829	13.2121	769.165
1.05279	0.74892	DOWN	376.294	376.293	376.299	22.2282	22.095	22.2852	172.168
1.02653	0.77279	DOWN	922.688	922.686	922.689	15.5658	15.5654	15.5663	197.3
1.22784	0.779637	UP	210.151	210.15	210.152	18.6248	18.5968	18.6623	28.1464
1.12798	0.781145	UP	467.283	467.282	467.284	19.6808	19.6628	19.7003	174.116
1.02402	0.781312	DOWN	921.68	921.672	921.686	15.5663	15.5654	15.5684	341.596
1.02916	0.782454	UP	132.031	132.031	132.032	12.2207	12.2175	12.2373	305.996
1.02406	0.782633	DOWN	611.405	611.398	611.407	15.7578	15.7396	15.759	2321.82
1.0378	0.78835	DOWN	245.116	245.114	245.117	9.82883	9.82622	9.84717	1605.08
1.03755	0.789373	UP	415.147	415.144	415.148	1.36975	1.34742	1.41138	259.861
1.02819	0.793851	UP	407.263	407.262	407.266	18.24	18.2358	18.3735	135.609
1.0877	0.796582	DOWN	284.267	284.266	284.267	18.6627	18.6623	18.6632	208.162
1.03722	0.807309	DOWN	746.991	746.982	746.993	1.08088	1.0543	1.09778	431.714
1.03046	0.808292	UP	264.111	264.109	264.111	1.3139	1.27872	1.3284	212.738
1.03717	0.812647	DOWN	664.987	664.98	664.989	1.08088	1.0543	1.09778	508.48
1.02066	0.814813	DOWN	921.667	921.667	921.667	15.5662	15.5658	15.5665	341.596
1.03945	0.818767	UP	911	911	911.001	1.0802	1.07688	1.08352	207.079
1.03636	0.81966	UP	485.005	485	485.007	1.07688	1.0543	1.08352	555.6
1.03686	0.824427	UP	993.003	993.002	993.003	1.0672	1.05752	1.07688	148.608
1.01993	0.826845	DOWN	922.676	922.67	922.683	15.5665	15.5658	15.5684	197.3
1.089	0.828668	UP	146.047	146.046	146.047	4.66892	4.61323	4.72875	58.2971
1.03866	0.829915	UP	505.145	505.14	505.148	9.90352	9.88372	9.90483	344.119
1.01527	0.834308	UP	740.516	740.514	740.517	15.9078	15.8914	15.9114	919.039
1.04846	0.840324	UP	614.146	614.141	614.149	11.8791	11.8781	11.8974	246.023
1.03079	0.846403	UP	87.046	87.0456	87.0461	14.554	14.515	14.594	45.1977
1.02347	0.857403	DOWN	278.091	278.088	278.092	10.5299	10.5138	10.5385	204.097
1.06678	0.86096	DOWN	283.266	283.263	283.267	18.601	18.3903	18.6623	919.567
1.02725	0.862572	DOWN	582.983	582.977	582.985	1.08088	1.07183	1.09778	433.451
1.01953	0.878858	UP	305.07	305.068	305.071	11.8792	11.8781	11.8974	281.112
1.02683	0.887293	DOWN	650.017	650.016	650.018	1.05859	1.05752	1.05967	146.112
1.0167	0.894764	DOWN	475.169	475.165	475.17	1.38027	1.34742	1.41138	375.142
1.01069	0.895183	UP	612.404	612.4	612.409	15.7585	15.7396	15.759	839.067
1.02409	0.897225	UP	297.244	297.243	297.244	17.8087	17.808	17.8163	703.358
1.00957	0.904669	UP	613.411	613.401	613.413	15.7583	15.7396	15.759	193.002
1.01739	0.912039	DOWN	649.013	649.006	649.015	1.06053	1.03673	1.07533	803.809
1.02857	0.914799	UP	613.555	613.554	613.562	19.0647	19.009	19.1623	85.0132
1.01224	0.915354	UP	61.9893	61.9892	61.9894	9.117	9.07805	9.17078	952.672
1.01972	0.918186	UP	588.077	588.07	588.079	13.4504	13.4139	13.4535	159.183
1.01704	0.923423	UP	375.294	375.292	375.296	20.319	20.3178	20.4552	475.008
1.00635	0.93668	UP	612.41	612.41	612.411	15.757	15.7568	15.7572	839.067
1.00858	0.942257	UP	903.665	903.657	903.672	16.3674	16.3486	16.3712	267.127
1.00955	0.949399	UP	567.009	567.003	567.011	1.06157	1.0543	1.08352	812.475
1.00807	0.956315	UP	731.017	731.008	731.019	1.05967	1.03673	1.07533	546.434
1.00373	0.970811	UP	175.037	175.036	175.038	12.2207	12.2175	12.2373	382.85
1.00384	0.973706	UP	904.671	904.663	904.675	16.3661	16.3486	16.3712	163.774
1.00453	0.975423	UP	587.205	587.199	587.207	10.6245	10.6077	10.6251	357.812
1.00398	0.977804	UP	828.995	828.988	828.997	1.07688	1.0543	1.09357	259.179
1.00384	0.978591	UP	246.119	246.117	246.12	9.82883	9.82622	9.84717	219.185
1.00172	0.979843	DOWN	740.496	740.495	740.496	15.9105	15.8915	15.9106	919.039
1.00257	0.983516	DOWN	87.0461	87.0456	87.0462	11.0028	10.9863	11.0191	259.206
1.00098	0.995342	DOWN	500.98	500.975	500.98	1.07688	1.07563	1.09778	219.064
1.00046	0.999166	UP	341.244	341.244	341.244	17.6132	17.6128	17.6135	287.001
1.49847	0.0491495	UP	537.115	537.112	537.115	10.4919	10.4918	10.4919	166.992
1.49772	0.00065644	UP	210.151	210.15	210.152	16.1776	16.1759	16.1984	1107.92
1.49756	0.00467349	UP	156.103	156.103	156.104	16.0436	16.0427	16.0603	84.5007
1.49637	0.0385143	UP	339.201	339.198	339.202	18.5622	18.5405	18.5745	1951.64
1.49277	0.00521359	DOWN	695.51	695.503	695.513	14.8605	14.8451	14.8794	232.341
1.49075	0.00249007	DOWN	887.54	887.538	887.542	14.8219	14.8075	14.8227	161.545
1.48739	0.00622553	UP	467.284	467.282	467.289	22.4968	22.3525	22.612	187.527
1.48676	0.0291236	DOWN	754.513	754.51	754.519	15.4132	15.3753	15.4334	72.8627
1.4845	0.0218262	UP	407.263	407.262	407.266	18.856	18.7407	18.8993	256.786
1.48332	0.0310035	UP	289.034	289.032	289.035	10.3211	10.3152	10.326	302.182
1.48051	0.0307942	DOWN	753.516	753.51	753.519	15.395	15.3753	15.4334	152.501
1.47479	0.00874616	UP	407.263	407.263	407.263	20.5675	20.4875	20.6475	242.113
1.46832	0.028534	DOWN	754.521	754.52	754.523	15.3853	15.3762	15.3945	72.8627
1.46751	0.00466805	UP	141.093	141.092	141.093	15.9868	15.9673	16.0066	56.7937
1.46402	0.0103669	UP	343.259	343.258	343.261	17.4177	17.411	17.4367	161.253
1.45994	0.0275655	DOWN	735.209	735.206	735.211	15.8992	15.8896	15.9114	196.825
1.45369	0.000219789	UP	226.146	226.144	226.147	16.1775	16.1569	16.1984	336.157
1.44563	0.0081107	UP	278.186	278.183	278.186	17.0508	17.0438	17.0873	209.04
1.44352	0.00884442	UP	269.189	269.187	269.189	17.551	17.5393	17.5723	219.125
1.43822	0.00933973	UP	513.332	513.326	513.334	14.6318	14.6284	14.6383	346.34
1.43799	0.00120287	UP	254.102	254.1	254.103	15.7777	15.7764	15.7975	574.874
1.4316	0.0373543	DOWN	753.506	753.506	753.507	15.4134	15.4132	15.4136	152.501
1.422	0.0060892	UP	277.182	277.18	277.184	17.0532	17.0438	17.0873	941.612
1.40891	0.0311931	UP	429.27	429.269	429.273	10.8345	10.8054	10.8526	146.723
1.40322	0.0075548	UP	141.093	141.093	141.094	16.3306	16.3274	16.3521	635.928
1.38492	0.0280706	UP	191.021	191.02	191.022	16.3485	16.3294	16.3895	123.424
1.38132	0.00223152	UP	159.104	159.103	159.104	15.4135	15.3981	15.4143	875.705
1.3774	0.0077809	UP	428.314	428.309	428.316	17.4182	17.411	17.4367	84.712
1.36107	0.00466941	UP	226.146	226.144	226.147	15.8346	15.833	15.8545	102.901
1.35265	0.0205621	DOWN	259.131	259.13	259.132	12.0104	11.9916	12.0295	1026.74
1.34907	0.018787	UP	581.393	581.387	581.395	14.6513	14.6472	14.6695	336.333
1.34642	0.0190158	UP	294.179	294.177	294.179	16.833	16.8327	16.835	131.349
1.34177	0.0238224	UP	370.235	370.232	370.237	13.9607	13.9441	13.9854	585.499
1.34012	0.024591	UP	643.357	643.35	643.36	14.7273	14.7227	14.7329	651.701
1.33983	0.0161341	UP	143.108	143.108	143.109	16.3112	16.2906	16.3134	61.7459
1.33124	0.0175406	UP	293.177	293.175	293.178	16.8342	16.8327	16.8545	638.254
1.33099	0.0467409	DOWN	293.116	293.113	293.117	13.0572	13.0333	13.0921	1035
1.32875	0.00624763	UP	129.02	129.02	129.02	14.4413	14.4399	14.4606	129.781
1.32697	0.0410052	DOWN	260.135	260.133	260.136	12.0099	11.9915	12.0299	136.459
1.32666	0.0221475	UP	644.36	644.353	644.363	14.7277	14.7227	14.7462	229.17
1.31103	0.0239058	DOWN	750.14	750.137	750.142	14.8416	14.8405	14.8451	145.569
1.31073	0.03368	DOWN	443.179	443.174	443.182	14.9363	14.9353	14.9555	173.612
1.29741	0.0287175	UP	133.015	133.015	133.016	12.3344	12.331	12.352	337.614
1.29122	0.0389723	DOWN	749.135	749.127	749.138	14.8413	14.8347	14.8451	559.851
1.28553	0.0116612	UP	173.01	173.01	173.011	14.4413	14.4399	14.4415	219.761
1.25807	0.0126074	UP	715.475	715.467	715.478	15.9078	15.8914	15.9114	288.104
1.25682	0.0443211	UP	452.333	452.329	452.335	14.6321	14.6284	14.6501	387.506
1.24548	0.0441157	UP	451.329	451.325	451.331	14.6321	14.6284	14.6501	1345.86
1.23306	0.00330103	UP	129.02	129.019	129.02	14.8162	14.8032	14.8224	44.2473
1.22932	0.0122522	UP	713.476	713.467	713.479	15.9086	15.8914	15.9114	680.588
1.22447	0.00651105	UP	192.024	192.023	192.025	14.7842	14.7704	14.7847	271.137
1.21403	0.0196891	DOWN	332.245	332.242	332.246	18.856	18.8228	18.874	212.739
1.2069	0.0226505	UP	714.479	714.47	714.483	15.9086	15.8914	15.9114	301.627
1.20049	0.0120804	UP	111.009	111.009	111.01	14.7704	14.7652	14.7843	166.822
1.09848	0.0473218	UP	428.311	428.309	428.315	16.0819	16.0792	16.102	47.818

## Sheet: 11801_Method 2A vsMethod2B_0.2M
fold	pvalue	updown	mzmed	mzmin	mzmax	rtmed	rtmin	rtmax	maxint
148.03	8.18381e-07	UP	455.41	455.409	455.412	18.3358	18.334	18.3385	1739.95
106.255	7.28886e-07	UP	456.414	456.412	456.415	18.3358	18.334	18.3385	602.758
87.9711	1.37765e-11	UP	308.978	308.977	308.979	14.9307	14.9185	14.941	1641.25
77.4288	3.43788e-07	UP	618.965	618.962	618.965	14.9188	14.8992	14.9322	363.158
71.287	2.19365e-08	UP	792.951	792.947	792.952	14.9319	14.9185	14.9512	205.723
33.7452	5.3051e-08	UP	333.192	333.191	333.193	16.433	16.4321	16.4537	195.912
24.7187	2.88467e-11	UP	681.206	681.203	681.208	14.9634	14.9479	14.9733	197.516
19.0001	2.69562e-12	UP	325.181	325.18	325.182	17.1962	17.1877	17.2022	360.385
18.8417	0.000270189	UP	299.259	299.258	299.26	18.0695	17.9665	18.1052	463.021
17.8986	1.9039e-07	UP	226.498	226.498	226.498	18.3352	18.334	18.3385	164.305
17.0557	2.32142e-09	UP	228.205	228.204	228.206	18.3362	18.334	18.3385	1738.05
14.6423	1.03598e-05	UP	521.984	521.982	521.984	14.9497	14.9376	14.9604	818.888
14.529	7.24709e-12	UP	229.208	229.207	229.208	18.3361	18.334	18.3557	208.628
14.1104	0.00733999	DOWN	421.281	421.278	421.282	18.778	18.5857	19.0067	408.931
13.696	2.39293e-11	UP	180.053	180.052	180.053	6.69905	6.67222	6.7183	246.515
13.1593	4.97551e-11	UP	227.202	227.201	227.204	18.3369	18.317	18.361	7838.06
12.6352	1.79211e-07	UP	791.964	791.962	791.966	14.9117	14.8992	14.9221	145.413
11.7805	4.0977e-11	UP	853.053	853.052	853.054	14.6048	14.5927	14.6084	532.497
11.0945	0.00302346	UP	297.242	297.215	297.245	17.851	17.6362	18.0828	845.373
10.4504	1.45051e-05	UP	535.4	535.399	535.402	18.3167	18.3148	18.3192	452.32
10.241	1.18163e-11	UP	558.5	558.499	558.502	18.3461	18.334	18.3557	740.371
9.64419	7.07978e-10	UP	557.498	557.494	557.499	18.3385	18.334	18.3557	1774.86
9.56934	0.000342628	UP	338.989	338.988	338.99	14.8526	14.8459	14.8531	138.462
9.45912	4.31271e-11	UP	854.055	854.053	854.055	14.6084	14.5927	14.6172	141.709
9.4542	1.94214e-05	UP	635.475	635.474	635.478	18.3461	18.334	18.3557	379.864
9.12918	1.57563e-12	UP	559.5	559.499	559.503	18.3461	18.334	18.3557	228.033
8.95047	2.05257e-05	UP	442.016	442.016	442.018	14.941	14.9322	14.9541	59.7076
8.76589	4.59216e-07	UP	636.477	636.476	636.48	18.3385	18.334	18.3557	174.445
7.81647	2.14503e-07	UP	536.404	536.403	536.406	18.3153	18.3148	18.3192	151.168
7.21075	1.892e-07	UP	442.017	442.016	442.017	14.2977	14.286	14.3097	475.207
7.05871	4.55485e-09	UP	483.965	483.963	483.965	14.9497	14.9376	14.9604	202.676
6.92962	1.69211e-05	UP	211.134	211.133	211.134	17.0718	17.0657	17.0863	406.722
6.88939	6.41403e-08	UP	237.091	237.091	237.092	1.30261	1.2791	1.30965	238.02
6.84248	2.67876e-06	UP	325.09	325.09	325.093	6.48432	6.4557	6.5133	166.222
6.77444	8.7502e-08	UP	481.977	481.975	481.978	14.9291	14.8992	14.9346	545.551
6.47244	6.27228e-08	UP	482.96	482.959	482.962	14.9481	14.9376	14.9604	1533.18
5.9771	7.02265e-07	UP	579.208	579.206	579.209	1.33645	1.31222	1.3439	397.807
5.67604	5.00907e-08	UP	267.197	267.196	267.198	17.3172	17.3045	17.3358	282.737
5.63657	0.0291659	UP	339.291	339.29	339.291	18.0058	18.0052	18.0113	192.197
5.61842	1.8951e-08	UP	506.99	506.989	506.992	15.0448	15.0242	15.0653	811.233
5.58766	0.0265516	UP	989.961	989.958	989.963	15.0068	14.9952	15.0118	165.438
5.58012	1.28148e-08	UP	507.993	507.991	507.993	15.0485	15.0435	15.0562	222.833
5.54115	1.2973e-05	UP	271.228	271.226	271.229	18.1065	17.9665	18.1243	256.598
5.53596	3.95713e-05	UP	269.212	269.212	269.213	18.1435	18.1403	18.1458	89.9563
5.35747	1.04748e-07	UP	505.988	505.987	505.989	15.0443	15.0242	15.0621	5368.82
5.04054	2.2128e-07	UP	237.091	237.091	237.092	1.66641	1.65165	1.68573	69.4519
4.89769	2.8478e-06	UP	742.967	742.964	742.968	14.1267	14.1133	14.1433	241.762
4.78417	7.58324e-08	UP	327.29	327.289	327.291	18.9507	18.9492	18.9513	190.475
4.68198	1.90789e-05	UP	556.972	556.969	556.973	14.1309	14.1133	14.1572	750.206
4.68025	5.35562e-06	UP	579.208	579.208	579.21	1.68717	1.67827	1.70252	16.5402
4.67675	0.00603805	UP	295.228	295.227	295.233	17.747	17.6407	17.989	184.939
4.57656	4.93699e-06	UP	315.196	315.194	315.197	17.0753	16.9308	17.2393	688.977
4.48466	0.000511359	UP	327.195	327.163	327.197	17.316	17.122	17.4115	154.257
4.37814	4.82315e-09	UP	315.196	315.194	315.197	17.4898	17.4683	17.6795	145.519
4.24864	1.14795e-07	UP	272.231	272.231	272.231	17.6388	17.6362	17.6433	135.31
4.19094	6.41958e-09	UP	426.021	426.02	426.022	15.044	15.0242	15.0562	189.211
4.16925	1.1974e-06	UP	817.306	817.304	817.307	17.6127	17.597	17.6242	164.07
4.10278	0.000430187	UP	271.228	271.227	271.231	18.3365	18.3148	18.5332	77.9658
4.09684	2.49023e-05	UP	371.982	371.98	371.983	14.1253	14.1133	14.1572	356.713
4.09195	9.57599e-06	UP	545.309	545.308	545.311	17.7146	17.7023	17.7202	157.793
3.96915	8.15171e-06	UP	271.228	271.227	271.228	17.6407	17.6232	17.6465	692.521
3.96796	9.78018e-05	UP	241.217	241.217	241.218	18.2403	18.1625	18.2585	41.7395
3.85992	4.96106e-05	UP	370.979	370.977	370.979	14.1374	14.1133	14.1572	4290.48
3.84061	6.04252e-06	UP	303.196	303.195	303.197	17.4416	17.432	17.4513	165.395
3.79534	2.15092e-05	UP	372.983	372.981	372.983	14.1112	14.1046	14.125	150.514
3.71996	2.21404e-05	UP	512.476	512.476	512.477	19.0848	19.066	19.1022	174.249
3.71146	2.09598e-05	UP	511.473	511.471	511.473	19.0835	19.065	19.1013	557.841
3.61128	0.0277083	DOWN	808.12	808.119	808.121	15.48	15.462	15.481	367.828
3.5751	1.45882e-06	UP	427.025	427.023	427.027	15.0608	15.0332	15.0699	30.5548
3.42404	3.78683e-06	UP	427.024	427.022	427.025	14.6051	14.5737	14.6301	372.812
3.37878	8.76001e-06	UP	402.994	402.993	402.995	14.2971	14.2773	14.3097	740.299
3.34588	7.79211e-06	UP	594.004	594.002	594.005	14.664	14.6502	14.6744	307.932
3.34292	3.31992e-05	UP	880.364	880.363	880.367	14.5856	14.5737	14.5892	147.699
3.29831	3.35307e-05	UP	879.362	879.358	879.365	14.5998	14.5737	14.6111	570.669
3.29782	5.79948e-05	UP	402.01	402.009	402.011	14.2402	14.2281	14.2524	249.709
3.29546	1.067e-05	UP	426.021	426.02	426.022	14.6051	14.5737	14.6183	2295.36
3.27036	0.00736679	DOWN	175.036	175.035	175.037	14.9288	14.9259	14.9308	302.594
3.26928	0.000205326	UP	501.283	501.281	501.284	17.7023	17.6947	17.7202	215.33
3.1489	1.36334e-06	UP	270.215	270.215	270.215	17.4001	17.3832	17.4147	207.886
3.12956	0.0224996	DOWN	281.152	281.151	281.153	17.5976	17.5848	17.6078	666.72
3.11199	0.0214545	UP	297.244	297.244	297.245	18.4312	18.4113	18.4338	45.0004
3.10763	0.000102964	UP	878.359	878.358	878.362	14.5982	14.5737	14.6183	1281.37
3.03405	3.54664e-06	UP	402.014	402.014	402.016	14.5087	14.4779	14.513	44.1323
2.94796	6.6913e-05	UP	402.994	402.993	402.996	14.9376	14.8147	14.9604	56.6862
2.93244	0.000510893	UP	852.587	852.584	852.591	18.2798	18.2762	18.297	484.917
2.92599	0.000711085	UP	796.525	796.522	796.528	17.893	17.8892	17.8965	187.055
2.89335	6.07821e-05	UP	535.084	535.082	535.086	15.3303	15.3207	15.3433	205.082
2.86703	0.000695166	UP	853.59	853.587	853.595	18.2808	18.2768	18.2978	249.416
2.86011	0.00714474	DOWN	421.28	421.279	421.282	22.7551	22.1485	23.133	441.469
2.81196	6.69183e-05	UP	638.031	638.031	638.032	15.1587	15.148	15.171	215.45
2.77975	0.000197606	UP	480.981	480.98	480.982	15.012	14.9952	15.0313	171.132
2.7329	0.00959715	DOWN	132.029	132.029	132.03	14.9301	14.9271	14.9452	265.065
2.67719	0.000283481	UP	254.221	254.22	254.222	18.48	18.4687	18.5292	167.578
2.67288	0.000502109	UP	457.256	457.255	457.258	17.6988	17.6808	17.704	257.84
2.65871	1.25575e-06	UP	269.213	269.213	269.214	17.0856	17.0712	17.0947	82.7433
2.63932	0.00104069	UP	824.556	824.55	824.56	18.0724	17.8547	18.0858	439.696
2.59141	0.000299719	UP	253.217	253.217	253.219	18.5191	18.4517	18.551	873.319
2.57057	0.000304137	UP	184.986	184.985	184.986	14.1437	14.1063	14.163	1575.69
2.56181	0.000313955	UP	78.9587	78.9584	78.959	14.124	14.1063	14.1572	177.561
2.54524	0.00129963	UP	825.559	825.552	825.561	18.0695	18.0628	18.0858	221.745
2.50556	0.0257311	DOWN	467.286	467.282	467.288	18.1999	17.9345	18.2573	344.078
2.45596	0.00467763	UP	398.131	398.13	398.132	4.95663	4.8303	4.99308	166.77
2.38791	0.0132044	DOWN	336.131	336.129	336.131	9.51612	9.50693	9.73295	208.555
2.37933	0.0436216	DOWN	470.261	470.258	470.261	21.3098	21.1753	21.3875	172.77
2.31251	0.000123726	DOWN	695.508	695.505	695.511	14.7037	14.6889	14.796	355.765
2.30423	0.0408358	UP	316.2	316.199	316.201	17.0863	16.9308	17.2393	176.462
2.29318	0.00030264	UP	199.169	199.168	199.169	17.5682	17.558	17.5857	61.255
2.27885	0.00263687	UP	413.23	413.228	413.231	17.6955	17.6752	17.704	301.092
2.24656	0.000163769	UP	256.237	256.236	256.238	19.0842	19.066	19.1033	832.468
2.21385	0.000524654	UP	327.183	327.182	327.185	18.2808	18.2762	18.2978	323.701
2.20124	0.000657202	UP	326.187	326.186	326.189	18.2808	18.2762	18.2978	933.706
2.17621	0.0478249	DOWN	468.288	468.287	468.29	20.0562	19.9172	20.227	273.203
2.15901	0.000685264	UP	325.184	325.183	325.186	18.283	18.2762	18.3038	4112.35
2.15532	0.000948916	UP	340.203	340.202	340.205	18.5098	18.5073	18.528	485.69
2.1549	0.000368	UP	407.004	407.003	407.005	15.1167	15.1006	15.122	154.038
2.14755	0.00211484	UP	162.042	162.041	162.043	6.45997	6.37363	6.5133	783.748
2.14666	0.00085702	UP	558.063	558.063	558.065	13.4512	13.4409	13.4656	132.851
2.14503	0.00107457	UP	341.199	341.198	341.199	18.5087	18.5073	18.5278	179.794
2.13284	0.000903712	UP	200.173	200.172	200.174	17.7952	17.558	17.8007	165.661
2.12056	0.000261539	UP	255.233	255.233	255.235	19.0843	19.0708	19.1033	3910.19
2.11114	0.00745291	DOWN	336.129	336.128	336.131	7.94527	7.79665	8.13712	303.156
2.0962	0.00672886	UP	239.202	239.202	239.203	18.238	18.2375	18.2425	168.153
2.09093	0.002027	UP	298.156	298.155	298.156	17.8898	17.8733	17.895	393.594
2.07437	0.00112888	UP	339.2	339.199	339.202	18.5123	18.5073	18.5323	2165.66
2.07131	0.00209128	UP	398.131	398.13	398.133	6.20398	6.19337	6.23118	102.979
2.05143	0.00146013	UP	299.151	299.149	299.153	17.8777	17.8698	17.893	145.402
2.04719	0.00227929	UP	313.167	313.165	313.17	18.0787	18.0658	18.0858	291.379
2.04689	0.00223265	UP	297.153	297.151	297.154	17.8757	17.8648	17.9023	2088.61
2.03973	0.00187025	UP	199.17	199.17	199.171	17.8007	17.7917	17.8163	1018.63
2.029	0.0498314	DOWN	467.286	467.284	467.289	22.8841	22.5237	23.304	849.631
2.0217	0.0135651	UP	351.221	351.22	351.222	19.0928	19.0662	19.1043	49.738
2.01813	0.0429499	DOWN	375.293	375.292	375.295	19.2373	19.1587	19.3878	602.231
2.00599	0.00254523	UP	312.172	312.17	312.174	18.0753	18.0628	18.086	799.209
1.99663	0.00226039	UP	311.169	311.167	311.171	18.0791	18.0628	18.0942	3698.07
1.98183	7.72535e-05	DOWN	696.511	696.51	696.512	14.7019	14.6994	14.7056	138.93
1.97285	0.000568123	UP	293.179	293.178	293.181	18.3158	18.2975	18.323	649.861
1.95102	0.0055833	UP	764.519	764.513	764.523	17.8617	17.8503	18.1242	367.213
1.9481	0.00480842	UP	583.512	583.511	583.515	18.4907	18.4687	18.5302	218.63
1.9324	0.00962519	UP	553.269	553.265	553.272	18.0842	18.0658	18.0873	377.559
1.92474	0.0180923	UP	665.346	665.344	665.347	14.5892	14.5737	14.5982	230.217
1.90176	0.00714402	UP	765.522	765.519	765.527	17.8547	17.8503	17.8738	166.474
1.89251	0.00216216	UP	279.233	279.231	279.234	18.6934	18.6612	18.8722	560.574
1.88819	0.0068154	UP	241.217	241.216	241.218	18.5778	18.4882	18.6635	239.33
1.88462	0.000119024	DOWN	283.239	283.238	283.239	17.893	17.8892	17.9217	447.217
1.88118	0.00865233	UP	243.197	243.195	243.198	17.835	17.8268	17.8393	433.723
1.86905	0.00215914	UP	225.186	225.186	225.186	17.989	17.9857	17.992	178.021
1.8631	0.0101651	UP	483.272	483.271	483.274	18.5693	18.5652	18.5867	376.67
1.86135	0.0443988	UP	297.216	297.215	297.218	16.7504	16.529	16.7837	34.8126
1.83545	0.0258071	UP	664.844	664.842	664.846	14.5872	14.5737	14.6111	309.711
1.83183	0.0346735	DOWN	470.261	470.259	470.262	20.6447	20.4585	20.7205	139.796
1.83027	0.0182886	UP	173.009	173.009	173.01	18.356	18.3365	18.4708	27.9231
1.80089	0.0139123	DOWN	421.281	421.278	421.283	18.3943	18.3915	18.4687	287.29
1.79358	0.0076493	UP	330.29	330.289	330.292	22.7965	22.4692	23.076	848.439
1.7878	0.00386694	DOWN	470.261	470.259	470.261	19.7141	19.5643	19.8267	150.257
1.7862	0.000879432	UP	441.252	441.252	441.253	18.1458	18.1403	18.1602	174.829
1.78572	0.0115813	UP	111.008	111.008	111.009	18.3377	18.3345	18.3557	30.5285
1.77799	0.0197189	UP	369.204	369.203	369.205	17.6802	17.6622	17.6848	322.204
1.77772	0.0181906	DOWN	421.279	421.278	421.28	17.9505	17.7772	17.9987	146.893
1.7746	0.0250469	UP	555.284	555.283	555.287	18.4507	18.4332	18.4527	1260.66
1.76324	0.00427593	UP	316.199	316.198	316.2	17.4854	17.48	17.492	40.0062
1.76228	0.0484399	UP	652.048	652.047	652.048	15.196	15.1958	15.2092	164.722
1.75833	5.02577e-07	UP	277.181	277.18	277.182	17.0354	17.0127	17.053	3318.44
1.75279	0.0319669	DOWN	407.265	407.262	407.265	17.9688	17.9507	17.989	413.019
1.74424	1.33971e-06	UP	278.184	278.183	278.186	17.0354	17.0265	17.053	692.576
1.74243	0.0212893	DOWN	468.288	468.286	468.29	21.1032	20.9705	21.312	270.713
1.74156	0.0342725	UP	180.052	180.052	180.053	6.09535	6.06373	6.11502	55.6338
1.74075	0.0200871	DOWN	407.265	407.263	407.267	18.1918	18.1815	18.2192	670.408
1.73864	0.00346149	UP	353.2	353.197	353.202	18.0887	18.0822	18.1052	566.693
1.73792	0.0279257	UP	556.287	556.286	556.29	18.4507	18.4332	18.4527	374.145
1.732	0.00418755	UP	309.174	309.171	309.176	18.0216	18.0052	18.0368	887.47
1.7177	0.00531434	DOWN	470.261	470.261	470.262	21.9188	21.8813	21.9875	171.003
1.71016	0.0316119	UP	643.357	643.355	643.358	14.704	14.6887	14.7125	181.129
1.70716	0.00527678	UP	587.532	587.53	587.534	19.0827	19.065	19.1023	194.561
1.70349	0.0306551	UP	557.287	557.285	557.288	18.4495	18.4338	18.4515	141.592
1.69474	0.0154079	DOWN	389.309	389.309	389.311	20.0484	19.9025	20.1708	2380.07
1.69257	0.0259712	DOWN	411.125	411.124	411.126	12.1547	12.1145	12.1786	312.175
1.69086	0.00524296	UP	397.226	397.223	397.228	18.126	18.121	18.1435	311.46
1.69084	0.0246292	UP	359.001	358.999	359.002	14.7212	14.7006	14.7341	327.268
1.68211	0.00449385	UP	585.529	585.527	585.53	19.0843	19.066	19.1033	1468.78
1.67617	0.00504746	UP	586.532	586.53	586.533	19.0848	19.066	19.1033	647.004
1.66613	0.00362976	UP	620.02	620.016	620.022	14.7002	14.6694	14.9308	181.451
1.65792	0.0383528	UP	334.957	334.955	334.958	14.6829	14.6694	14.6956	393.24
1.62926	0.025234	UP	223.028	223.028	223.029	17.3447	17.334	17.355	264.424
1.62747	0.0250715	UP	239.06	239.059	239.061	17.3488	17.3345	17.3568	311.018
1.62716	0.00568829	DOWN	641.574	641.571	641.576	18.3992	18.201	18.47	99.5557
1.6247	0.0278698	DOWN	407.264	407.263	407.265	17.7572	17.7375	17.7587	286.619
1.61202	0.0221149	UP	243.197	243.195	243.199	18.0502	18.0437	18.0663	31.6987
1.60992	0.00574576	UP	355.199	355.195	355.201	18.086	18.0822	18.1033	47.524
1.60813	0.0263493	DOWN	481.301	481.3	481.301	19.5595	19.4963	19.7247	233.954
1.60375	0.0199574	UP	227.177	227.176	227.177	16.0696	16.069	16.0896	80.6081
1.59784	0.00604966	UP	310.177	310.176	310.177	18.0278	18.0052	18.0307	188.327
1.57872	0.0423904	UP	910.052	910.047	910.054	14.6934	14.6694	14.7056	530.97
1.57856	0.0346061	UP	733.517	733.516	733.517	17.8547	17.851	17.8548	188.437
1.57745	3.93664e-05	UP	473.282	473.281	473.283	19.0657	19.0458	19.0843	470.47
1.57467	0.00237214	UP	733.458	733.455	733.462	18.3	18.2783	18.318	160.25
1.56506	0.0379836	UP	732.513	732.511	732.518	17.8544	17.8458	17.8585	416.557
1.56197	0.0249757	UP	282.252	282.251	282.252	19.244	19.2187	19.2553	239.996
1.55529	0.0476888	DOWN	407.265	407.264	407.267	18.4305	18.394	18.5882	763.838
1.54735	0.0122539	UP	239.129	239.128	239.13	16.873	16.8582	16.8758	196.611
1.54621	0.00984111	UP	270.211	270.21	270.212	17.7976	17.772	17.8163	35.3269
1.53876	0.000397933	UP	474.286	474.285	474.287	19.066	19.0653	19.0662	138.898
1.53357	0.0413582	UP	256.236	256.235	256.236	18.5472	18.3362	18.5647	22.9001
1.52465	0.0376899	UP	934.097	934.091	934.101	14.738	14.708	14.743	293.234
1.52013	0.000366506	DOWN	210.15	210.149	210.151	17.8526	17.8115	17.8725	48.5874
1.52002	0.0412352	DOWN	217.003	217.002	217.003	24.8594	24.8045	24.9085	102.304
1.51742	0.00569108	DOWN	567.339	567.337	567.341	14.5469	14.5283	14.5703	244.978
1.51339	0.0064137	UP	664.509	664.507	664.51	19.0843	19.066	19.1022	152.14
1.50678	0.00034456	DOWN	266.213	266.211	266.214	18.3202	18.2977	18.334	156.515
1.50017	0.0403021	DOWN	133.014	133.013	133.015	15.6878	15.481	15.7449	37.9979
	Features with p value < 0.05 and/or Fold change < 1.5
1.5703	0.0516236	DOWN	470.259	470.258	470.261	20.9887	20.8355	21.0633	154.638
1.10749	0.0519912	UP	428.313	428.31	428.314	16.667	16.6616	16.6837	64.4158
1.64172	0.0528377	UP	891.013	891.011	891.015	14.5875	14.5737	14.5982	271.56
1.80567	0.053579	UP	642.577	642.574	642.582	22.7563	22.3147	23.061	174.28
1.64236	0.053673	DOWN	863.49	863.488	863.491	14.7084	14.6994	14.7242	259.506
2.02028	0.0543191	DOWN	557.17	557.167	557.171	1.28592	1.28307	1.30208	250.117
1.27077	0.0546972	UP	191.02	191.019	191.021	17.0338	16.9907	17.0483	195.022
1.48385	0.0554943	UP	315.135	315.134	315.136	16.355	16.3359	16.3576	181.218
4.13212	0.0574016	UP	403.301	403.284	403.305	17.5825	17.48	17.7963	262.636
2.3765	0.0574454	DOWN	453.27	453.27	453.272	20.5315	20.3395	20.5893	359.899
1.30494	0.0615136	UP	191.019	191.019	191.02	19.8881	19.7453	19.962	229.55
1.20238	0.0620355	UP	427.165	427.16	427.167	1.33483	1.31578	1.3595	162.534
1.52496	0.0629576	UP	325.178	325.177	325.179	17.6613	17.6428	17.6718	293.091
1.55966	0.0636638	UP	301.165	301.165	301.166	19.503	19.4833	19.5048	189.069
1.56953	0.0639136	UP	857.272	857.271	857.276	15.3484	15.3395	15.3671	199.94
1.27	0.0639709	UP	743.071	743.07	743.073	14.6814	14.6694	14.6956	308.56
1.35951	0.0655485	DOWN	569.355	569.353	569.356	14.549	14.5299	14.579	189.635
1.54394	0.0656979	UP	911.055	911.055	911.055	14.6874	14.6694	14.7056	166.737
1.75956	0.0673359	DOWN	61.9883	61.9878	61.989	8.83558	8.72408	9.3495	816.203
1.66019	0.0673747	DOWN	421.28	421.279	421.281	18.2208	18.1987	18.2658	265.07
1.2107	0.0691844	UP	355.296	355.295	355.297	19.5412	19.474	19.5428	148.978
1.60574	0.0719202	UP	267.233	267.233	267.233	18.855	18.8357	18.855	117.307
1.43155	0.0719513	DOWN	408.267	408.266	408.267	19.2947	19.1865	19.346	335.576
1.59613	0.0722845	DOWN	408.267	408.266	408.267	18.2085	17.9717	18.2222	218.881
1.07104	0.0726736	UP	111.008	111.008	111.009	14.3972	14.3823	14.4149	51.1582
1.26074	0.0728757	UP	111.008	111.007	111.009	14.7574	14.7357	14.7727	251.389
1.78598	0.0735892	DOWN	401.24	401.239	401.242	11.6626	11.6488	11.6643	32.3458
1.25974	0.0750419	DOWN	389.309	389.307	389.31	17.1547	16.9677	17.1807	142.426
1.22091	0.0750559	DOWN	390.312	390.31	390.312	17.3788	17.161	17.4712	64.8644
1.43499	0.0773228	UP	540.054	540.053	540.056	9.74982	9.7085	9.88443	188.523
1.54935	0.0773636	DOWN	351.078	351.078	351.08	12.1745	12.1336	12.1956	345.212
1.38341	0.0779556	UP	194.947	194.945	194.948	7.78128	7.62593	7.94753	255.285
1.41375	0.0782898	UP	176.936	176.935	176.937	7.78083	7.62593	7.94753	172.776
1.39149	0.0788537	DOWN	467.286	467.285	467.288	18.4305	18.394	18.47	424.032
1.55186	0.0800232	DOWN	481.3	481.299	481.3	20.2001	20.1288	20.2677	233.094
1.48135	0.0800702	DOWN	408.267	408.266	408.268	18.4315	18.3807	18.605	264.979
1.80029	0.0807324	DOWN	164.057	164.056	164.059	3.15944	2.97135	3.25568	127.044
1.50641	0.0811258	DOWN	966.671	966.667	966.675	16.2977	16.2964	16.3192	362.834
2.63069	0.0812027	DOWN	146.046	146.045	146.046	4.40313	4.33465	4.62142	544.816
1.22668	0.0812697	DOWN	614.25	614.244	614.252	2.05261	2.00998	2.08997	31.0839
2.00174	0.0815333	DOWN	828.57	828.569	828.573	15.7829	15.7664	15.8024	1392.28
1.75313	0.0829057	UP	295.103	295.101	295.105	1.56423	1.16782	1.80497	538.376
1.48015	0.0835233	UP	353.179	353.177	353.179	17.411	17.4025	17.4147	407.199
2.01431	0.0838629	DOWN	827.567	827.566	827.571	15.7822	15.7664	15.8024	2653.36
1.34136	0.0842905	DOWN	911.998	911.992	912.001	1.03547	1.02772	1.0453	147.717
2.12527	0.0846534	DOWN	408.267	408.265	408.269	22.8301	22.3533	23.3613	363.871
1.53289	0.0853286	DOWN	481.3	481.298	481.302	21.2067	20.9313	21.4627	257.007
1.31187	0.0855399	DOWN	657.097	657.097	657.098	14.6447	14.6424	14.6681	157.755
1.99812	0.0859229	DOWN	829.574	829.572	829.575	15.776	15.7664	15.7858	412.399
1.78517	0.085988	DOWN	964.692	964.69	964.697	16.2973	16.2789	16.3192	646.332
1.35427	0.0867003	DOWN	421.28	421.28	421.281	21.8235	21.6523	22.0343	390.85
1.56854	0.0867342	DOWN	365.031	365.029	365.033	0.8834	0.867433	0.887383	173.814
1.57779	0.0885393	DOWN	330.291	330.288	330.291	17.2921	17.2725	17.3358	83.1607
1.31119	0.0887537	DOWN	585.35	585.349	585.352	14.5601	14.542	14.579	226.646
1.34127	0.0890353	DOWN	978.027	978.02	978.029	1.01083	0.997483	1.02737	130.791
1.5741	0.0899695	DOWN	904.671	904.668	904.675	16.2987	16.2964	16.3192	498.472
1.20536	0.0900818	DOWN	87.045	87.0449	87.0454	11.0145	10.9438	11.0658	262.238
1.65237	0.0906978	DOWN	980.688	980.685	980.693	16.2979	16.2964	16.3192	595.845
1.71591	0.0908737	DOWN	963.689	963.686	963.694	16.297	16.2775	16.3192	1011.34
1.58126	0.0912473	DOWN	903.669	903.667	903.672	16.298	16.2964	16.3192	830.294
2.15108	0.0918179	DOWN	467.286	467.284	467.288	20.2841	20.1517	20.4353	730.67
1.61379	0.0918792	DOWN	332.124	332.123	332.125	13.9913	13.952	14.0059	333.254
1.65873	0.0938028	DOWN	146.046	146.045	146.047	7.34542	7.31175	7.41773	38.1096
1.95899	0.094721	DOWN	241.012	241.01	241.013	7.01822	7.00167	7.03193	170.584
1.48325	0.0947255	UP	613.559	613.556	613.562	20.9987	20.8175	21.4452	690.463
1.52683	0.0947553	UP	891.515	891.513	891.517	14.5858	14.5737	14.5982	255.705
1.42405	0.0950852	DOWN	481.3	481.299	481.302	20.6457	20.4215	20.7963	255.956
1.09618	0.0960326	UP	240.085	240.084	240.086	15.3677	15.3395	15.3864	57.7714
1.0734	0.0968085	UP	613.247	613.24	613.25	1.35153	1.327	1.54597	556.263
1.40798	0.0973153	DOWN	515.33	515.328	515.331	14.5703	14.542	14.5858	227.947
1.69013	0.098107	DOWN	468.288	468.288	468.289	19.7247	19.6367	19.8457	249.883
1.05993	0.0987769	UP	173.009	173.008	173.01	14.4001	14.357	14.4248	391.438
1.9518	0.0989471	UP	159.102	159.102	159.103	14.4532	14.2428	14.4702	75.9575
2.3475	0.0990853	UP	159.102	159.102	159.103	16.0303	15.9562	16.261	133.168
1.08717	0.0991059	UP	284.242	284.24	284.243	17.3854	17.373	17.3937	139.43
1.05906	0.09922	UP	363.265	363.264	363.267	18.2777	18.2593	18.2848	168.335
1.34756	0.0992983	DOWN	175.036	175.035	175.036	12.173	12.1336	12.1939	1002.8
3.67581	0.100529	DOWN	331.289	331.287	331.29	18.8259	18.5663	19.09	225.112
1.77251	0.101122	UP	269.212	269.211	269.213	17.9297	17.7988	17.9345	137.436
1.23008	0.101575	UP	329.288	329.287	329.29	22.7978	22.695	22.8685	2975.09
1.4238	0.102305	DOWN	133.014	133.013	133.014	13.525	13.3443	13.6405	74.0291
1.38063	0.102677	UP	205.16	205.159	205.161	19.3314	19.3087	19.333	239.758
1.78419	0.104124	UP	389.309	389.308	389.311	22.7917	22.4693	23.0007	2653.27
3.5869	0.104198	UP	477.325	477.324	477.325	21.8049	21.6143	21.8625	229.33
1.31557	0.104439	DOWN	665.987	665.984	665.99	1.0453	1.03547	1.06212	159.101
2.44102	0.105011	DOWN	691.538	691.534	691.54	21.0437	20.7633	21.3148	222.03
1.32456	0.106795	DOWN	295.103	295.102	295.104	2.46992	2.33082	2.61533	168.416
1.49885	0.107474	DOWN	611.041	611.036	611.043	0.88665	0.885567	1.09647	163.379
3.53739	0.108114	UP	400.147	400.145	400.149	1.87515	1.74922	1.97842	163.377
1.46078	0.108363	DOWN	965.674	965.67	965.678	16.2979	16.2964	16.3192	550.855
3.5829	0.108501	UP	403.306	403.305	403.307	19.6928	19.6005	19.8158	1460.66
2.54707	0.108526	DOWN	391.311	391.308	391.312	18.8924	18.49	19.0068	174.984
1.28927	0.108917	DOWN	797.043	797.039	797.048	0.997483	0.90415	1.03047	424.669
1.46231	0.109125	UP	281.246	281.246	281.248	18.6626	18.6267	18.6802	39.651
1.7078	0.109454	DOWN	329.288	329.286	329.289	17.2977	17.2753	17.3358	328.912
1.32652	0.110213	DOWN	133.014	133.013	133.015	12.8882	12.8049	13.0612	104.955
1.62355	0.110373	DOWN	365.032	365.028	365.033	1.06373	1.06263	1.09192	102.575
1.20497	0.11218	DOWN	329.288	329.286	329.289	20.5512	20.207	21.255	2441.28
1.24293	0.112622	DOWN	725.508	725.507	725.512	15.8419	15.8044	15.8597	234.933
1.58315	0.113106	DOWN	191.02	191.018	191.021	15.305	15.2047	15.481	612.913
1.28979	0.113322	DOWN	747.992	747.986	747.994	1.04489	1.03547	1.04618	166.649
3.5119	0.113498	DOWN	453.27	453.269	453.271	19.7505	19.6185	19.9087	311.899
1.39641	0.113512	DOWN	145.014	145.013	145.015	12.8067	12.7393	12.927	263.562
1.82486	0.113648	DOWN	453.27	453.268	453.27	20.8463	20.7417	20.9127	316.69
1.38872	0.113849	DOWN	467.285	467.283	467.287	21.3115	21.1282	21.5192	740.516
1.28179	0.114071	DOWN	829.994	829.991	829.996	1.04508	1.0447	1.0453	139.082
1.35128	0.115288	DOWN	514.327	514.326	514.329	14.5606	14.5133	14.5858	887.301
1.45867	0.115571	DOWN	529.038	529.034	529.04	0.902567	0.885567	1.09742	170.941
1.33305	0.115895	DOWN	879.047	879.041	879.052	0.993117	0.903717	1.02835	258.676
1.18095	0.116096	UP	129.019	129.018	129.02	14.7993	14.7846	14.8151	60.7571
1.05298	0.117275	UP	129.019	129.018	129.019	14.3995	14.357	14.4248	215.872
1.59554	0.117527	DOWN	981.69	981.688	981.692	16.2975	16.2964	16.3162	205.194
1.28106	0.117876	DOWN	896.023	896.018	896.026	1.01087	0.997483	1.0278	148.985
2.62107	0.11799	UP	390.312	390.311	390.313	19.6074	19.2753	19.9087	643.779
1.07214	0.11811	UP	278.124	278.123	278.125	1.26647	1.24607	1.30083	326.274
1.25455	0.119355	DOWN	910.995	910.99	911.002	1.04452	1.01557	1.06595	447.148
1.75587	0.119732	UP	235.082	235.081	235.083	2.90076	2.7668	3.01585	129.228
1.38108	0.12078	DOWN	321.048	321.047	321.05	12.0396	12.0168	12.0596	275.891
1.28119	0.121701	DOWN	992.999	992.993	993.005	1.04287	0.9975	1.0483	373.344
1.43544	0.122745	UP	204.053	204.052	204.054	10.4002	10.3876	10.4889	370.212
1.33008	0.123463	DOWN	96.9599	96.9593	96.9606	12.4835	12.4368	12.5057	576.851
1.55298	0.124583	DOWN	979.685	979.682	979.688	16.2981	16.2964	16.3192	978.445
3.04095	0.124872	DOWN	133.014	133.014	133.015	14.2802	14.2517	14.3003	87.0677
1.26978	0.125514	DOWN	132.03	132.029	132.03	12.1795	12.1336	12.1939	726.694
1.49948	0.127342	DOWN	389.309	389.308	389.311	20.8362	20.6485	21.0127	2698.59
1.47431	0.127885	DOWN	470.261	470.259	470.263	22.7538	22.6873	22.8108	199.717
1.34528	0.128115	UP	363.034	363.034	363.035	14.3932	14.3823	14.4032	162.996
1.28951	0.128504	UP	293.176	293.174	293.177	16.8157	16.8	17.1042	1527.43
1.2525	0.129825	UP	133.014	133.013	133.015	16.05	16.0125	16.0695	36.2425
1.2415	0.130347	DOWN	374.991	374.991	374.993	24.5225	24.4468	24.6215	92.1105
1.26334	0.130599	DOWN	748.987	748.982	748.991	1.04508	1.03547	1.06595	176.142
1.48117	0.131424	UP	247.044	247.043	247.045	16.9497	16.9352	16.9593	940.462
1.22663	0.132832	DOWN	828.992	828.987	828.996	1.04452	1.01557	1.06595	532.958
1.41268	0.134677	DOWN	481.3	481.299	481.3	19.263	19.2172	19.2708	225.898
2.11048	0.134786	DOWN	329.288	329.286	329.289	16.7581	16.6667	16.7797	51.4582
1.20075	0.135085	DOWN	305.023	305.021	305.025	1.02831	0.9975	1.0483	1077.57
1.19433	0.137561	DOWN	223.02	223.018	223.021	1.04363	1.01557	1.0483	213.169
1.36549	0.139719	DOWN	505.144	505.143	505.145	9.64837	9.60102	9.84648	270.575
1.59482	0.140342	DOWN	519.266	519.266	519.27	11.549	11.5449	11.5637	235.487
7.83895	0.140581	UP	227.202	227.201	227.202	18.0274	17.9865	18.0858	377.959
1.75051	0.141682	DOWN	390.312	390.309	390.313	21.312	21.2138	21.521	756.872
1.22636	0.144853	DOWN	552.036	552.033	552.039	1.01083	0.92175	1.0483	249.934
1.56403	0.145167	UP	87.0447	87.0445	87.0462	16.5019	16.47	16.7037	34.6162
1.39283	0.145556	UP	621.317	621.315	621.318	14.6466	14.6432	14.6552	235.281
1.22933	0.145647	DOWN	814.02	814.016	814.023	1.02823	0.997483	1.0483	174.671
1.52832	0.147109	UP	585.523	585.521	585.528	18.5091	18.3192	18.551	66.2974
1.07595	0.147741	DOWN	559.208	559.204	559.21	1.97528	1.9377	2.00758	52.2873
1.52078	0.148416	DOWN	284.242	284.24	284.243	17.6648	17.661	17.6912	155.676
1.2962	0.148628	DOWN	961.05	961.044	961.056	0.991733	0.9203	1.02835	183.358
2.55546	0.149502	UP	330.291	330.289	330.292	18.8912	18.6075	18.9888	693.531
1.29038	0.149661	DOWN	642.577	642.574	642.579	18.4241	18.394	18.5278	55.2844
2.1043	0.149812	DOWN	468.289	468.288	468.291	18.2037	18.0058	18.2468	132.074
1.33532	0.149897	UP	614.25	614.243	614.252	1.35317	1.327	1.37858	167.88
2.33735	0.150228	UP	191.02	191.018	191.021	17.278	17.241	17.4338	221.883
1.23401	0.152852	DOWN	895.021	895.016	895.027	1.02709	0.997483	1.0483	543.527
1.35623	0.153255	UP	606.225	606.219	606.227	1.33645	1.31222	1.3439	284.219
2.75267	0.153257	UP	133.014	133.014	133.015	21.4053	21.3577	21.4643	39.0938
4.54327	0.153862	UP	463.327	463.326	463.33	19.3518	19.1792	19.5412	877.836
1.21946	0.154756	DOWN	486.006	486.003	486.008	1.0447	1.0285	1.0453	145.375
1.26589	0.156148	UP	611.544	611.542	611.546	19.2518	19.2355	19.2753	249.188
2.4784	0.156553	DOWN	329.03	329.029	329.031	15.462	15.4485	15.481	661.78
1.85641	0.15689	DOWN	407.265	407.263	407.267	20.7125	20.2845	21.103	985.238
1.48912	0.157423	DOWN	292.105	292.103	292.106	7.68292	7.67643	7.83448	16.1544
1.30681	0.158942	UP	292.923	292.921	292.924	7.78768	7.62593	7.94753	153.363
1.28849	0.160572	DOWN	926.969	926.964	926.974	1.06012	1.03547	1.06595	258.34
1.32749	0.160793	DOWN	149.061	149.06	149.061	15.7474	15.7473	15.7476	247.652
1.35085	0.163693	DOWN	524.626	524.624	524.627	15.0815	15.0626	15.0894	298.7
1.23722	0.163789	UP	535.037	535.035	535.038	12.3463	12.3041	12.3636	506.473
1.36962	0.164078	DOWN	498.335	498.334	498.337	14.5699	14.549	14.5982	332.423
1.19959	0.16588	DOWN	746.988	746.984	746.993	1.04489	1.01557	1.06595	747.552
1.66314	0.169565	DOWN	331.289	331.288	331.291	18.3837	18.2187	18.5283	171.221
1.26766	0.169911	DOWN	421.281	421.28	421.281	21.4243	21.2933	21.5788	418.789
1.20621	0.170535	UP	754.518	754.517	754.521	15.8591	15.8041	15.8989	1703.18
1.17126	0.17119	UP	227.177	227.176	227.177	16.3734	16.3544	16.3769	227.987
2.51031	0.171958	DOWN	400.146	400.143	400.148	2.19873	2.07722	2.46992	238.171
3.28254	0.174279	UP	477.325	477.325	477.326	20.4364	20.3033	20.608	210.235
1.60452	0.174744	DOWN	491.092	491.091	491.094	6.70767	6.69138	6.7178	195.325
1.62655	0.175034	UP	395.08	395.08	395.081	18.5647	18.5477	18.5663	238.181
1.35255	0.175387	DOWN	372.222	372.22	372.222	14.9846	14.9568	14.9926	571.976
1.50157	0.176113	DOWN	87.0445	87.0442	87.0449	13.9312	13.8738	14.032	58.6294
1.20897	0.178471	DOWN	733.015	733.011	733.018	1.02812	1.0087	1.06595	183.102
3.98286	0.178766	DOWN	400.146	400.143	400.15	5.34926	5.13637	5.47835	324.441
1.38322	0.180519	UP	619.311	619.31	619.313	14.644	14.63	14.6567	3448.5
2.4586	0.180709	UP	403.306	403.305	403.307	20.1486	19.8645	20.4168	1294.65
1.52814	0.181483	UP	295.103	295.101	295.104	2.87772	2.7668	2.94072	294.113
3.75984	0.181763	DOWN	376.295	376.293	376.297	20.9017	20.5502	21.293	240.011
1.33946	0.182397	DOWN	371.219	371.217	371.219	14.9817	14.9568	14.989	2630.08
1.59638	0.182471	UP	283.264	283.263	283.265	20.9887	20.7972	21.236	1931.71
1.2625	0.184227	UP	579.027	579.024	579.03	14.819	14.8036	14.8365	648.503
1.29051	0.186114	DOWN	491.236	491.234	491.237	9.65467	9.63165	9.84648	178.465
1.26428	0.186693	DOWN	653.157	653.155	653.157	14.7594	14.7573	14.7617	158.414
1.23182	0.187441	UP	294.179	294.176	294.18	16.8155	16.8	16.8225	326.092
1.46595	0.187444	DOWN	453.27	453.268	453.273	18.9303	18.6077	18.9993	202.764
1.50928	0.187571	UP	299.202	299.2	299.204	18.2382	18.218	18.4885	681.246
1.23371	0.18845	UP	240.085	240.084	240.086	15.8994	15.7663	15.9363	275.779
3.64608	0.188685	UP	192.023	192.023	192.024	18.3557	18.3148	18.3925	33.7939
1.22186	0.188925	DOWN	133.014	133.013	133.015	12.3463	12.3041	12.3725	559.851
1.11751	0.189556	UP	341.109	341.105	341.111	1.35336	1.33225	1.4766	1239.37
1.07851	0.189994	UP	210.15	210.149	210.152	16.6041	16.4323	16.7992	99.253
1.19164	0.190403	DOWN	732.017	732.013	732.022	1.02709	0.9975	1.04578	274.244
2.10591	0.190407	DOWN	330.291	330.29	330.292	20.6857	20.5893	20.7985	716.222
1.83472	0.193041	UP	403.301	403.3	403.306	18.22	18.2013	18.2275	466.282
1.15272	0.193225	UP	233.155	233.153	233.155	18.0249	18.0085	18.0307	207.968
1.38442	0.193262	DOWN	426.163	426.162	426.163	1.6544	1.64148	1.70318	40.2257
1.21774	0.194458	DOWN	666.985	666.98	666.987	1.04508	1.03547	1.06595	164.116
2.30164	0.195021	UP	463.325	463.322	463.328	18.4714	18.4332	18.6238	456.033
1.55372	0.197682	DOWN	390.311	390.31	390.313	20.8098	20.7418	20.8743	821.514
1.37142	0.197842	UP	620.315	620.313	620.316	14.6465	14.6311	14.6612	1121.67
1.183	0.198412	DOWN	813.018	813.014	813.023	1.02754	0.997483	1.0483	735.265
1.06429	0.199074	UP	367.259	367.257	367.26	17.3148	17.2957	17.3328	72.8781
1.51197	0.199265	UP	191.019	191.019	191.021	19.0847	19.065	19.2355	398.103
1.61914	0.199616	UP	613.556	613.551	613.561	19.12	18.912	19.2742	75.6076
1.04513	0.199709	UP	428.313	428.311	428.314	16.0887	16.0698	16.1095	73.4772
2.0115	0.200394	UP	477.326	477.325	477.327	18.7586	18.6032	18.9298	151.099
1.48933	0.201055	UP	614.562	614.56	614.565	20.9935	20.74	21.2172	341.41
1.5497	0.201843	DOWN	627.397	627.395	627.399	14.5699	14.5544	14.5858	489.235
1.44967	0.205662	UP	321.062	321.06	321.063	17.9313	17.9222	17.9508	1149
6.89158	0.205901	UP	463.327	463.326	463.329	19.7132	19.6167	19.8645	1023.71
1.95088	0.206452	UP	403.306	403.303	403.307	18.4541	18.4138	18.49	591.914
1.31414	0.207864	DOWN	194.927	194.927	194.928	12.4753	12.4525	12.5057	467.095
1.17379	0.209698	UP	678.502	678.501	678.504	15.8505	15.8044	15.8616	2281.33
1.77378	0.209845	DOWN	424.156	424.156	424.159	7.58111	7.5604	7.59852	192.592
1.29127	0.210233	UP	457.258	457.258	457.259	18.3557	18.3352	18.3753	30.5202
3.30285	0.21114	DOWN	391.31	391.309	391.312	20.6269	20.208	20.9315	253.042
1.29276	0.211248	UP	342.112	342.108	342.114	1.35336	1.33225	1.37858	177.946
5.44294	0.211811	DOWN	408.267	408.265	408.268	18.855	18.7583	19.0078	349.454
1.58349	0.211901	UP	641.573	641.569	641.577	22.8024	22.4887	23.1893	344.937
1.11564	0.213489	DOWN	376.295	376.295	376.296	18.5093	18.4895	18.5652	88.8004
1.32546	0.214623	UP	757.264	757.256	757.265	1.33483	1.31578	1.3439	332.682
1.20777	0.216149	DOWN	87.045	87.0449	87.0453	10.7814	10.6877	10.8158	201.659
1.27204	0.216295	DOWN	497.333	497.332	497.335	14.5684	14.5325	14.5982	779.573
1.16917	0.216538	DOWN	664.984	664.98	664.988	1.04489	1.01557	1.06595	811.615
1.05103	0.216849	DOWN	372.294	372.292	372.297	18.0791	18.0628	18.0942	167.067
1.15559	0.218125	DOWN	320.997	320.994	320.998	1.05315	1.01557	1.06595	272.026
1.19283	0.218991	DOWN	977.024	977.019	977.03	1.02709	0.997483	1.03047	430.406
1.28036	0.219132	DOWN	468.288	468.286	468.29	18.4598	18.375	18.4718	175.276
1.17254	0.21957	DOWN	112.985	112.984	112.986	11.9262	11.9061	11.9449	171.525
1.44754	0.219897	UP	904.653	904.65	904.655	16.1269	16.1267	16.1665	94.4878
1.28107	0.220792	DOWN	641.573	641.571	641.577	20.0907	20.0323	20.1288	254.374
1.4106	0.222617	UP	223.028	223.027	223.029	17.9345	17.9302	17.9508	251.626
2.97802	0.223172	DOWN	375.294	375.292	375.294	20.627	20.38	20.7987	915.364
1.4415	0.223671	UP	327.129	327.127	327.13	2.89378	2.7668	2.98008	120.396
2.52358	0.223729	DOWN	400.147	400.143	400.149	1.45921	1.43063	1.59643	1095.87
1.17464	0.224391	DOWN	582.98	582.977	582.984	1.04519	1.01557	1.06595	688.339
1.46249	0.224526	DOWN	467.286	467.285	467.287	19.3132	19.1975	19.4845	597.568
1.1734	0.225514	UP	375.293	375.292	375.295	22.7726	22.5995	22.8498	745.934
1.31227	0.225739	DOWN	785.153	785.151	785.153	15.1001	15.0992	15.1012	194.603
1.17169	0.225761	DOWN	567.007	567.003	567.01	1.04363	0.9975	1.06595	1408.62
1.34448	0.225822	UP	191.02	191.018	191.02	20.721	20.4545	20.9505	232.564
1.97909	0.225842	UP	403.306	403.305	403.307	17.9885	17.9412	17.992	314.658
1.96655	0.227318	UP	403.306	403.304	403.307	21.1202	21.0078	21.274	1075.3
5.47018	0.228292	UP	477.325	477.324	477.325	22.96	22.686	23.2078	256.627
1.04056	0.230374	UP	549.296	549.294	549.3	14.5804	14.549	14.8717	489.117
2.98214	0.235103	UP	641.574	641.571	641.576	19.6543	19.4838	19.9238	248.505
2.10221	0.235288	UP	463.327	463.324	463.328	21.0938	20.8742	21.4428	820.853
1.2057	0.240511	DOWN	245.115	245.114	245.115	9.64837	9.60102	9.84648	552.617
1.2794	0.24156	DOWN	401.134	401.132	401.14	1.70247	1.66853	1.741	298.563
1.22151	0.24615	UP	254.101	254.1	254.102	17.2342	17.1485	17.3328	43.8916
2.51274	0.246679	DOWN	390.312	390.311	390.312	20.4354	20.1687	20.6077	823.671
1.3769	0.247721	UP	156.103	156.102	156.103	14.9291	14.8451	15.0118	83.7855
1.16538	0.24869	DOWN	724.506	724.505	724.509	15.8419	15.8044	15.8597	786.727
1.50682	0.249126	UP	331.288	331.288	331.289	19.3798	19.2167	19.465	220.092
1.08924	0.249856	UP	143.107	143.107	143.109	16.3352	16.3168	16.3384	238.079
1.13942	0.250046	UP	677.499	677.498	677.501	15.8594	15.8044	15.8616	5285.32
1.07052	0.250186	DOWN	890.636	890.634	890.64	15.8112	15.8006	15.8237	502.091
1.41921	0.251711	DOWN	313.176	313.174	313.178	8.50848	8.3459	8.64945	236.053
1.50542	0.25299	DOWN	164.057	164.056	164.059	3.9393	3.86863	3.96133	151.364
1.32497	0.25307	DOWN	532.225	532.225	532.226	1.55747	1.54777	1.60803	34.141
1.15315	0.253518	DOWN	731.014	731.01	731.019	1.02754	0.997483	1.0483	1203.29
1.05556	0.253888	UP	191.02	191.019	191.021	14.7713	14.739	15.0118	3427.36
6.9182	0.254435	UP	477.325	477.324	477.325	19.2933	19.1587	19.4838	187.925
1.41762	0.254608	UP	322.063	322.061	322.064	17.9322	17.9222	17.9508	295.719
1.3674	0.258433	UP	341.109	341.105	341.11	1.70252	1.67402	1.741	83.687
2.65158	0.260926	UP	376.295	376.294	376.296	19.836	19.7323	19.9415	242.395
1.09692	0.261282	UP	133.014	133.013	133.015	17.2668	17.0483	17.2968	37.3174
1.31574	0.263897	UP	468.289	468.288	468.289	19.3416	19.1783	19.4923	229.459
1.52365	0.26443	DOWN	278.125	278.122	278.126	1.56537	1.55432	1.60803	20.1193
2.99887	0.264638	DOWN	375.293	375.291	375.295	21.0837	20.8555	21.4048	736.711
1.31759	0.265134	DOWN	292.104	292.102	292.105	8.49157	8.43003	8.63013	185.566
1.25361	0.267636	DOWN	784.151	784.149	784.154	15.1004	15.0785	15.1084	531.908
1.60377	0.267767	UP	331.289	331.288	331.29	19.6843	19.5788	19.8285	220.092
1.41819	0.269286	DOWN	467.286	467.284	467.287	20.7027	20.4377	21.0453	768.596
1.22325	0.271733	DOWN	188.057	188.055	188.057	12.6407	12.6224	12.6451	126.049
1.02417	0.272426	UP	428.313	428.311	428.314	17.3796	17.3682	17.4015	143.99
1.50029	0.27378	DOWN	191.02	191.018	191.02	21.3692	21.2715	21.4263	288.782
1.47834	0.275162	DOWN	481.301	481.3	481.302	18.7601	18.6077	18.82	176.031
1.31444	0.275967	DOWN	641.574	641.571	641.575	20.3447	20.2833	20.397	287.46
1.32027	0.279041	DOWN	908.225	908.224	908.229	9.69797	9.67298	9.84648	151.656
1.55895	0.283092	UP	87.0446	87.0441	87.0455	15.3862	15.2047	15.7059	92.6118
1.38876	0.284241	UP	327.129	327.126	327.131	1.56898	1.44902	1.79803	243.173
1.80131	0.284844	UP	463.327	463.326	463.329	20.7025	20.5883	20.8183	800.591
1.28935	0.285018	DOWN	285.182	285.181	285.183	8.45612	8.3269	8.61732	243.901
1.14461	0.285424	DOWN	649.011	649.007	649.014	1.02831	0.9975	1.0483	1452.59
1.22943	0.285537	DOWN	679.1	679.096	679.103	14.8572	14.8422	14.8741	618.011
3.85004	0.287385	DOWN	376.296	376.295	376.296	20.0708	20.0173	20.1888	242.416
1.1769	0.288124	DOWN	418.974	418.97	418.975	1.04574	1.03547	1.06595	172.826
1.23958	0.290172	DOWN	438.583	438.582	438.584	15.1393	15.1289	15.1574	386.725
1.14907	0.290241	DOWN	715.041	715.037	715.044	1.01083	0.92175	1.03047	987.334
1.34382	0.291218	UP	587.359	587.357	587.363	16.8156	16.8	16.8185	296.126
1.14581	0.291962	DOWN	650.013	650.009	650.017	1.04357	0.9975	1.0483	300.914
1.6945	0.292006	DOWN	389.309	389.307	389.31	21.3863	21.122	21.6693	2449.88
1.22151	0.294483	DOWN	678.097	678.094	678.099	14.8572	14.8422	14.8741	2421.18
1.18467	0.296148	DOWN	844.966	844.96	844.97	1.06012	1.03547	1.06595	266.525
1.22049	0.296427	UP	565.048	565.046	565.049	12.2244	12.2093	12.2401	1868.89
3.31745	0.297818	DOWN	470.261	470.26	470.261	19.1152	19.0447	19.2895	110.567
1.72743	0.299317	DOWN	641.573	641.571	641.575	21.6727	21.3313	21.958	302.419
1.32206	0.302415	UP	235.082	235.08	235.084	1.57053	1.33225	2.07722	226.697
1.19535	0.302807	UP	362.05	362.05	362.052	11.4943	11.4388	11.5134	898.168
1.13992	0.303353	DOWN	568.01	568.006	568.012	1.0447	1.01648	1.0483	246.92
1.2149	0.304801	UP	197.155	197.154	197.155	17.6752	17.48	17.701	739.633
2.52209	0.306049	UP	403.306	403.305	403.308	19.333	19.199	19.5038	1268.31
1.66206	0.307623	DOWN	547.199	547.197	547.201	4.64232	4.42908	4.70502	141.295
1.26974	0.3079	DOWN	331.289	331.287	331.289	20.1097	19.903	20.2925	205.854
1.13754	0.308165	DOWN	500.977	500.973	500.98	1.05315	1.01557	1.06595	350.926
1.13254	0.308408	DOWN	651.011	651.007	651.013	1.0285	1.01648	1.06595	204.936
1.04407	0.308805	UP	353.28	353.278	353.281	17.8738	17.8648	18.0942	129.067
1.16945	0.308975	DOWN	762.962	762.957	762.965	1.06197	1.03547	1.06595	324.138
1.14331	0.311074	DOWN	634.039	634.036	634.043	1.00983	0.92175	1.03047	207.381
1.21201	0.311175	UP	566.05	566.049	566.052	12.224	12.1905	12.2316	359.375
1.36718	0.312913	DOWN	463.274	463.272	463.275	21.73	21.445	21.901	200.817
1.38442	0.315021	DOWN	443.241	443.24	443.243	22.6873	22.5237	22.7597	239.079
1.16013	0.315389	DOWN	376.296	376.294	376.297	19.3465	19.1605	19.4648	207.204
1.22161	0.31597	UP	620.242	620.235	620.244	1.33635	1.31222	1.3595	563.105
8.9564	0.317123	UP	403.305	403.301	403.307	18.7778	18.7207	19.0635	1111.64
1.22256	0.319038	UP	346.055	346.054	346.057	12.6364	12.4295	12.6757	737.691
1.13032	0.32333	DOWN	387.026	387.024	387.028	1.02737	0.921667	1.0483	1507.77
1.98165	0.324021	DOWN	443.242	443.241	443.243	18.7866	18.5858	18.911	113.284
1.52558	0.325048	DOWN	87.0447	87.044	87.0453	12.0351	11.6821	12.3041	96.3976
1.46675	0.325206	DOWN	468.288	468.287	468.291	22.8675	22.4362	23.2655	355.443
1.12656	0.325485	DOWN	485.003	485	485.006	1.04452	1.01557	1.06595	941.905
5.76165	0.325646	DOWN	481.301	481.3	481.302	18.9887	18.9505	19.036	242.947
1.78088	0.326571	UP	389.309	389.309	389.31	19.4558	19.2362	19.579	2092.68
1.24204	0.327158	DOWN	133.014	133.013	133.014	14.9989	14.9102	15.0242	45.2942
1.12161	0.329594	UP	157.123	157.122	157.124	16.9207	16.7418	16.956	332.031
1.65454	0.33152	DOWN	547.2	547.196	547.201	4.91668	4.82145	5.13637	194.291
1.731	0.331828	UP	391.31	391.308	391.312	19.6552	19.197	20.095	205.977
1.2093	0.332097	DOWN	330.291	330.29	330.291	20.0372	19.9047	20.1455	703.959
1.54958	0.332248	UP	463.327	463.325	463.329	20.3029	19.9597	20.5705	826.46
1.34655	0.333544	UP	191.02	191.019	191.021	16.3934	16.297	16.4891	224.729
1.98548	0.333743	UP	254.101	254.099	254.102	16.7582	16.4698	16.9397	170.489
1.2625	0.336939	UP	331.288	331.287	331.29	22.8107	22.594	23.1835	269.836
1.28622	0.338738	DOWN	367.213	367.211	367.215	18.3094	18.2953	18.3192	308.984
2.34504	0.338793	UP	467.286	467.284	467.288	18.8635	18.5842	19.1387	537.58
1.06473	0.339624	UP	372.292	372.291	372.293	17.7388	17.7335	17.7487	116.729
1.43649	0.343782	DOWN	219.175	219.175	219.176	20.0297	19.9983	20.0568	369.394
1.1532	0.345623	DOWN	598.955	598.95	598.956	1.06212	1.03547	1.06327	190.234
1.30804	0.345969	DOWN	283.239	283.238	283.24	17.6749	17.6557	17.6912	672.771
1.26584	0.346119	UP	330.048	330.046	330.049	17.6313	17.6223	17.6433	372.59
1.07537	0.349027	DOWN	475.167	475.164	475.17	1.30261	1.28253	1.35395	788.26
1.48476	0.350065	UP	403.306	403.304	403.307	21.6168	21.4238	21.9773	1112.24
1.21009	0.351446	DOWN	288.12	288.119	288.12	8.40996	8.28895	8.42242	185.589
1.11677	0.351945	DOWN	551.033	551.029	551.036	1.02709	0.997483	1.03047	1408.77
1.26063	0.352013	UP	329.047	329.045	329.047	17.6313	17.6165	17.6527	1901.48
1.16226	0.352058	DOWN	329.288	329.288	329.289	20.0377	19.8835	20.095	2522.2
1.53877	0.35386	UP	463.327	463.325	463.329	17.9477	17.7148	18.0088	184.748
1.30262	0.354264	DOWN	283.264	283.263	283.266	18.6092	18.4303	18.874	160.253
1.5244	0.355243	DOWN	259.023	259.022	259.023	10.0882	9.90343	10.2219	175.266
1.24086	0.355373	DOWN	467.285	467.284	467.287	17.7528	17.4852	17.7925	165.99
1.19535	0.35589	DOWN	613.247	613.241	613.25	2.0602	1.99108	2.14535	121.323
2.21476	0.356109	UP	463.327	463.326	463.33	22.8872	22.6777	23.0938	828.223
1.17298	0.356166	DOWN	555.375	555.373	555.377	14.5665	14.542	14.5795	249.829
1.26038	0.357061	DOWN	253.145	253.144	253.145	16.5844	16.5675	16.5878	630.855
2.24576	0.361845	DOWN	443.241	443.24	443.244	19.1113	19.0635	19.3313	112.811
1.12462	0.370044	UP	191.02	191.019	191.021	18.7583	18.5292	18.8887	255.059
1.18187	0.370567	DOWN	259.13	259.13	259.132	11.5321	11.498	11.5637	537.775
1.3531	0.376821	UP	284.267	284.266	284.268	21.0173	20.798	21.3148	403.715
1.64899	0.379783	UP	400.147	400.144	400.148	2.98	2.71225	3.32057	230.767
1.33964	0.381242	DOWN	481.3	481.298	481.303	22.849	22.7158	23.0002	295.444
1.10414	0.382326	DOWN	723.504	723.503	723.507	15.8421	15.8176	15.8616	1287.63
1.06286	0.385055	UP	217.003	217.002	217.003	24.5626	24.475	24.7048	214.337
1.36687	0.391141	DOWN	453.27	453.27	453.272	19.2742	19.1463	19.3518	241.557
1.19884	0.392041	UP	769.284	769.275	769.288	1.3499	1.327	1.37858	355.343
1.04575	0.392695	UP	264.109	264.107	264.11	1.25022	1.2325	1.28298	205
1.71841	0.393467	UP	403.306	403.305	403.308	22.8398	22.789	22.963	1193.11
2.61716	0.394241	DOWN	463.274	463.271	463.275	18.759	18.6417	18.9505	214.102
1.29885	0.394284	DOWN	407.265	407.263	407.265	20.0557	19.8658	20.17	949.734
1.3457	0.395498	UP	156.103	156.102	156.105	18.2573	18.2397	18.2658	28.7464
1.15074	0.395843	UP	629.01	629.007	629.013	14.8094	14.7846	14.8185	888.148
1.20923	0.398549	DOWN	360.127	360.125	360.128	1.25198	1.24918	1.28302	211.869
1.02519	0.399193	DOWN	230.176	230.175	230.177	17.1025	17.0903	17.1117	194.695
1.94433	0.403442	DOWN	141.017	141.015	141.018	1.421	1.25693	1.48755	74.1144
1.16196	0.405222	DOWN	750.137	750.134	750.14	14.8313	14.8036	14.8541	379.085
1.28687	0.406004	DOWN	146.046	146.045	146.047	4.89	4.80972	5.0444	381.551
1.12796	0.408196	DOWN	680.958	680.954	680.961	1.06212	1.03547	1.06595	275.275
1.40229	0.408932	UP	463.32	463.319	463.326	18.2202	18.2013	18.2275	381.641
1.07153	0.410774	UP	906.655	906.651	906.658	15.8611	15.8561	15.8805	298.895
1.27181	0.411505	DOWN	921.359	921.349	921.364	1.36673	1.3499	1.39882	451.725
1.30713	0.414469	DOWN	329.288	329.288	329.29	19.4273	19.2708	19.5598	2453.59
1.66232	0.414486	UP	329.288	329.287	329.29	18.8646	18.6247	18.9322	2474.2
1.15207	0.415816	DOWN	749.134	749.131	749.137	14.8286	14.8036	14.8374	1293.78
1.25814	0.416164	DOWN	330.291	330.289	330.293	18.394	18.3557	18.4708	585.957
1.23177	0.419498	DOWN	922.682	922.678	922.685	15.4816	15.4731	15.5008	465.662
1.09189	0.420136	DOWN	403	402.997	403.002	1.04489	1.01557	1.06595	686.021
1.11707	0.42603	UP	768.281	768.272	768.284	1.35153	1.327	1.45913	1063.09
1.22282	0.427434	DOWN	921.678	921.666	921.681	15.4813	15.4731	15.7664	761.528
1.08632	0.427507	DOWN	389.308	389.308	389.309	21.8313	21.763	21.9127	2444.33
1.22576	0.429152	UP	684.23	684.222	684.233	1.35317	1.32867	1.37858	265.259
1.23996	0.43161	DOWN	133.05	133.05	133.051	9.64837	9.60102	9.82743	228.664
1.54995	0.432227	UP	330.291	330.289	330.292	20.3993	20.2555	20.5338	681.252
1.31921	0.433018	DOWN	554.984	554.981	554.986	13.1808	13.149	13.2072	554.328
1.69547	0.437005	DOWN	329.288	329.286	329.289	21.4809	21.3863	21.763	2714.02
1.12282	0.439947	DOWN	553.36	553.358	553.362	14.5506	14.5352	14.5858	167.037
1.21373	0.440329	UP	217.003	217.002	217.004	24.1663	24.0788	24.333	292.78
1.12159	0.441441	DOWN	175.061	175.06	175.062	14.5703	14.5353	14.6051	243.263
1.12489	0.445446	DOWN	133.014	133.013	133.015	12.6443	12.5943	12.7297	239.034
1.32121	0.446469	DOWN	922.362	922.352	922.367	1.36108	1.3499	1.39778	199.77
1.33099	0.447762	DOWN	400.147	400.144	400.149	4.46212	4.21442	4.67265	184.315
1.13922	0.451796	UP	415.145	415.141	415.147	1.57532	1.555	1.60803	182.012
1.79306	0.453621	UP	463.274	463.272	463.275	22.828	22.5842	23.1898	828.223
1.28078	0.46062	DOWN	391.31	391.309	391.311	21.7961	21.4835	22.3713	235.543
1.15822	0.462108	DOWN	540.382	540.38	540.384	14.5737	14.5611	14.5982	230.061
1.17431	0.466621	DOWN	539.38	539.378	539.381	14.58	14.5133	14.5982	919.707
1.08948	0.466947	UP	133.014	133.013	133.014	13.9182	13.7187	14.0411	84.1082
1.18513	0.46793	DOWN	276.988	276.987	276.989	13.1787	13.1503	13.2072	1192.91
1.0865	0.470764	DOWN	633.036	633.033	633.04	1.01085	0.997483	1.03047	1078.05
1.0891	0.470886	DOWN	388.029	388.027	388.031	1.0278	0.997483	1.0483	209.506
1.07747	0.47183	UP	401.13	401.125	401.133	1.35336	1.33225	1.4766	806.988
1.15007	0.472152	DOWN	375.292	375.292	375.294	18.0245	17.9477	18.2222	170.748
1.11544	0.479271	DOWN	581.391	581.39	581.393	14.6172	14.5998	14.6301	451.211
1.19691	0.482053	DOWN	823.559	823.555	823.561	15.614	15.5955	15.6147	294.083
1.09128	0.48321	UP	716.043	716.04	716.046	1.00991	0.922967	1.02835	237.008
1.11777	0.484011	UP	289.033	289.033	289.034	11.005	10.9841	11.0368	19.2834
1.23268	0.484605	DOWN	771.477	771.475	771.48	15.3012	15.2823	15.3118	1977.07
1.07261	0.484937	DOWN	133.014	133.013	133.014	15.2237	15.1865	15.3242	38.2539
1.25178	0.489646	DOWN	407.265	407.263	407.267	22.7538	22.6025	23.038	1101.42
1.20632	0.491132	DOWN	375.293	375.291	375.294	18.7423	18.4722	18.9503	444.171
1.04265	0.492595	UP	389.309	389.307	389.309	22.1853	22.034	22.3935	2422.69
1.52691	0.49335	UP	463.327	463.325	463.329	18.8742	18.7207	18.9887	551.238
1.14806	0.495093	DOWN	880.184	880.179	880.185	15.1392	15.1197	15.1585	266.77
1.61263	0.496554	DOWN	467.286	467.285	467.287	19.7698	19.5528	20.0363	683.775
1.1288	0.498246	DOWN	532.224	532.223	532.226	1.33191	1.31578	1.3595	196.691
1.11904	0.499615	DOWN	305.068	305.068	305.069	11.8326	11.7952	11.8514	334.052
1.23716	0.500785	DOWN	772.48	772.478	772.483	15.3012	15.2823	15.3118	890.561
1.01444	0.500953	DOWN	371.291	371.289	371.294	18.0835	18.0628	18.0942	660.267
1.08435	0.503114	UP	428.313	428.31	428.315	18.7976	18.796	18.8163	68.2439
1.15319	0.508554	DOWN	389.309	389.308	389.31	19.7315	19.6548	19.8855	2205.57
1.14569	0.508993	DOWN	225.161	225.16	225.162	8.45172	8.30787	8.61587	494.676
1.86173	0.510727	DOWN	133.014	133.013	133.015	14.4911	14.4699	14.6655	95.9154
1.15226	0.511163	UP	481.3	481.299	481.302	18.2087	18.0667	18.4138	319.052
1.11791	0.513262	DOWN	735.208	735.207	735.211	15.842	15.823	15.8608	282.853
1.14699	0.519776	DOWN	598.39	598.388	598.392	15.3857	15.3585	15.4052	445.284
1.1466	0.520138	UP	402.133	402.129	402.136	1.35429	1.3499	1.37858	137.449
1.02499	0.522837	DOWN	87.0447	87.0444	87.0448	14.2748	14.2402	14.297	47.742
1.15346	0.523173	DOWN	541.99	541.989	541.993	12.558	12.5089	12.5854	205.361
1.15975	0.52555	DOWN	191.02	191.019	191.02	16.0307	15.8988	16.0706	236.928
1.19372	0.525715	UP	443.242	443.241	443.242	19.6548	19.5102	19.7133	117.392
1.07582	0.527178	DOWN	469.029	469.026	469.031	1.02619	0.997483	1.03047	1332.32
1.14173	0.528104	UP	389.308	389.307	389.31	17.4434	17.3185	17.762	203.479
1.15692	0.529849	DOWN	89.0243	89.0238	89.0252	7.44903	7.4249	7.5315	284.518
1.16768	0.532437	UP	641.573	641.572	641.577	19.2933	19.1602	19.4377	213.473
1.13702	0.533018	UP	642.577	642.575	642.579	19.2947	19.1602	19.421	104.629
1.13794	0.541054	UP	662.103	662.102	662.105	9.74193	9.71477	9.90343	432.268
1.10442	0.542213	UP	133.014	133.013	133.014	16.7366	16.6978	16.7582	39.5501
1.08044	0.544473	UP	428.313	428.312	428.314	16.3937	16.3929	16.4151	260.511
1.1381	0.544926	DOWN	293.114	293.113	293.115	12.9977	12.9577	13.0125	267.627
1.12962	0.545752	UP	548.076	548.075	548.078	13.3119	13.2826	13.3241	205.479
1.27089	0.547859	UP	443.241	443.239	443.242	21.1202	20.9695	21.2328	205.497
1.09278	0.549125	DOWN	452.332	452.331	452.333	14.5481	14.5133	14.579	1963.81
1.17211	0.550118	DOWN	329.207	329.206	329.208	8.47315	8.3459	8.5924	132.679
1.30414	0.550186	UP	376.295	376.293	376.296	21.8253	21.4428	22.025	231.249
1.13075	0.553102	DOWN	613.408	613.406	613.409	15.7282	15.7094	15.7288	272.889
1.04594	0.554219	DOWN	558.204	558.2	558.206	1.97246	1.9377	2.00758	201.491
1.0553	0.557075	DOWN	331.288	331.286	331.289	21.5378	21.3863	21.7092	231.893
1.13442	0.558354	DOWN	597.387	597.385	597.391	15.3813	15.3585	15.6712	1247.13
1.04628	0.563398	UP	330.29	330.288	330.292	21.6505	21.4238	22.202	806.56
1.28175	0.56359	UP	191.02	191.019	191.021	15.6807	15.5341	15.7253	609.189
1.12851	0.563603	DOWN	611.403	611.401	611.406	15.7282	15.7094	15.7449	3325.7
1.11671	0.564409	DOWN	642.576	642.574	642.58	21.6404	21.3478	22.0428	151.302
1.08643	0.566211	DOWN	451.329	451.328	451.33	14.551	14.5133	14.579	6755.42
1.10029	0.566732	DOWN	401.24	401.239	401.241	10.8958	10.7536	10.9408	150.382
1.15893	0.572437	DOWN	408.267	408.266	408.268	20.1687	19.985	20.3802	320.878
1.15039	0.575071	UP	298.247	298.246	298.248	17.8373	17.7528	17.8738	312.421
1.09744	0.575254	DOWN	463.274	463.271	463.276	19.3105	19.167	19.4263	204.057
1.1325	0.576196	DOWN	887.536	887.531	887.54	14.7594	14.7463	14.7727	260.298
1.57169	0.584677	UP	468.288	468.286	468.291	18.8553	18.6245	18.9875	225.377
1.11099	0.591087	UP	285.126	285.125	285.127	17.4297	17.4143	17.4338	495.76
1.09631	0.592133	UP	539.345	539.343	539.347	14.542	14.4973	14.6111	528.719
1.16078	0.595459	UP	391.31	391.309	391.312	22.8194	22.5755	23.073	264.66
1.34783	0.595852	UP	421.28	421.279	421.281	19.3137	19.2165	19.6382	408.931
1.13257	0.597998	UP	356.199	356.196	356.2	17.8648	17.8503	18.1052	44.9577
1.26406	0.598247	DOWN	453.27	453.267	453.272	22.694	22.5455	22.8298	318.538
1.09514	0.598661	DOWN	737.521	737.52	737.524	15.8322	15.8176	15.8608	34350
1.38516	0.600938	UP	463.327	463.325	463.329	21.6922	21.483	21.8808	825.89
1.06694	0.603546	DOWN	569.007	569.003	569.009	1.04433	1.01648	1.0483	169.647
1.12524	0.604443	UP	259.022	259.022	259.023	9.62048	9.49543	9.76247	194.538
1.10548	0.608546	UP	544.188	544.185	544.191	1.70252	1.6544	1.741	39.8928
1.17752	0.610186	DOWN	87.0447	87.0443	87.0456	14.5256	14.4702	14.704	48.6681
1.21231	0.610425	DOWN	295.103	295.101	295.104	2.14023	2.05827	2.21625	142.867
1.10545	0.614814	UP	250.145	250.144	250.146	17.5403	17.5187	17.5478	206.851
1.21587	0.616029	UP	467.286	467.285	467.286	21.6695	21.5383	21.918	782.731
1.15237	0.616163	DOWN	191.02	191.018	191.02	22.7182	22.486	22.8108	208.116
1.11922	0.616717	UP	237.126	237.125	237.126	17.4218	17.4115	17.4263	238.043
1.00991	0.616855	UP	326.306	326.305	326.307	17.7964	17.7888	17.8163	102.247
1.01391	0.617794	DOWN	371.291	371.29	371.292	17.7388	17.7308	17.7678	332.077
1.0743	0.620762	UP	679.503	679.502	679.506	15.8603	15.837	15.8805	621.074
1.03577	0.624853	UP	363.265	363.264	363.266	17.909	17.8733	17.9155	38.004
1.09892	0.626529	DOWN	346.055	346.054	346.056	14.4045	14.373	14.422	73.1376
1.13499	0.629097	DOWN	917.724	917.722	917.728	11.8323	11.8137	11.8339	314.624
1.07907	0.629192	UP	765.541	765.513	765.548	15.8426	15.7664	15.9371	796.07
1.10081	0.635983	DOWN	612.406	612.404	612.408	15.7282	15.7094	15.7449	1249.41
1.06204	0.641151	UP	175.06	175.059	175.062	14.8723	14.8313	14.8965	51.6489
1.09583	0.641179	DOWN	878.178	878.174	878.18	15.1382	15.1197	15.1574	2431.29
1.15435	0.64257	DOWN	233.154	233.154	233.155	17.247	17.2378	17.2582	25.4395
1.05401	0.644227	DOWN	470.032	470.03	470.034	1.01848	0.903483	1.03047	207.01
1.0922	0.645528	DOWN	469.339	469.337	469.341	11.4747	11.4669	11.5134	203.232
1.18265	0.646726	DOWN	87.045	87.0444	87.0456	11.3214	11.2041	11.4541	284.416
1.09703	0.647015	UP	588.074	588.073	588.076	13.3853	13.2937	13.4092	360.839
1.0926	0.648892	UP	547.073	547.072	547.075	13.3089	13.2453	13.3241	986.38
1.01941	0.652403	UP	226.145	226.144	226.146	16.3736	16.3555	16.3769	90.3047
1.27293	0.652645	UP	463.273	463.272	463.275	21.1978	21.0453	21.4258	820.853
1.18136	0.653128	UP	376.295	376.295	376.296	19.6225	19.5597	19.6735	210.033
1.0667	0.656168	DOWN	755.52	755.519	755.524	15.8424	15.8006	15.8986	510.887
1.12994	0.6632	DOWN	132.03	132.029	132.031	4.86137	4.58328	5.11682	44.6404
1.05341	0.665504	UP	330.291	330.289	330.292	20.989	20.8355	21.293	674.807
1.26559	0.66755	UP	375.293	375.292	375.294	19.8073	19.4665	20.3038	796.046
1.2065	0.669958	DOWN	331.288	331.286	331.29	20.7605	20.3597	21.312	237.562
1.12217	0.672938	DOWN	917.222	917.22	917.228	11.8148	11.8137	11.8332	455.679
1.07011	0.675106	DOWN	96.9693	96.969	96.9707	7.79713	7.76382	7.94753	289.909
1.03283	0.675556	DOWN	87.045	87.0443	87.0453	14.9954	14.8647	15.0118	42.0171
1.09116	0.675987	UP	374.991	374.99	374.992	24.1737	24.1277	24.283	131.194
1.15615	0.680751	DOWN	316.196	316.193	316.196	17.7233	17.7023	17.7393	165.307
1.09405	0.682371	DOWN	493.026	493.024	493.03	11.3199	11.3017	11.3406	332.71
1.06258	0.683335	DOWN	259.13	259.128	259.13	11.9633	11.9292	11.9825	662.272
1.09452	0.683651	UP	886.308	886.297	886.312	1.35317	1.33225	1.37858	356.672
1.06066	0.693985	DOWN	453.334	453.333	453.335	14.5506	14.5299	14.579	342.003
1.22053	0.696466	UP	403.306	403.305	403.307	20.6653	20.5133	20.9288	1070.76
1.07638	0.697468	UP	191.019	191.019	191.02	22.0338	21.9757	22.1657	234.743
1.06739	0.70499	UP	741.5	741.498	741.506	15.8429	15.8042	15.8986	561.572
1.18713	0.705095	DOWN	468.288	468.287	468.289	20.5318	20.2467	20.9098	279.493
1.08536	0.707186	DOWN	922.135	922.132	922.137	9.74184	9.7085	9.88443	130.224
1.04926	0.707425	DOWN	807.589	807.587	807.593	15.8594	15.837	15.8616	432.667
1.05342	0.707616	DOWN	352.996	352.994	352.997	12.2962	12.2852	12.3006	143.998
1.07735	0.708011	DOWN	512.353	512.351	512.354	14.58	14.5325	14.5982	3563.6
1.066	0.71602	DOWN	585.215	585.213	585.218	8.47402	8.44108	8.63013	171.223
1.07228	0.717686	DOWN	879.181	879.177	879.184	15.1392	15.1197	15.1574	822.276
1.07124	0.723358	DOWN	511.35	511.348	511.351	14.58	14.5325	14.5982	10924.1
1.05488	0.729563	UP	191.02	191.019	191.021	19.5132	19.2753	19.7133	254.363
1.04569	0.730259	DOWN	933.611	933.609	933.615	15.8046	15.7982	15.8237	377.501
1.06631	0.733398	UP	458.188	458.182	458.19	1.34477	1.21242	1.45913	508.723
1.09947	0.735584	UP	376.295	376.294	376.297	22.6993	22.2625	23.19	241.342
1.14642	0.736149	UP	477.083	477.081	477.085	18.8163	18.7997	18.8335	263.835
1.05203	0.737644	DOWN	738.524	738.517	738.527	15.8235	15.5183	15.8591	12198.8
1.16817	0.738629	DOWN	443.241	443.24	443.242	20.6938	20.3215	20.8365	198.729
1.06807	0.740308	DOWN	642.577	642.574	642.579	20.0567	19.8657	20.171	143.193
1.06908	0.744808	UP	146.046	146.045	146.047	6.1929	6.17385	6.19362	716.19
1.10234	0.746209	DOWN	407.265	407.264	407.267	17.3377	17.2763	17.5068	89.8634
1.05033	0.748465	DOWN	527.345	527.343	527.346	14.5571	14.5133	14.579	1957.65
1.1021	0.751163	DOWN	642.577	642.573	642.58	18.9117	18.6032	18.9993	100.741
1.04968	0.75514	UP	823.521	823.519	823.522	15.8429	15.7665	15.9368	205.839
1.02084	0.757464	UP	424.354	424.351	424.356	18.8562	18.8517	18.8743	29.9222
1.07406	0.757881	UP	355.194	355.192	355.196	17.8648	17.8503	17.8833	234.757
1.05638	0.758802	DOWN	614.145	614.144	614.147	11.8327	11.7962	11.8514	303.925
1.17309	0.760546	UP	642.577	642.575	642.579	19.6414	19.4747	19.8348	143.277
1.10556	0.761085	UP	128.035	128.035	128.035	7.66065	7.65287	7.71117	187.316
1.06188	0.761204	DOWN	289.033	289.032	289.034	10.0138	9.88042	10.1864	236.416
1.07021	0.763423	DOWN	421.28	421.278	421.282	20.8168	20.5883	21.1973	373.138
1.07458	0.766098	DOWN	519.266	519.264	519.268	11.9631	11.943	11.9825	463.42
1.05437	0.766954	UP	588.075	588.073	588.077	12.7573	12.7488	12.8024	234.538
1.04111	0.773516	UP	226.145	226.144	226.146	15.8616	15.7045	15.898	349.794
1.03915	0.77428	UP	766.55	766.547	766.554	15.8313	15.8042	15.8608	303.661
1.0516	0.774399	DOWN	554.123	554.122	554.125	11.8329	11.8137	11.8514	169.181
1.1364	0.774612	DOWN	407.265	407.264	407.267	19.2937	19.1767	19.4583	968.245
1.07281	0.778707	UP	648.069	648.066	648.073	11.3407	11.3199	11.3598	233.235
1.06268	0.78246	UP	900.324	900.313	900.328	1.35317	1.33225	1.37858	335.147
1.06769	0.783181	UP	647.066	647.063	647.069	11.3409	11.3215	11.3597	984.677
1.0571	0.784579	UP	226.145	226.143	226.146	16.1646	16.1458	16.1856	604.496
1.03565	0.784918	DOWN	694.278	694.274	694.283	1.30208	1.2791	1.31848	327.229
1.04003	0.789642	UP	143.108	143.107	143.108	16.5688	16.5655	16.5888	295.895
1.0873	0.790498	DOWN	404.066	404.064	404.069	18.278	18.266	18.2798	286.206
1.0827	0.792569	DOWN	403.065	403.064	403.067	18.2772	18.2593	18.2848	1053.77
1.03955	0.796026	DOWN	513.333	513.33	513.337	14.5498	14.5133	14.5858	1452.42
1.13393	0.79615	DOWN	641.573	641.571	641.576	20.7595	20.4933	21.1397	307.92
1.06756	0.796159	DOWN	918.223	918.221	918.228	11.8145	11.8137	11.8332	273.427
1.02998	0.800468	DOWN	932.608	932.606	932.611	15.8046	15.7982	15.8237	620.241
1.08975	0.801417	UP	408.267	408.266	408.267	20.5693	20.4945	20.6678	320.452
1.0388	0.806228	DOWN	528.347	528.346	528.349	14.5526	14.5133	14.5858	623.292
1.10897	0.813772	DOWN	463.273	463.271	463.275	20.7223	20.4548	20.9507	238.396
1.03408	0.817748	DOWN	424.354	424.351	424.355	17.9307	17.8928	18.1243	196.831
1.06699	0.819175	DOWN	245.044	245.042	245.045	6.71335	6.43797	6.77255	945.522
1.03083	0.820684	DOWN	117.019	117.018	117.019	12.2881	12.1118	12.3375	136.475
1.03694	0.821816	DOWN	610.113	610.111	610.116	14.8912	14.8531	14.893	139.297
1.04525	0.822855	DOWN	475.167	475.162	475.168	1.58646	1.55582	1.61522	177.081
1.05561	0.823034	DOWN	341.179	341.177	341.18	17.3547	17.3437	17.376	634.581
1.05433	0.825611	DOWN	329.288	329.288	329.289	19.7035	19.6183	19.733	2461.83
1.05209	0.829406	DOWN	645.096	645.095	645.1	11.0452	11.0265	11.0658	451.756
1.02334	0.834124	DOWN	680.263	680.257	680.267	1.31978	1.29572	1.32687	181.28
1.02611	0.834691	DOWN	238.106	238.105	238.107	16.7362	16.5694	16.7602	273.352
1.02832	0.840756	UP	604.07	604.067	604.071	12.3378	12.3041	12.3528	179.961
1.02849	0.845126	UP	210.15	210.149	210.151	17.0798	17.053	17.4218	41.5798
1.02476	0.845808	DOWN	740.504	740.501	740.51	15.8426	15.837	15.8608	1683.83
1.09074	0.854472	DOWN	376.296	376.294	376.298	18.855	18.7005	18.9887	131.49
1.0378	0.856866	DOWN	191.02	191.019	191.022	16.6828	16.6423	16.764	208.259
1.05532	0.859042	DOWN	353.181	353.178	353.187	17.7611	17.7388	17.8313	84.9434
1.03297	0.859729	DOWN	387.239	387.238	387.241	15.2929	15.2823	15.3102	371.687
1.03186	0.860878	UP	444.022	444.021	444.024	12.5955	12.5057	12.6111	794.023
1.0447	0.863526	DOWN	407.265	407.264	407.266	19.6548	19.5228	19.8092	992.225
1.04359	0.863987	DOWN	330.291	330.29	330.292	19.3411	19.2708	19.4838	686.394
1.08095	0.864026	DOWN	191.02	191.019	191.02	20.2267	20.0557	20.3228	220.274
1.00885	0.864076	DOWN	173.009	173.008	173.01	14.7868	14.7654	15.0224	334.651
1.03216	0.870295	UP	391.31	391.309	391.313	18.1815	17.9605	18.2222	93.3081
1.06749	0.870908	DOWN	389.309	389.308	389.31	20.3974	20.2068	20.5883	2634.49
1.04205	0.87392	UP	317.054	317.054	317.056	6.82817	6.62567	6.87902	455.755
1.02146	0.875672	DOWN	443.241	443.239	443.242	21.4639	21.3773	21.8618	181.1
1.00698	0.876444	UP	955.365	955.354	955.37	1.35429	1.3499	1.37858	219.098
1.05409	0.877261	UP	146.046	146.044	146.047	5.5739	5.41138	5.85812	97.6662
1.02234	0.881654	UP	226.145	226.144	226.146	16.7013	16.6835	16.722	39.4108
1.07186	0.884206	UP	376.295	376.294	376.297	20.3418	20.2003	20.4748	248.005
1.04637	0.88625	DOWN	641.574	641.57	641.577	18.7592	18.584	19.0068	166.274
1.03138	0.88856	DOWN	226.106	226.105	226.107	16.3458	16.2399	16.3959	88.4603
1.02228	0.889102	DOWN	606.075	606.073	606.076	12.2814	12.2664	12.306	1275.43
1.00785	0.891496	DOWN	415.145	415.143	415.148	1.30261	1.28253	1.35395	704.686
1.01258	0.893299	DOWN	837.609	837.607	837.613	15.8425	15.837	15.8616	220.86
1.0414	0.895672	UP	255.232	255.231	255.234	18.5265	18.2595	18.5482	126.539
1.0619	0.896002	UP	191.02	191.019	191.02	17.7005	17.5652	17.9333	223.116
1.04454	0.896194	UP	191.02	191.019	191.021	18.3377	18.182	18.3923	436.511
1.02128	0.896617	UP	613.144	613.142	613.147	11.8326	11.8139	11.8514	1190.04
1.03642	0.898415	DOWN	339.163	339.162	339.164	17.1982	17.1828	17.2203	372.917
1.02702	0.899539	UP	355.194	355.193	355.195	17.5674	17.5473	17.5947	982.847
1.01527	0.899984	UP	683.227	683.219	683.23	1.35336	1.33225	1.45913	971.689
1.07108	0.904919	DOWN	389.309	389.307	389.311	18.9298	18.7423	19.1865	2026.11
1.00924	0.906747	UP	904.652	904.649	904.655	15.8609	15.8561	15.879	1271.92
1.01811	0.911255	DOWN	347.039	347.038	347.041	11.529	11.5032	11.5514	162.843
1.01749	0.911875	DOWN	607.077	607.075	607.079	12.2868	12.2621	12.2945	261.193
1.02	0.913793	UP	353.198	353.196	353.2	18.3167	18.2977	18.334	60.353
1.00802	0.914082	DOWN	489.303	489.301	489.304	14.5353	14.5163	14.5601	150.405
1.01922	0.91464	DOWN	386.237	386.236	386.239	15.2973	15.2823	15.3118	2134.75
1.0195	0.916381	DOWN	322.044	322.044	322.046	11.0514	10.9851	11.0658	1003.33
1.01232	0.917018	UP	739.522	739.52	739.525	15.8421	15.8176	15.8597	4006.55
1.00829	0.917594	DOWN	905.654	905.652	905.659	15.8609	15.8561	15.879	797.346
1.01046	0.924216	DOWN	805.583	805.581	805.587	15.8594	15.837	15.8616	2449.21
1.01716	0.92736	UP	128.035	128.035	128.035	6.19301	6.17473	6.21363	102.52
1.03625	0.928349	DOWN	400.146	400.144	400.148	4.92201	4.76552	5.0932	318.233
1.04724	0.928814	DOWN	463.273	463.272	463.275	20.2603	20.0378	20.4215	783.665
1.00617	0.928897	UP	891.639	891.637	891.644	15.8112	15.8006	15.8237	288.688
1.06331	0.929376	UP	463.274	463.272	463.275	19.7498	19.4845	19.985	735.243
1.01536	0.934837	DOWN	324.031	324.03	324.033	11.3404	11.3017	11.3597	188.141
1.0186	0.935302	UP	869.526	869.524	869.53	15.8805	15.7598	16.2047	175.963
1.04869	0.937961	UP	407.265	407.263	407.267	18.8826	18.6247	19.007	992.382
1.01077	0.938857	DOWN	210.15	210.149	210.151	18.6057	18.4113	18.9507	38.1348
1.01155	0.943571	UP	315.136	315.134	315.137	16.6068	16.6056	16.607	23.7834
1.00677	0.949043	UP	781.545	781.544	781.546	15.842	15.8197	15.8608	176.058
1.01183	0.955622	UP	243.196	243.195	243.197	17.1419	17.1307	17.1443	27.6271
1.00964	0.957737	UP	323.029	323.027	323.03	11.3402	11.2809	11.3597	1579.68
1.00775	0.960959	UP	611.145	611.144	611.148	11.8326	11.8139	11.8514	7584.04
1.00937	0.961446	UP	443.242	443.24	443.245	18.2918	18.1625	18.3745	58.5934
1.00655	0.963685	UP	540.349	540.347	540.349	14.5353	14.5271	14.5611	195.546
1.0069	0.964073	DOWN	78.9589	78.9585	78.9601	7.78173	7.62593	7.94753	339.011
1.01225	0.964792	UP	463.274	463.271	463.276	18.3915	17.9797	18.528	138.71
1.00902	0.965866	UP	356.198	356.197	356.198	17.5693	17.5473	17.5857	214.094
1.01218	0.966331	DOWN	447.034	447.031	447.036	0.968267	0.8846	1.08005	308.173
1.00837	0.968392	DOWN	132.03	132.029	132.031	6.13552	6.13107	6.1569	182.692
1.00665	0.968934	DOWN	385.234	385.232	385.236	15.2973	15.2823	15.3118	8571.51
1.0174	0.970501	DOWN	390.312	390.31	390.314	18.7972	18.2413	19.0078	605.797
1.00412	0.97443	UP	753.515	753.514	753.518	15.8426	15.8006	15.8965	3605.83
1.00328	0.976861	DOWN	806.586	806.584	806.59	15.8594	15.837	15.8616	1207.35
1.00848	0.977664	DOWN	421.28	421.278	421.282	20.2848	19.8848	20.5315	369.232
1.00114	0.986291	UP	487.305	487.303	487.306	14.5529	14.5133	14.5893	379.616
1.00262	0.988307	UP	330.291	330.29	330.292	19.6928	19.6358	19.8097	681.246
1.00133	0.99341	UP	612.148	612.147	612.151	11.8326	11.8137	11.8514	2101.47
1.00052	0.997523	DOWN	341.179	341.177	341.179	17.6419	17.6355	17.6443	187.227
1.49444	0.0070467	UP	663.507	663.504	663.508	19.0842	19.0662	19.1033	367.839
1.48867	0.000508527	DOWN	391.31	391.308	391.311	21.16	20.989	21.293	232.448
1.4844	0.0164387	UP	481.257	481.255	481.26	18.1818	18.1792	18.1895	319.052
1.47744	0.00359523	UP	390.312	390.31	390.314	22.8225	22.6368	22.9818	824.699
1.47326	0.0147582	DOWN	390.312	390.311	390.312	21.032	20.988	21.122	777.34
1.47235	0.00292114	UP	713.475	713.473	713.478	15.8429	15.7852	15.8796	640.891
1.46175	0.000208024	DOWN	598.353	598.352	598.355	14.5498	14.5325	14.5795	239.378
1.46073	0.0427181	DOWN	468.288	468.288	468.289	17.7582	17.6465	17.7952	57.9072
1.45573	0.0287465	UP	281.248	281.248	281.25	19.2409	19.2355	19.256	953.748
1.4454	0.00686125	UP	637.322	637.321	637.323	14.5506	14.5353	14.5731	179.688
1.44168	0.0387031	UP	386.033	386.031	386.034	12.3636	12.323	12.3721	262.021
1.44057	0.0341932	UP	265.148	265.147	265.149	17.8544	17.8458	17.8833	1439.83
1.43228	0.0367798	DOWN	375.292	375.292	375.294	21.616	21.6142	21.7998	720.679
1.41216	0.00157995	DOWN	597.35	597.349	597.352	14.5482	14.5325	14.579	640.863
1.41134	0.026444	DOWN	642.577	642.576	642.581	18.2013	17.9507	18.2573	39.6838
1.40846	0.0466264	UP	166.975	166.974	166.976	14.6803	14.6502	14.6956	284.336
1.40815	0.010132	UP	191.019	191.019	191.02	21.7286	21.616	21.8045	202.048
1.40457	0.035728	UP	78.9587	78.9584	78.9589	14.664	14.6502	14.6744	132.589
1.40256	0.0367691	UP	311.295	311.294	311.296	19.561	19.4838	19.5802	154.646
1.3908	0.00243817	DOWN	159.102	159.102	159.103	13.9128	13.8738	14.0086	602.576
1.38824	1.53861e-05	UP	297.217	297.214	297.219	17.2188	17.2045	17.2315	74.2308
1.38617	0.0318017	UP	355.296	355.296	355.297	19.9608	19.8723	19.9805	54.9094
1.38573	0.00689027	DOWN	376.296	376.295	376.296	18.2293	18.218	18.2413	66.4092
1.37606	0.00441886	UP	243.196	243.195	243.197	17.5069	17.492	17.5092	14.4181
1.3565	0.0132543	UP	266.151	266.15	266.152	17.8542	17.8458	17.8585	236.573
1.35106	0.0486699	DOWN	390.312	390.31	390.313	21.6818	21.5592	21.9188	726.72
1.34843	0.036658	UP	171.139	171.138	171.14	17.2545	17.241	17.2655	546.164
1.34103	0.0133835	DOWN	331.289	331.289	331.29	17.989	17.9665	18.0307	86.6716
1.33254	0.00129357	UP	283.239	283.238	283.241	18.1822	18.1627	18.2017	157.091
1.32849	0.0278827	UP	192.023	192.023	192.023	19.066	19.0462	19.0853	30.2079
1.31823	0.0033351	DOWN	330.29	330.289	330.291	17.7638	17.5403	17.7967	232.455
1.31741	0.0103741	UP	714.478	714.476	714.48	15.8608	15.839	15.879	275.829
1.31699	0.0143091	UP	715.474	715.472	715.475	15.8608	15.842	15.8616	274.521
1.31526	0.012354	UP	254.101	254.101	254.102	15.7853	15.7789	15.8049	952.208
1.30579	0.0472791	UP	742.069	742.067	742.071	14.6837	14.6694	14.6956	1153.36
1.30436	0.0358644	UP	811.521	811.519	811.522	15.8594	15.839	15.8616	153.252
1.30159	0.0186093	UP	191.02	191.019	191.02	18.068	18.0437	18.0858	243.727
1.29833	0.00036915	DOWN	329.288	329.287	329.289	17.7638	17.546	17.7813	776.444
1.29689	0.036942	DOWN	375.292	375.292	375.294	17.7217	17.6613	17.7917	79.5766
1.28568	0.0478929	UP	255.104	255.104	255.105	15.7853	15.7664	15.8049	113.284
1.28557	0.0217613	UP	641.573	641.569	641.575	22.2802	22.0525	22.413	344.937
1.27988	0.0407277	UP	191.019	191.019	191.02	22.3269	22.278	22.4323	178.528
1.27729	0.00324125	UP	255.104	255.103	255.105	16.1457	16.1267	16.1477	685.128
1.27668	0.0293717	DOWN	141.017	141.016	141.018	1.03546	0.885567	1.25315	578.543
1.2721	0.000138753	UP	351.226	351.225	351.226	17.5263	17.509	17.5363	167.964
1.27106	0.00375388	UP	281.223	281.221	281.224	17.2765	17.2612	17.2972	66.4972
1.26015	0.0352248	UP	192.023	192.021	192.024	14.7617	14.739	14.9867	374.203
1.25932	0.0389165	UP	191.02	191.018	191.02	21.0843	20.9873	21.1797	225.379
1.25185	0.00202981	DOWN	330.29	330.288	330.292	17.988	17.967	18.0088	314.698
1.24751	0.000812976	UP	226.106	226.105	226.107	16.0406	16.0307	16.0516	343.383
1.24646	0.000120013	UP	224.09	224.089	224.091	16.0693	16.0498	16.071	201.241
1.24158	9.45015e-05	UP	112.001	112.001	112.002	16.7552	16.7387	16.7602	154.657
1.23816	0.0433654	UP	281.223	281.221	281.226	18.1242	18.1045	18.1435	35.5848
1.23759	0.0191331	UP	254.102	254.1	254.102	16.1457	16.1267	16.1477	4493.59
1.23751	0.00164903	UP	226.106	226.105	226.107	15.7286	15.7093	15.748	163.632
1.23639	5.19617e-05	UP	510.212	510.21	510.213	16.1457	16.1269	16.1477	545.789
1.23509	9.75975e-05	UP	309.179	309.178	309.18	17.16	17.1478	17.1692	597.413
1.22964	0.0105351	DOWN	331.289	331.288	331.29	17.76	17.7528	17.7963	62.0249
1.22738	0.000108219	DOWN	142.123	142.123	142.124	17.5804	17.5655	17.5947	209.181
1.21794	0.000425029	UP	156.103	156.102	156.104	16.0122	15.9918	16.0322	152.512
1.21583	0.00289281	DOWN	329.288	329.287	329.289	17.9861	17.9507	17.992	1222.48
1.21578	0.00435449	UP	211.134	211.134	211.134	16.5883	16.5867	16.607	80.9178
1.2156	2.97851e-06	UP	282.226	282.225	282.227	17.5837	17.5662	17.5887	173.293
1.21135	0.0419207	UP	141.016	141.016	141.017	23.7048	23.6718	23.7435	196.994
1.21046	6.98713e-06	UP	509.209	509.207	509.21	16.1457	16.1267	16.1477	2372.08
1.20711	0.00502489	DOWN	329.288	329.287	329.29	18.2393	18.201	18.5455	1873.65
1.20645	0.000364851	UP	281.223	281.222	281.224	17.5841	17.5662	17.5947	753.984
1.20444	0.000107072	UP	229.145	229.144	229.146	16.3746	16.3552	16.6056	140.505
1.20204	0.00401068	UP	283.239	283.238	283.24	17.3912	17.376	17.4015	547.724
1.20148	0.000957341	UP	352.229	352.228	352.23	17.6995	17.5187	17.7295	206.77
1.201	0.0266445	DOWN	642.576	642.573	642.579	20.6855	20.2925	21.2362	168.025
1.19978	0.00256618	UP	141.092	141.091	141.093	16.0124	16.0111	16.0323	137.59
1.19955	0.0183315	UP	309.179	309.178	309.18	17.6998	17.6812	17.7103	155.637
1.19737	0.000186822	UP	299.234	299.233	299.234	16.6839	16.6813	16.7028	160.96
1.19689	0.00955041	DOWN	330.29	330.289	330.293	18.218	18.1997	18.2222	522.424
1.19552	0.000576924	UP	242.14	242.138	242.14	16.1457	16.1267	16.1648	228.774
1.19306	0.000325865	DOWN	355.296	355.294	355.297	17.8328	17.8115	17.9023	224.392
1.19059	0.00438777	UP	341.244	341.243	341.247	17.5845	17.5662	17.8833	204.966
1.18427	3.61691e-05	UP	310.175	310.174	310.176	16.7772	16.7613	16.7797	154.132
1.183	0.00417509	UP	281.223	281.222	281.224	17.8558	17.851	17.8738	86.2226
1.18117	0.000115259	UP	351.226	351.225	351.263	17.7187	17.7	17.8547	882.35
1.181	0.0056951	UP	326.306	326.304	326.308	18.0263	18.0052	18.0368	24.8756
1.18068	1.97605e-05	UP	344.244	344.242	344.244	17.4864	17.4693	17.498	262.606
1.1804	3.42117e-06	UP	311.198	311.197	311.204	16.3744	16.3552	16.6056	185.913
1.17476	0.00013422	UP	211.153	211.152	211.154	16.1741	16.1645	16.1856	468.003
1.17377	0.011803	UP	210.15	210.149	210.151	15.8989	15.8755	15.9363	164.54
1.16827	0.047638	UP	351.227	351.226	351.262	18.0841	17.989	18.0887	104.57
1.16826	0.00598036	UP	351.264	351.263	351.266	17.9987	17.8198	18.0083	52.5983
1.1677	0.00934251	UP	265.229	265.227	265.23	18.1803	18.1625	18.1845	159.101
1.16527	0.00380192	UP	283.239	283.239	283.241	16.355	16.3355	16.3576	49.389
1.16526	0.0247531	UP	226.144	226.144	226.147	18.584	18.5703	18.5882	18.8
1.16155	1.25462e-05	UP	224.166	224.164	224.166	16.5818	16.5655	16.5888	215.055
1.16115	0.0410724	UP	192.023	192.023	192.024	15.9177	15.8965	15.9363	23.6629
1.15964	0.00332643	UP	381.236	381.234	381.238	16.8348	16.8193	16.8418	165.88
1.15491	0.000646428	UP	156.103	156.102	156.103	15.5198	15.4807	15.7474	35.1854
1.15433	0.000498015	UP	156.103	156.102	156.104	17.3921	17.376	17.4128	451.411
1.15306	0.0300418	UP	427.39	427.387	427.391	19.9597	19.8542	19.962	320.676
1.14649	0.0423712	UP	381.237	381.235	381.237	16.5477	16.5295	16.5687	43.5962
1.14085	0.00263751	UP	489.277	489.275	489.279	19.1582	19.128	19.1795	533.236
1.13671	0.0020846	DOWN	269.188	269.186	269.213	17.5132	17.3832	17.5308	345.209
1.13593	0.0240572	UP	426.162	426.157	426.163	1.33645	1.31578	1.37165	808.047
1.13491	0.000957435	UP	284.259	284.258	284.26	16.5293	16.5244	16.5495	316.873
1.13461	0.0039849	UP	156.103	156.102	156.104	16.5852	16.5683	16.5888	141.499
1.13075	1.61847e-05	UP	210.15	210.149	210.151	16.1833	16.1646	16.1856	2613.35
1.1302	0.00112287	UP	160.106	160.105	160.107	15.3989	15.371	15.4063	170.075
1.12221	0.00420432	UP	559.208	559.201	559.21	1.35336	1.33225	1.52877	244.93
1.1219	0.00076309	UP	240.085	240.084	240.087	15.622	15.6041	15.7637	143.761
1.12081	0.00125333	UP	544.189	544.183	544.191	1.35336	1.32867	1.45913	971.909
1.12069	0.000567094	UP	309.172	309.17	309.174	16.7765	16.7613	16.802	657.28
1.1072	0.0251012	UP	427.39	427.389	427.391	19.5407	19.456	19.5428	299.379
1.10432	0.0461979	UP	545.192	545.186	545.195	1.35336	1.32867	1.45913	292.658
1.10387	0.032121	UP	490.28	490.279	490.283	19.1587	19.1285	19.1795	168.349
1.10375	0.0270433	UP	297.218	297.217	297.218	17.4683	17.4523	17.4787	199.219
1.10185	0.00129271	UP	558.205	558.198	558.207	1.35336	1.327	1.52877	818.276
1.09987	0.00163527	UP	159.103	159.102	159.104	15.405	15.1597	15.6141	1628.84
1.09771	0.000821236	UP	199.145	199.144	199.145	17.5225	17.5078	17.5363	265.417
1.0976	0.0101624	UP	351.265	351.263	351.267	18.1997	18.1818	18.2087	185.929
1.09659	0.000111137	UP	367.26	367.259	367.261	17.0264	17.0127	17.053	930.919
1.09058	3.03016e-05	UP	141.092	141.092	141.093	16.3165	16.2977	16.3384	1244.73
1.08752	0.0346824	UP	343.26	343.258	343.262	17.3921	17.376	17.4068	273.607
1.07952	0.00151564	UP	368.263	368.261	368.264	17.0264	17.0127	17.053	235.391
1.07853	0.0173255	UP	385.27	385.269	385.271	16.737	16.7213	16.744	291.143
1.07144	0.0201462	UP	266.213	266.212	266.215	17.43	17.4115	17.8373	224.542
1.07001	0.0206158	UP	355.296	355.295	355.297	17.4885	17.4808	17.5173	143.93
1.04268	0.0410386	UP	368.291	368.29	368.293	17.3976	17.376	17.4147	201.376
1.03933	0.0240329	UP	326.306	326.305	326.307	17.5658	17.558	17.5857	173.53

## Sheet: 11801_Method 2A vsMethod2B_0.4M
fold	pvalue	updown	mzmed	mzmin	mzmax	rtmed	rtmin	rtmax	maxint
214.338	0.0215481	UP	618.961	618.961	618.965	14.943	14.9317	14.9443	270.603
76.1189	0.000359653	UP	455.411	455.408	455.414	18.3337	18.3292	18.3343	1128.51
49.0696	0.000557629	UP	456.415	456.411	456.418	18.3337	18.3292	18.3343	375.581
43.3569	0.00413323	UP	308.979	308.977	308.981	14.9447	14.9317	14.9517	1185.7
20.3699	0.00949377	DOWN	808.115	808.112	808.118	15.4809	15.48	15.4816	367.825
17.3249	0.00697334	UP	681.203	681.201	681.206	14.9696	14.9625	14.9827	192.381
10.9687	0.00031603	UP	228.206	228.204	228.208	18.334	18.3292	18.3368	1240.21
10.7701	3.07129e-08	UP	180.054	180.053	180.055	6.76361	6.68892	6.82027	214.603
9.21242	0.000164461	UP	227.202	227.201	227.205	18.335	18.3168	18.361	5699.95
8.99582	0.00076909	DOWN	470.258	470.258	470.26	21.35	21.291	21.3693	172.769
8.33902	7.65445e-06	DOWN	470.259	470.257	470.26	20.9121	20.6638	21.0083	160.655
8.23401	0.000793641	DOWN	470.259	470.258	470.262	22.7182	22.5457	22.7917	199.717
8.14217	0.00023729	UP	325.182	325.179	325.183	17.1964	17.1792	17.1993	258.992
7.53323	0.000675624	UP	229.208	229.208	229.209	18.332	18.3292	18.3333	162.302
6.63249	5.35596e-06	DOWN	283.238	283.237	283.239	17.912	17.9112	17.941	447.214
6.2266	0.0241132	UP	194.069	194.068	194.07	7.53917	7.5248	7.54163	146.197
5.82132	0.00876183	DOWN	453.269	453.269	453.27	18.9313	18.8198	18.9317	202.762
5.64291	0.00370032	DOWN	467.284	467.281	467.289	18.201	18.0278	18.5645	344.076
5.60623	0.0234329	DOWN	404.065	404.063	404.066	18.2783	18.2765	18.2852	286.204
5.52165	7.37819e-07	UP	535.4	535.397	535.405	18.3333	18.3128	18.334	195.842
5.51835	0.0225238	DOWN	403.064	403.062	403.065	18.2784	18.266	18.2848	1053.76
5.31064	9.58677e-05	DOWN	375.293	375.291	375.296	18.1612	18.1555	18.1805	234.541
5.28922	0.0129782	DOWN	453.268	453.267	453.27	19.7407	19.7315	19.7503	311.897
5.12832	0.0254293	DOWN	164.058	164.058	164.058	3.91908	3.86863	3.98147	151.363
5.11298	0.0294317	DOWN	331.289	331.286	331.29	18.8935	18.816	19.0178	225.112
5.00283	1.74644e-06	UP	521.984	521.98	521.986	14.9447	14.9317	14.9517	284.896
4.74705	3.82702e-05	UP	558.5	558.496	558.504	18.3337	18.3292	18.3537	372.431
4.72887	0.000975017	UP	299.26	299.258	299.262	18.0449	18.0392	18.0462	254.534
4.71119	0.0184876	DOWN	828.567	828.561	828.572	15.7856	15.7852	15.8057	1392.27
4.68474	0.0195971	DOWN	330.047	330.045	330.048	17.6296	17.6232	17.6418	372.588
4.66205	0.019664	DOWN	827.565	827.558	827.568	15.786	15.7789	15.806	2653.34
4.65199	2.01164e-05	UP	557.496	557.492	557.5	18.3365	18.3292	18.3537	769.672
4.60141	0.00900874	DOWN	468.286	468.286	468.287	20.5885	20.4167	20.6082	289.152
4.51746	0.02441	DOWN	463.272	463.27	463.274	19.7313	19.6465	19.8475	214.101
4.37774	0.00145499	DOWN	164.058	164.057	164.058	3.17427	3.09277	3.23587	127.043
4.36146	0.0213504	DOWN	829.57	829.568	829.571	15.7854	15.7852	15.8049	412.396
4.35796	0.040089	DOWN	481.3	481.299	481.301	19.5905	19.5152	19.7247	243.136
4.32321	0.00514886	DOWN	375.293	375.291	375.296	21.7805	21.7488	21.9768	915.363
4.30533	2.20897e-07	UP	315.196	315.194	315.199	17.2177	17.0343	17.238	616.604
4.19649	0.0223395	DOWN	491.091	491.089	491.093	6.70767	6.69138	6.7178	195.326
4.09201	0.000124371	UP	325.092	325.089	325.093	6.56488	6.54772	6.58113	146.05
4.01949	0.00923188	DOWN	481.3	481.299	481.302	22.6229	22.3725	22.849	295.442
4.01754	0.000666155	DOWN	389.31	389.306	389.312	22.1472	22.0238	22.3198	2749.54
4.01139	0.00454241	DOWN	175.036	175.035	175.036	14.9301	14.9271	14.9452	302.592
3.99595	0.00429103	DOWN	132.03	132.03	132.03	14.9301	14.9271	14.9452	265.064
3.95461	0.00127098	DOWN	376.295	376.293	376.296	18.7207	18.5522	18.9125	131.49
3.92537	7.24045e-11	DOWN	142.124	142.123	142.124	17.581	17.5655	17.5947	209.18
3.91707	0.0126298	DOWN	407.265	407.262	407.268	19.3214	19.0178	19.5753	992.376
3.90721	0.0314871	DOWN	376.295	376.293	376.296	20.5504	20.2278	20.6655	268.919
3.87037	0.00166534	UP	623.345	623.34	623.349	18.0812	18.0778	18.0845	157.508
3.85865	0.00224827	DOWN	467.286	467.282	467.289	22.7197	22.5677	22.8488	849.626
3.85428	0.00039463	DOWN	375.293	375.291	375.296	18.8266	18.7593	18.8545	498.144
3.81608	0.0117506	DOWN	614.246	614.245	614.248	1.35375	1.33225	1.39778	151.189
3.81299	0.00262684	DOWN	421.279	421.277	421.279	22.7917	22.6617	22.8298	441.468
3.77103	0.00352149	DOWN	421.28	421.277	421.281	22.4318	22.4303	22.4502	441.468
3.72569	0.00299016	DOWN	467.286	467.285	467.286	20.7017	20.6653	20.7418	768.594
3.68004	0.0161079	DOWN	769.279	769.277	769.279	1.3499	1.33225	1.37858	355.344
3.65685	0.0129576	DOWN	468.287	468.285	468.289	22.5646	22.3725	22.6972	355.442
3.63552	0.0165603	DOWN	463.272	463.271	463.273	20.76	20.7583	20.8555	238.395
3.625	0.00514646	DOWN	532.221	532.22	532.222	1.34817	1.33225	1.57095	196.689
3.62122	0.00169444	DOWN	467.284	467.283	467.288	22.318	22.3175	22.4303	849.626
3.59084	0.015701	DOWN	253.144	253.143	253.145	16.5844	16.5811	16.5855	630.852
3.5633	0.00295292	DOWN	467.286	467.282	467.289	21.1254	21.0267	21.1928	758.988
3.54748	0.00292088	DOWN	376.295	376.294	376.296	19.3665	19.2945	19.5825	207.203
3.52985	0.0245333	DOWN	463.272	463.271	463.273	20.1692	20.0543	20.1888	241.084
3.49158	0.000784475	DOWN	376.295	376.292	376.296	19.9914	19.8457	20.0415	242.394
3.46649	0.00166163	UP	297.218	297.215	297.219	18.0413	18.0278	18.0558	1521.58
3.42824	9.27506e-05	UP	403.286	403.283	403.287	17.4844	17.4778	17.4883	167.508
3.3843	0.0449718	DOWN	390.311	390.31	390.311	21.2449	21.0842	21.312	777.337
3.3643	0.00295394	DOWN	768.278	768.274	768.281	1.36993	1.33225	1.45913	1063.09
3.34648	0.00957426	DOWN	620.238	620.237	620.239	1.3499	1.33225	1.37858	563.099
3.34608	0.0204128	DOWN	401.14	401.137	401.147	1.49827	1.49318	1.70432	464.463
3.33558	0.00249606	DOWN	329.287	329.286	329.289	18.3943	18.3807	18.6247	2115.03
3.32861	0.00375277	DOWN	403.301	403.3	403.305	18.22	18.201	18.2468	170.127
3.3281	8.22305e-05	DOWN	463.272	463.271	463.273	20.4548	20.3432	20.5132	241.084
3.30314	0.0178823	DOWN	463.271	463.27	463.272	18.4133	18.394	18.528	144.476
3.29541	0.00166251	DOWN	391.31	391.308	391.311	20.2677	20.208	20.4028	235.576
3.25727	0.0304321	DOWN	329.047	329.044	329.049	17.6408	17.6232	17.6527	1901.47
3.2276	0.00146905	UP	742.964	742.961	742.964	14.1569	14.1373	14.1572	155.609
3.19961	0.000252423	DOWN	389.307	389.306	389.309	18.2467	18.157	18.49	1215.46
3.19241	0.00109807	DOWN	992.996	992.99	993.003	1.02831	0.9975	1.05253	373.34
3.18884	0.00280373	DOWN	453.269	453.267	453.271	22.2186	22.0323	22.299	304.523
3.15667	0.000331411	DOWN	376.294	376.293	376.295	21.5403	21.4812	21.5888	218.846
3.13388	0.0168736	DOWN	391.311	391.308	391.311	20.0227	19.9605	20.0543	221.366
3.12493	0.00165411	DOWN	694.275	694.272	694.277	1.2999	1.28253	1.3362	290.22
3.12387	0.00014087	UP	481.978	481.974	481.98	14.9317	14.9239	14.9517	290.211
3.12167	0.022441	DOWN	327.128	327.128	327.129	1.48755	1.47418	1.67402	243.17
3.08975	0.0106795	DOWN	467.286	467.283	467.289	20.4014	20.3217	20.5322	742.924
3.0549	0.00051525	DOWN	376.296	376.293	376.296	21.8245	21.772	21.8382	231.249
3.03694	0.0101954	DOWN	463.32	463.319	463.323	18.2206	18.2013	18.4895	187.318
3.02929	0.00449435	DOWN	691.535	691.531	691.538	21.0458	20.8922	21.3503	222.03
3.0236	0.0202223	DOWN	732.511	732.506	732.513	17.8542	17.853	17.8648	314.379
3.00657	0.00606243	DOWN	149.061	149.06	149.061	15.7475	15.7473	15.7665	247.65
3.00447	0.0304296	DOWN	283.239	283.237	283.24	17.6807	17.6355	17.699	672.767
2.98811	9.99551e-05	DOWN	886.302	886.3	886.307	1.36642	1.33225	1.45913	356.673
2.96603	0.00104052	DOWN	408.266	408.264	408.268	22.5281	22.3567	22.6873	363.869
2.96269	0.0455438	DOWN	390.311	390.31	390.312	20.683	20.5513	20.7992	823.669
2.95642	0.000797273	DOWN	463.271	463.27	463.272	21.1015	21.0453	21.141	219.904
2.94203	0.0142939	DOWN	463.271	463.27	463.274	22.7161	22.6873	22.7918	274.66
2.94136	0.00863469	DOWN	365.03	365.029	365.032	0.90515	0.903483	0.921683	173.812
2.92177	4.44276e-05	DOWN	391.308	391.307	391.311	18.9031	18.6632	18.9507	174.983
2.9013	0.0138362	DOWN	390.311	390.309	390.313	22.7648	22.6445	22.9062	824.697
2.8919	0.00881082	DOWN	641.571	641.571	641.574	18.394	18.1997	18.3988	99.5549
2.88603	0.000187254	UP	853.054	853.046	853.06	14.6182	14.6015	14.6191	191.756
2.88219	0.00124799	UP	482.96	482.957	482.965	14.9644	14.9462	14.9709	786.425
2.87656	1.21443e-05	UP	442.018	442.014	442.02	14.3115	14.3102	14.3285	172.805
2.87207	0.0434406	DOWN	408.266	408.264	408.267	19.2188	19.2057	19.331	349.453
2.86792	0.0401787	DOWN	336.129	336.128	336.13	9.5237	9.50853	9.71422	208.556
2.85758	0.000270409	UP	315.196	315.193	315.199	17.509	17.5068	17.623	93.55
2.85436	0.0413945	DOWN	627.394	627.392	627.396	14.5681	14.5611	14.5795	489.231
2.83715	0.0018397	UP	556.971	556.965	556.975	14.1551	14.1373	14.1655	513.519
2.83216	8.20937e-05	DOWN	391.308	391.306	391.31	18.047	18.0263	18.1135	81.3335
2.83131	0.00671092	UP	269.213	269.212	269.215	18.1603	18.1555	18.1615	45.2637
2.82	0.0114118	DOWN	611.039	611.037	611.041	0.904433	0.903483	0.921633	163.377
2.79239	0.0104626	DOWN	529.035	529.033	529.038	0.90515	0.903483	0.921683	170.939
2.78628	0.000544592	DOWN	680.259	680.257	680.261	1.32058	1.3166	1.3362	172.472
2.76997	0.00135689	DOWN	879.042	879.039	879.046	0.992417	0.96145	0.99335	258.676
2.73503	0.0207773	DOWN	390.311	390.309	390.315	21.9943	21.8937	22.1097	824.697
2.70456	0.0037806	DOWN	389.308	389.308	389.309	19.4377	19.3785	19.4648	2092.66
2.70316	8.12097e-07	DOWN	391.31	391.308	391.312	22.6025	22.4505	22.6873	264.659
2.69314	0.00472261	DOWN	401.238	401.238	401.241	11.6575	11.6488	11.6706	32.3457
2.69035	0.0370766	DOWN	146.046	146.046	146.047	4.90628	4.82163	5.00695	351.733
2.68701	0.000129399	DOWN	389.307	389.307	389.308	21.312	21.274	21.386	2456.7
2.68537	2.88619e-05	DOWN	331.288	331.287	331.289	19.5991	19.5432	19.8187	216.378
2.68497	0.0136742	DOWN	390.312	390.31	390.314	22.3386	22.1847	22.3935	824.697
2.68348	0.0427534	DOWN	421.279	421.277	421.281	19.2913	19.1643	19.3878	408.929
2.67853	0.00351093	DOWN	926.962	926.961	926.968	1.04508	1.03547	1.04618	258.341
2.66963	0.00787156	DOWN	284.242	284.24	284.242	17.6802	17.642	17.7103	155.675
2.65246	0.0123765	DOWN	447.034	447.031	447.036	0.939267	0.921667	0.961433	365.618
2.64402	3.45307e-07	DOWN	559.205	559.204	559.206	1.98292	1.9542	2.00758	52.287
2.64164	1.81595e-05	DOWN	389.309	389.308	389.31	20.346	20.2693	20.4215	2634.49
2.63405	5.39486e-06	DOWN	389.309	389.307	389.309	20.8453	20.683	21.0842	2698.58
2.61414	0.0190766	DOWN	132.03	132.03	132.03	4.58562	4.31327	4.74498	96.3508
2.60688	0.0453904	DOWN	375.293	375.291	375.296	22.3579	22.1472	22.6023	745.931
2.60385	0.0399323	DOWN	922.357	922.355	922.358	1.3821	1.35375	1.39813	199.767
2.60064	2.70368e-06	DOWN	389.308	389.307	389.308	22.7348	22.7182	22.7727	2653.26
2.59927	0.0033088	DOWN	844.96	844.959	844.965	1.04508	1.03547	1.04618	266.523
2.59153	6.83858e-07	DOWN	266.212	266.211	266.213	18.3202	18.3167	18.334	156.513
2.59051	9.32705e-08	DOWN	403.305	403.303	403.306	22.7823	22.7248	22.8677	304.049
2.57553	0.00536079	DOWN	411.123	411.121	411.126	12.1493	12.1336	12.161	312.172
2.57422	0.00139902	UP	371.982	371.979	371.985	14.1572	14.1373	14.1655	254.59
2.57223	0.0351665	DOWN	900.318	900.316	900.318	1.35375	1.33225	1.39778	335.148
2.55419	0.00248289	DOWN	391.308	391.308	391.31	19.6093	19.4655	19.7503	211.322
2.5478	0.00524352	DOWN	389.308	389.308	389.309	19.1865	19.1827	19.2362	1908.52
2.53726	0.0166912	DOWN	403.305	403.303	403.306	19.3462	19.2172	19.426	217.418
2.49193	0.00291268	DOWN	829.994	829.989	829.994	1.02772	1.02737	1.02812	139.083
2.4804	0.000970153	DOWN	223.02	223.019	223.021	1.02754	0.9975	1.0285	213.167
2.47763	0.00154518	UP	370.978	370.975	370.981	14.1569	14.1373	14.1715	3028.18
2.47714	0.0012068	UP	271.228	271.226	271.231	18.1085	18.0972	18.124	158.108
2.4738	5.98728e-06	DOWN	403.305	403.303	403.306	19.6672	19.655	19.714	220.942
2.47269	0.00339224	DOWN	896.017	896.016	896.023	1.01013	0.997483	1.01087	148.985
2.47018	0.00214865	DOWN	748.983	748.982	748.986	1.02772	1.01648	1.0453	176.143
2.45598	0.0285977	DOWN	641.57	641.568	641.572	21.5853	21.54	21.6733	311.593
2.44601	0.00346452	DOWN	911.991	911.989	911.997	1.02772	1.01648	1.0285	147.717
2.44396	0.000335521	UP	506.99	506.986	506.994	15.0607	15.0433	15.0664	411.938
2.4404	0.0488057	DOWN	241.012	241.011	241.013	7.01822	7.00167	7.03193	170.584
2.43839	0.000386955	DOWN	424.353	424.35	424.354	17.9121	17.9028	17.9315	196.83
2.42958	0.0040535	DOWN	978.019	978.018	978.025	1.00998	0.997483	1.01087	130.791
2.42779	0.0002416	UP	271.228	271.226	271.23	17.6223	17.6137	17.6425	422.741
2.42528	0.00156482	DOWN	320.996	320.995	320.997	1.04508	0.9975	1.0612	272.027
2.4249	0.0066818	DOWN	515.326	515.326	515.33	14.549	14.542	14.5795	227.945
2.42342	0.00330545	DOWN	762.959	762.956	762.961	1.04519	1.03547	1.07888	324.135
2.42027	0.00346594	DOWN	680.954	680.953	680.958	1.04508	1.03547	1.04618	275.272
2.40973	0.00305483	DOWN	747.986	747.986	747.991	1.02772	1.01648	1.0453	166.65
2.40826	0.000378702	UP	505.987	505.984	505.992	15.0607	15.0394	15.0664	2973.87
2.40818	0.00248604	DOWN	814.016	814.014	814.02	1.01083	1.00983	1.01648	174.671
2.39495	0.00311124	DOWN	666.98	666.979	666.984	1.02772	1.01648	1.0453	164.116
2.38839	0.000122267	DOWN	641.572	641.568	641.573	21.1207	20.9288	21.1598	305.491
2.38448	0.00224486	DOWN	732.014	732.012	732.017	1.00998	0.997483	1.01087	274.244
2.38316	0.00026451	DOWN	641.569	641.568	641.572	20.5877	20.475	20.6468	349.067
2.37382	0.010914	DOWN	540.346	540.344	540.348	14.5464	14.5299	14.5611	195.545
2.37144	0.00253115	DOWN	733.011	733.009	733.014	1.01087	1.00983	1.02772	183.103
2.37007	0.00540765	DOWN	961.043	961.041	961.049	0.99255	0.978517	0.99335	183.358
2.36649	3.28825e-06	DOWN	427.163	427.162	427.164	1.33332	1.31578	1.37858	153.046
2.35994	0.00900948	DOWN	321.047	321.046	321.049	12.036	12.0168	12.0599	275.888
2.34856	0.0241203	DOWN	360.126	360.125	360.127	1.25198	1.24918	1.28302	211.87
2.34169	0.00639576	DOWN	403.305	403.304	403.306	21.1207	21.027	21.274	248.569
2.34081	1.70101e-05	DOWN	613.246	613.242	613.25	2.01933	1.94663	2.10815	121.322
2.34076	8.61266e-07	DOWN	331.288	331.287	331.291	22.6039	22.4125	22.716	249.85
2.33999	0.00307062	DOWN	910.993	910.987	910.996	1.0285	0.9975	1.05692	447.142
2.33871	0.00229545	DOWN	651.006	651.006	651.011	1.01648	1.01013	1.02812	204.936
2.3338	0.00236729	DOWN	418.971	418.971	418.973	1.04508	1.03547	1.04618	172.826
2.33071	0.0362729	DOWN	367.211	367.21	367.213	18.3042	18.2975	18.3173	308.982
2.32001	0.00230553	DOWN	828.99	828.985	828.993	1.0285	0.9975	1.0612	532.952
2.31764	2.40778e-08	DOWN	424.353	424.35	424.354	18.1323	18.124	18.1418	96.0181
2.31287	0.00173918	DOWN	403.306	403.305	403.306	20.3496	20.2693	20.3998	242.555
2.30835	0.00392168	DOWN	665.984	665.982	665.987	1.0447	1.01648	1.0453	159.099
2.30759	0.00556395	DOWN	598.951	598.95	598.954	1.04508	1.03547	1.04618	190.235
2.30607	1.48886e-06	DOWN	641.572	641.569	641.574	19.263	19.2007	19.2753	213.471
2.30149	0.000167008	DOWN	217.004	217.002	217.005	24.1732	24.0383	24.21	286.08
2.30135	9.93531e-05	DOWN	329.288	329.287	329.289	20.0557	20.0415	20.0708	2522.17
2.30062	0.0123608	DOWN	966.665	966.66	966.668	16.3162	16.2977	16.3192	362.83
2.29291	0.00370793	DOWN	569.003	569.002	569.007	1.02772	1.01648	1.0285	169.648
2.28743	5.76224e-05	DOWN	374.991	374.989	374.992	24.1882	24.1337	24.2223	131.193
2.28132	0.000836232	DOWN	141.018	141.017	141.018	1.02831	0.9975	1.05253	578.537
2.27949	1.60435e-07	DOWN	363.264	363.264	363.265	18.2788	18.2593	18.2852	157.657
2.27491	0.00400454	DOWN	977.022	977.016	977.025	1.01083	0.979483	1.03155	430.401
2.27263	0.00303474	DOWN	486.004	486.003	486.006	1.02772	1.01648	1.0285	145.373
2.27084	0.0180271	DOWN	390.311	390.309	390.314	18.8274	18.5092	18.9125	520.096
2.26862	6.88958e-08	DOWN	372.294	372.291	372.295	18.0849	18.0658	18.0942	167.067
2.26814	5.07671e-08	DOWN	371.291	371.288	371.293	17.7446	17.7375	17.7678	328.412
2.26063	0.000219689	DOWN	642.574	642.571	642.576	20.0605	20.0568	20.0903	143.192
2.25609	0.00356724	DOWN	895.019	895.013	895.022	1.01087	0.979483	1.03975	543.526
2.24227	0.0025272	DOWN	388.028	388.027	388.029	1.01013	0.997483	1.01087	209.506
2.23853	0.000463291	DOWN	642.576	642.572	642.577	19.2945	19.2518	19.4012	119.512
2.23311	2.05866e-05	DOWN	544.186	544.186	544.19	1.72323	1.67402	1.76055	196.658
2.2321	0.00260197	DOWN	813.017	813.012	813.022	1.02653	0.9975	1.04373	735.263
2.23176	0.00299243	DOWN	746.987	746.982	746.992	1.04382	0.9975	1.0612	747.554
2.23087	0.0150169	DOWN	407.265	407.262	407.268	22.6082	22.2368	22.7175	1040.15
2.23081	0.00303623	DOWN	568.007	568.006	568.01	1.02772	1.01648	1.0285	246.917
2.22819	1.88615e-05	DOWN	330.289	330.288	330.291	20.0557	20.0415	20.1707	703.953
2.22542	0.00355328	DOWN	500.976	500.973	500.978	1.04574	1.01557	1.06638	350.927
2.22509	8.23091e-07	DOWN	490.279	490.277	490.281	19.1577	19.1285	19.1795	168.347
2.22318	1.04444e-05	DOWN	545.189	545.188	545.191	1.36642	1.33225	1.45913	262.897
2.22241	0.0161776	DOWN	863.487	863.485	863.49	14.7084	14.6994	14.7242	259.503
2.2139	8.4916e-05	DOWN	254.101	254.1	254.101	17.311	17.2572	17.3328	39.3052
2.2124	5.19337e-08	DOWN	559.205	559.203	559.205	1.36008	1.33225	1.52877	198.757
2.21079	0.00242065	DOWN	426.16	426.159	426.163	1.68823	1.64148	1.741	59.2306
2.21048	0.00332017	DOWN	716.039	716.037	716.043	0.99255	0.978517	0.99335	237.008
2.20413	0.00309057	DOWN	650.012	650.009	650.014	1.02597	0.9975	1.044	300.911
2.20222	3.35068e-07	DOWN	489.277	489.273	489.28	19.1541	19.1285	19.1795	490.271
2.19304	0.00242091	DOWN	552.033	552.032	552.036	1.00366	0.979483	1.01083	249.934
2.19177	0.00332197	DOWN	664.984	664.979	664.988	1.04454	0.9975	1.0612	811.618
2.19054	0.00329997	DOWN	634.036	634.035	634.039	0.992417	0.978517	1.01083	207.382
2.18627	1.99301e-06	DOWN	403.306	403.303	403.306	20.0109	19.9213	20.1272	242.555
2.18487	0.00287576	DOWN	731.013	731.008	731.018	1.02625	0.9975	1.04373	1203.29
2.18336	0.00268917	DOWN	470.03	470.029	470.033	1.01013	0.997483	1.01087	207.007
2.17917	0.0272335	UP	511.473	511.469	511.477	19.0688	19.0517	19.0835	328.737
2.17763	0.0121126	DOWN	741.507	741.506	741.51	15.8623	15.8608	15.8831	561.569
2.17274	0.000486022	DOWN	329.288	329.286	329.291	22.5868	22.358	22.7917	2847.58
2.1719	0.0033748	DOWN	582.98	582.976	582.984	1.04574	0.9975	1.06155	688.342
2.16757	0.000916802	DOWN	355.295	355.293	355.296	17.8536	17.8347	17.8833	224.39
2.16386	0.000461396	UP	269.212	269.211	269.215	17.4103	17.3952	17.4257	553.224
2.15824	0.0122738	DOWN	741.497	741.493	741.505	15.8607	15.837	15.8628	561.569
2.15662	0.0192671	DOWN	498.333	498.331	498.335	14.5706	14.5611	14.5935	332.419
2.1367	2.92122e-07	DOWN	230.176	230.175	230.176	17.1025	17.0912	17.1307	194.695
2.12656	0.00346923	DOWN	649.01	649.006	649.014	1.02983	0.9975	1.044	1452.59
2.12547	0.000142727	DOWN	210.15	210.149	210.152	17.853	17.8162	17.864	48.5873
2.12109	0.0354447	DOWN	141.017	141.017	141.017	1.48188	1.46337	1.48755	86.4549
2.1175	6.94883e-07	DOWN	352.228	352.226	352.229	17.7191	17.7005	17.7295	171.284
2.11674	0.0033806	DOWN	567.007	567.003	567.01	1.03607	0.9975	1.05692	1408.62
2.11666	0.00225182	DOWN	305.024	305.022	305.025	1.02983	0.9975	1.05253	1077.58
2.113	0.0103396	DOWN	514.327	514.323	514.333	14.5687	14.5325	14.59	887.296
2.10924	1.54288e-05	DOWN	558.203	558.2	558.206	1.93913	1.86768	2.02645	201.489
2.1076	0.00295536	DOWN	403	402.997	403.003	1.04382	0.9975	1.0612	686.024
2.10708	0.000685559	DOWN	353.28	353.278	353.281	17.8734	17.8648	17.8833	129.066
2.10313	1.20404e-05	DOWN	264.108	264.108	264.109	1.25067	1.2396	1.28302	204.998
2.09961	0.00395508	DOWN	329.288	329.286	329.29	16.7192	16.6978	16.74	59.5117
2.09935	0.000368102	DOWN	381.235	381.233	381.237	16.8352	16.827	16.8505	165.879
2.099	0.00386115	DOWN	797.043	797.037	797.048	0.993233	0.978517	1.01793	424.668
2.09499	0.0293153	DOWN	904.666	904.661	904.669	16.3165	16.2977	16.3365	498.466
2.0936	0.0387341	DOWN	908.221	908.218	908.226	9.70557	9.69797	9.84648	151.655
2.09231	0.0316363	DOWN	903.664	903.658	903.668	16.3165	16.2977	16.3365	830.284
2.08579	0.00427498	DOWN	715.04	715.034	715.044	1.00081	0.978517	1.02607	987.332
2.08416	0.00784168	DOWN	278.124	278.124	278.125	1.57095	1.56063	1.60803	20.9793
2.07349	0.00682563	DOWN	330.291	330.289	330.293	22.5568	22.358	22.8867	784.316
2.07084	0.00403238	DOWN	485.003	485	485.006	1.03607	0.9975	1.05692	941.909
2.06841	0.0174199	DOWN	497.333	497.33	497.337	14.5798	14.5325	14.6001	779.566
2.06411	0.00399282	DOWN	932.607	932.602	932.611	15.8232	15.8044	15.8261	620.237
2.0523	0.0047596	DOWN	389.308	389.306	389.31	18.8935	18.8147	18.981	1784.27
2.04809	0.00021419	DOWN	156.103	156.102	156.105	18.2573	18.2397	18.266	26.9229
2.04626	0.00283998	DOWN	387.026	387.024	387.029	1.02123	0.9975	1.04373	1507.77
2.04341	0.00645608	DOWN	933.606	933.601	933.61	15.8233	15.8044	15.8244	377.498
2.0368	0.0291903	DOWN	292.922	292.922	292.923	7.78943	7.62593	7.96655	142.038
2.03349	0.00326065	DOWN	551.032	551.029	551.036	1.00998	0.979483	1.02607	1408.77
2.03245	0.00376101	DOWN	633.036	633.031	633.04	1.00853	0.978517	1.02607	1078.05
2.03125	0.0229458	DOWN	351.078	351.075	351.08	12.1758	12.1653	12.1953	345.208
2.02942	0.0406577	DOWN	557.166	557.166	557.169	1.2999	1.28592	1.30208	250.117
2.02006	0.00523206	DOWN	175.061	175.061	175.061	14.5872	14.5804	14.599	243.262
2.01035	2.07364e-05	DOWN	613.245	613.242	613.249	1.3854	1.33225	1.56323	510.122
2.00656	0.0348675	DOWN	922.13	922.125	922.133	9.73478	9.7192	9.88443	130.223
2.00487	0.00348278	DOWN	469.029	469.026	469.032	1.01842	0.979483	1.04373	1332.32
2.00133	0.0152093	DOWN	642.572	642.57	642.577	18.8007	18.6632	18.981	100.74
2.00122	7.07334e-07	DOWN	351.226	351.223	351.229	17.7246	17.7005	17.739	787.743
2.00032	1.23469e-06	DOWN	510.212	510.207	510.216	16.1458	16.1456	16.1675	453.452
1.99597	5.47284e-07	DOWN	385.27	385.268	385.273	16.7383	16.7235	16.7633	291.142
1.989	4.13545e-06	DOWN	509.208	509.204	509.213	16.1458	16.1456	16.1675	1846.82
1.97499	6.92778e-06	DOWN	426.161	426.159	426.163	1.35388	1.31578	1.40688	746.652
1.96686	0.000180176	DOWN	141.017	141.016	141.017	23.7186	23.7053	23.7435	154.405
1.95528	0.00247078	UP	535.085	535.081	535.089	15.3577	15.345	15.3673	156.664
1.94727	0.00940492	DOWN	240.085	240.084	240.086	15.9181	15.9143	15.9363	275.779
1.94383	0.00300681	DOWN	297.217	297.216	297.218	17.4661	17.45	17.4787	178.445
1.93457	0.000658246	DOWN	613.559	613.557	613.564	20.8492	20.7432	21.1183	690.454
1.92338	0.03526	DOWN	146.046	146.045	146.047	7.35057	7.31175	7.46705	38.1095
1.91599	0.0183701	DOWN	614.562	614.558	614.568	20.8707	20.7243	21.1565	340.345
1.91345	4.07851e-06	DOWN	112.001	112.001	112.002	16.7387	16.7387	16.7552	128.679
1.90291	1.00167e-05	DOWN	238.106	238.105	238.107	16.7362	16.7188	16.744	223.577
1.90208	0.000410915	UP	426.021	426.019	426.025	14.6118	14.5998	14.6284	1505.73
1.89672	0.0257497	DOWN	505.144	505.14	505.145	9.67025	9.63492	9.84648	270.574
1.89363	0.0239419	UP	824.554	824.546	824.56	18.0834	18.0753	18.0857	343.669
1.88108	0.0147498	DOWN	336.129	336.128	336.132	7.95445	7.79665	8.15628	303.153
1.87915	0.0223352	DOWN	481.256	481.252	481.257	18.1803	18.1748	18.1895	319.049
1.87695	0.0235727	UP	825.555	825.549	825.558	18.0812	18.0778	18.0857	192.925
1.87676	2.98805e-06	DOWN	266.212	266.211	266.213	17.43	17.4143	17.4403	196.177
1.87355	0.0046145	UP	313.167	313.164	313.17	18.0834	18.0658	18.0857	276.019
1.87332	0.0461104	DOWN	331.288	331.287	331.291	19.3182	19.2552	19.3878	225.112
1.86881	0.000299895	UP	427.025	427.021	427.028	14.6184	14.6015	14.6301	200.323
1.86584	0.00871121	DOWN	641.571	641.568	641.577	22.7845	22.7332	22.8298	332.923
1.86548	0.00592902	DOWN	725.506	725.503	725.511	15.8422	15.837	15.8616	234.93
1.8645	0.0224992	DOWN	611.542	611.539	611.544	19.244	19.2355	19.2753	249.187
1.86338	1.18698e-06	DOWN	326.306	326.304	326.306	17.8112	17.7962	17.8255	102.246
1.85831	0.00532481	UP	312.171	312.169	312.175	18.0842	18.0658	18.0945	716.326
1.85638	7.91224e-05	DOWN	642.574	642.571	642.578	22.774	22.716	22.8673	178.204
1.85473	0.00505746	UP	311.168	311.166	311.172	18.084	18.0658	18.1132	3363.79
1.84883	0.0102939	UP	184.986	184.985	184.988	14.157	14.1373	14.1715	1301.96
1.84563	3.81055e-07	DOWN	368.262	368.261	368.263	17.0268	17.0252	17.053	228.354
1.84448	0.00762762	DOWN	724.505	724.499	724.509	15.8521	15.837	15.8641	786.718
1.84399	1.79808e-06	DOWN	367.26	367.258	367.262	17.0264	17.0128	17.053	867.72
1.83943	0.0415362	DOWN	327.129	327.128	327.129	2.8797	2.7668	2.9604	120.395
1.83685	0.00918201	UP	78.9597	78.959	78.96	14.1572	14.1373	14.1572	147.884
1.83311	1.52296e-07	DOWN	544.188	544.185	544.19	1.3854	1.33225	1.45913	838.253
1.8324	0.00433872	UP	638.029	638.026	638.032	15.1725	15.1587	15.1756	143.317
1.83123	0.000215449	DOWN	254.101	254.1	254.101	23.1712	23.152	23.2275	20.8341
1.82902	3.59755e-06	DOWN	309.179	309.178	309.181	17.1608	17.148	17.1803	506.924
1.82885	0.0393265	DOWN	965.671	965.666	965.68	16.3169	16.2968	16.336	550.849
1.8221	1.14242e-06	DOWN	558.203	558.2	558.206	1.3854	1.33225	1.52877	752.32
1.81496	4.1087e-05	DOWN	269.187	269.185	269.19	17.5316	17.509	17.5458	345.209
1.81094	0.00656508	UP	402.01	402.007	402.012	14.2712	14.2517	14.2721	184.372
1.80304	0.0123517	UP	402.995	402.991	402.998	14.3086	14.2773	14.3194	400.831
1.80188	5.98724e-05	DOWN	890.635	890.629	890.641	15.8233	15.8176	15.8439	502.088
1.80018	0.00405458	DOWN	401.239	401.237	401.241	10.8846	10.8664	10.9204	150.381
1.79608	7.177e-05	DOWN	224.165	224.165	224.166	16.5844	16.5694	16.5888	190.307
1.78911	0.00196692	DOWN	891.635	891.63	891.641	15.8235	15.8176	15.8439	288.685
1.78383	2.01977e-06	DOWN	368.291	368.289	368.291	17.4007	17.3918	17.4212	190.985
1.78119	0.0105364	UP	879.36	879.356	879.369	14.6064	14.5993	14.6191	316.6
1.78003	0.00107073	DOWN	475.166	475.163	475.168	1.33656	1.29195	1.35395	788.255
1.77943	0.0388039	DOWN	341.108	341.107	341.11	1.72622	1.69028	1.76055	86.3778
1.77919	0.0409251	DOWN	641.572	641.567	641.575	22.3636	22.2398	22.5862	332.923
1.77855	4.9509e-06	DOWN	344.243	344.241	344.245	17.4877	17.4712	17.498	208.041
1.77568	7.69692e-06	DOWN	278.125	278.123	278.126	1.28402	1.24918	1.30083	322.057
1.77499	0.0152511	UP	407.004	407.002	407.005	15.1152	15.1023	15.1175	193.051
1.77169	0.0214264	UP	241.217	241.216	241.219	18.6037	18.6005	18.6632	204.164
1.77137	0.000809058	UP	426.021	426.017	426.025	15.0773	15.0433	15.0854	111.865
1.76897	0.0302606	DOWN	403.303	403.301	403.306	18.7423	18.7207	18.7787	239.149
1.76404	0.0223693	DOWN	415.144	415.143	415.145	1.61885	1.5766	1.67218	27.5443
1.7513	0.0123636	DOWN	740.498	740.498	740.498	15.8424	15.842	15.8426	1683.82
1.74716	2.92498e-05	DOWN	265.228	265.227	265.229	18.1803	18.1703	18.1818	146.712
1.74638	2.55736e-05	DOWN	598.352	598.349	598.356	14.5738	14.5325	14.5809	239.376
1.74496	0.0295541	DOWN	188.056	188.056	188.056	12.6414	12.6407	12.6451	126.048
1.7411	2.1199e-05	DOWN	326.305	326.303	326.307	17.5653	17.5593	17.5753	173.529
1.74104	0.0273862	DOWN	641.57	641.568	641.575	18.8377	18.6665	18.9697	193.551
1.73781	0.0190334	DOWN	175.037	175.035	175.038	12.1833	12.1653	12.198	1002.8
1.7378	0.0141396	DOWN	740.507	740.501	740.513	15.8608	15.837	15.8641	1683.82
1.73679	1.12106e-05	DOWN	428.312	428.309	428.315	17.3923	17.376	17.4102	143.99
1.73469	2.34144e-05	DOWN	199.145	199.144	199.147	17.5233	17.5078	17.5458	237.184
1.73145	0.00666676	DOWN	723.502	723.496	723.505	15.8516	15.837	15.8628	1287.63
1.73014	0.0106204	DOWN	663.504	663.5	663.506	19.0835	19.0532	19.1222	312.355
1.72767	9.34403e-05	DOWN	597.349	597.346	597.355	14.5692	14.5325	14.59	640.858
1.71995	1.77571e-05	DOWN	311.197	311.195	311.198	16.3738	16.3728	16.3925	171.555
1.71823	0.0181416	UP	162.043	162.042	162.044	6.47527	6.37363	6.6021	645.857
1.71796	0.00217653	UP	620.017	620.015	620.025	14.7049	14.6957	14.7066	169.006
1.70975	0.00968387	DOWN	255.232	255.231	255.233	23.0572	22.9628	23.1325	30.4952
1.70717	0.0138985	DOWN	569.352	569.351	569.354	14.5541	14.5464	14.5611	189.635
1.7018	0.000943589	DOWN	351.264	351.262	351.265	18.1895	18.1818	18.2087	159.407
1.70034	0.0114493	UP	295.228	295.227	295.228	17.7318	17.7303	17.7367	113.899
1.69981	0.0452848	DOWN	679.097	679.093	679.103	14.8685	14.8451	14.8754	618.008
1.69886	0.000378342	DOWN	415.145	415.143	415.147	1.33656	1.29195	1.35395	704.682
1.69669	0.0242877	DOWN	475.165	475.164	475.166	1.60298	1.5766	1.64633	34.6648
1.69487	1.59869e-06	DOWN	343.259	343.257	343.262	17.3997	17.0843	17.4113	273.605
1.68479	0.000145373	DOWN	696.508	696.507	696.51	14.7019	14.6994	14.7242	138.929
1.68476	0.0067817	DOWN	133.015	133.014	133.016	12.3284	12.3041	12.3725	559.849
1.68421	0.0199174	UP	878.357	878.352	878.365	14.6064	14.5993	14.6191	703.843
1.68386	0.00599355	DOWN	191.021	191.02	191.022	22.1268	21.927	22.155	237.465
1.67589	0.000452226	UP	427.026	427.022	427.028	15.0721	15.058	15.0807	18.7159
1.67401	1.95462e-05	DOWN	427.39	427.387	427.392	19.5418	19.474	19.5758	282.959
1.6686	0.0486135	DOWN	678.094	678.09	678.101	14.8688	14.8451	14.8877	2421.17
1.66257	0.0126139	DOWN	585.348	585.346	585.353	14.5746	14.5464	14.5809	226.644
1.65963	0.00628906	DOWN	266.151	266.149	266.152	17.8547	17.8542	17.8725	207.957
1.65462	0.000182424	DOWN	427.389	427.386	427.393	19.9787	19.8542	20.019	320.676
1.64338	2.83928e-05	DOWN	224.09	224.089	224.091	16.0696	16.0498	16.0706	175.568
1.62519	2.63512e-05	DOWN	284.241	284.24	284.241	17.3918	17.3873	17.3923	135.459
1.61769	0.045307	DOWN	347.038	347.037	347.04	11.5268	11.5032	11.5302	162.842
1.61693	0.000709947	DOWN	156.103	156.102	156.105	16.5849	16.5811	16.6057	135.259
1.61625	0.00193596	DOWN	714.476	714.471	714.482	15.8426	15.8417	15.8641	178.339
1.61477	0.0197933	DOWN	781.542	781.537	781.544	15.8516	15.8417	15.8616	174.896
1.61476	0.00087408	DOWN	823.517	823.512	823.52	15.8426	15.8417	15.8805	148.615
1.60939	0.0428052	DOWN	191.02	191.019	191.022	16.3929	16.3574	16.431	206.948
1.60919	4.65833e-05	UP	267.197	267.196	267.198	17.3222	17.3142	17.3285	141.546
1.60472	0.00164972	DOWN	371.291	371.288	371.294	18.0796	18.0587	18.0942	660.265
1.60143	0.00305334	DOWN	905.653	905.645	905.657	15.8624	15.8561	15.8831	797.337
1.5985	0.0403224	UP	643.353	643.351	643.359	14.7248	14.7141	14.7342	268.075
1.59726	0.00297748	DOWN	567.338	567.335	567.343	14.5731	14.5325	14.5809	244.976
1.59122	0.000391217	DOWN	240.085	240.084	240.085	15.6238	15.6041	15.6331	143.59
1.59037	0.000175818	DOWN	283.238	283.237	283.241	18.1999	18.1818	18.2087	125.412
1.59025	0.0404202	DOWN	283.264	283.263	283.267	18.6241	18.589	18.7375	148.65
1.58839	0.00249213	DOWN	156.103	156.102	156.104	16.0133	15.9934	16.0339	120.712
1.58813	0.0438682	DOWN	555.374	555.371	555.377	14.5746	14.5464	14.5809	249.827
1.58731	0.00144815	DOWN	255.104	255.102	255.107	16.1459	16.1456	16.1675	592.897
1.57762	0.0228403	DOWN	132.031	132.03	132.031	12.1866	12.1653	12.198	726.69
1.57742	0.00414127	DOWN	713.474	713.467	713.477	15.861	15.837	15.8817	446.259
1.57121	6.96282e-05	DOWN	254.102	254.1	254.104	16.1459	16.1456	16.1675	4006.45
1.56668	0.000315241	DOWN	489.301	489.3	489.302	14.549	14.542	14.5601	143.419
1.55945	0.000325132	DOWN	283.239	283.237	283.242	17.3912	17.373	17.4113	499.648
1.55913	0.00168609	DOWN	240.085	240.085	240.085	15.367	15.3517	15.3674	57.7713
1.5577	9.7014e-05	DOWN	211.154	211.152	211.155	16.1835	16.1668	16.1865	416.752
1.55592	0.00196096	DOWN	715.471	715.467	715.476	15.8607	15.8417	15.8831	193.385
1.55215	9.10293e-05	DOWN	284.259	284.257	284.262	16.5502	16.5436	16.5676	299.859
1.55034	0.000306946	DOWN	487.304	487.301	487.309	14.5605	14.5133	14.5809	363.706
1.54005	0.000926494	DOWN	695.505	695.503	695.512	14.7292	14.6889	14.7726	355.763
1.53668	6.79029e-06	DOWN	428.312	428.31	428.314	16.0884	16.0706	16.0889	68.9496
1.53578	0.00151947	DOWN	210.15	210.149	210.152	18.597	18.5862	18.6813	31.5903
1.53268	0.0442954	DOWN	653.152	653.151	653.154	14.7617	14.7594	14.7763	158.412
1.52364	0.000100565	DOWN	281.224	281.221	281.226	17.5897	17.5662	17.6035	666.715
1.51948	0.000258279	DOWN	210.151	210.149	210.152	16.1835	16.1668	16.1865	2443.86
1.51514	0.004125	DOWN	904.648	904.642	904.652	15.862	15.8561	15.8817	1271.91
1.51134	0.00691156	DOWN	906.651	906.645	906.656	15.8624	15.8561	15.8817	298.891
1.50773	0.00100052	DOWN	133.014	133.014	133.015	16.0313	16.0126	16.0339	28.2473
1.50726	0.0469003	DOWN	352.995	352.994	352.995	12.2962	12.2852	12.3006	143.996
1.50492	0.035841	DOWN	683.225	683.221	683.228	1.3854	1.33225	1.4766	971.692
1.50476	0.0260827	DOWN	657.094	657.094	657.096	14.6637	14.6612	14.6681	157.753
1.50221	0.00118171	DOWN	242.14	242.138	242.14	16.1645	16.1457	16.166	201.528
	Features with p value < 0.05 and/or Fold change < 1.5
18.9064	0.0511324	DOWN	400.146	400.145	400.146	1.46537	1.4477	1.49573	1095.86
1.26323	0.0512527	DOWN	754.517	754.512	754.522	15.861	15.837	15.8831	1586.58
1.89039	0.0515231	DOWN	356.196	356.195	356.199	17.5655	17.5645	17.5783	214.093
1.69448	0.05153	DOWN	784.149	784.144	784.156	15.1033	15.0785	15.119	531.904
1.35218	0.0515575	DOWN	281.247	281.243	281.249	18.6428	18.6397	18.6458	27.5018
2.05865	0.0543326	DOWN	757.26	757.258	757.26	1.34718	1.33225	1.35375	332.678
1.70995	0.0558247	DOWN	259.023	259.021	259.024	9.6797	9.5635	9.90343	194.537
1.69451	0.056704	DOWN	785.15	785.148	785.153	15.1012	15.1001	15.1183	194.602
1.96613	0.0569079	DOWN	146.046	146.046	146.047	4.40848	4.35085	4.48838	544.812
1.57578	0.0572083	DOWN	749.131	749.127	749.139	14.8483	14.8256	14.8553	1293.77
3.60799	0.0578017	DOWN	463.272	463.271	463.273	19.3318	19.2932	19.4838	214.101
1.4491	0.0578034	DOWN	604.066	604.064	604.071	12.3186	12.3041	12.3378	179.96
2.12804	0.058315	DOWN	921.356	921.352	921.36	1.3964	1.35375	1.40507	451.718
1.51928	0.0585162	DOWN	191.02	191.019	191.022	17.7197	17.6527	17.8352	179.624
2.65111	0.0587201	DOWN	955.358	955.356	955.359	1.36642	1.35375	1.39778	219.098
1.67009	0.0593004	DOWN	295.103	295.102	295.105	2.74772	2.61533	2.94072	292.523
2.16379	0.0601643	DOWN	823.555	823.549	823.557	15.6147	15.6139	15.6333	294.08
1.58212	0.0610494	DOWN	750.134	750.132	750.141	14.8493	14.8317	14.8565	379.082
2.14188	0.0626362	DOWN	424.156	424.154	424.157	7.57302	7.5604	7.59852	192.592
1.47885	0.0631211	DOWN	289.033	289.031	289.034	10.0635	10.0168	10.1864	236.414
1.8456	0.063303	DOWN	355.194	355.191	355.197	17.5653	17.5582	17.5947	982.84
1.81985	0.0634458	DOWN	493.027	493.022	493.029	11.3311	11.3199	11.3406	332.707
1.868	0.0637463	UP	327.29	327.288	327.29	18.9353	18.9335	18.936	133.473
1.59051	0.0641209	DOWN	662.101	662.097	662.105	9.77957	9.72588	9.88443	321.751
1.71448	0.0645126	DOWN	880.178	880.173	880.18	15.1574	15.1393	15.1585	266.769
1.53428	0.0646941	DOWN	607.075	607.071	607.078	12.2774	12.2664	12.292	261.19
1.78742	0.0647113	DOWN	235.082	235.082	235.083	2.84577	2.71987	2.88125	127.755
1.51188	0.0659572	DOWN	606.074	606.069	606.076	12.277	12.2664	12.292	1275.41
1.66387	0.0669946	DOWN	332.125	332.122	332.126	14.0013	13.9519	14.03	333.251
1.94421	0.0672658	DOWN	519.264	519.262	519.268	11.549	11.5449	11.5637	235.485
1.37477	0.068918	DOWN	807.587	807.582	807.591	15.8613	15.837	15.8817	432.667
1.42501	0.0693947	DOWN	451.328	451.326	451.332	14.5687	14.5133	14.59	6755.37
1.20196	0.0697062	DOWN	129.019	129.019	129.021	14.7991	14.7868	14.8188	60.7568
1.62176	0.0710224	DOWN	541.988	541.985	541.991	12.5458	12.5221	12.5689	205.359
1.73866	0.071452	DOWN	355.192	355.191	355.195	17.8928	17.8917	17.9023	140.652
1.44392	0.0716993	DOWN	256.237	256.235	256.239	18.5253	18.5028	18.5268	22.0935
1.6645	0.0718809	DOWN	878.174	878.169	878.178	15.1562	15.1343	15.1585	2431.28
1.53906	0.0725034	DOWN	265.148	265.147	265.151	17.8597	17.8465	17.8833	1317.48
1.70872	0.0725405	DOWN	292.103	292.101	292.105	8.45517	8.42215	8.50228	185.565
1.42649	0.0733868	DOWN	452.331	452.329	452.335	14.5687	14.5133	14.59	1963.79
1.77818	0.0736911	DOWN	329.207	329.205	329.208	8.45472	8.36503	8.47393	142.746
1.66843	0.0745153	DOWN	250.144	250.143	250.146	17.546	17.528	17.5593	206.849
1.90552	0.0746584	DOWN	219.175	219.174	219.177	20.0297	20.013	20.0982	369.391
1.51598	0.0748314	UP	327.183	327.181	327.187	18.2957	18.2785	18.2982	303.599
1.70285	0.0755057	DOWN	598.389	598.384	598.395	15.3864	15.3832	15.4056	445.281
1.63017	0.0764311	DOWN	879.177	879.171	879.182	15.1549	15.1371	15.1585	822.271
1.52555	0.0781509	DOWN	765.546	765.539	765.549	15.8607	15.8233	15.8817	796.061
1.42192	0.0793052	DOWN	453.333	453.331	453.338	14.5746	14.5464	14.59	342.001
1.51848	0.0798862	UP	128.036	128.035	128.037	7.68208	7.64963	7.76867	202.334
4.62828	0.0801735	DOWN	329.029	329.028	329.03	15.4741	15.462	15.481	661.778
1.70256	0.0806937	DOWN	341.179	341.176	341.182	17.3608	17.3475	17.3725	634.575
4.09737	0.0811933	DOWN	408.266	408.265	408.267	18.8648	18.8395	18.9505	319.899
1.38496	0.0816177	UP	298.156	298.154	298.159	17.8735	17.8655	17.8932	316.584
1.27995	0.0819449	DOWN	284.267	284.266	284.268	21.0366	20.9302	21.103	352.121
3.71618	0.0826755	DOWN	376.294	376.293	376.295	21.122	20.8935	21.255	268.919
1.50716	0.0836053	DOWN	397.225	397.222	397.229	18.1371	18.124	18.1435	207.058
1.52636	0.0853206	DOWN	255.233	255.231	255.235	18.5055	18.24	18.5257	126.844
1.44889	0.0863321	DOWN	353.199	353.195	353.203	18.0901	18.0778	18.336	423.172
1.64258	0.086997	DOWN	245.115	245.113	245.116	9.66779	9.63492	9.77047	552.613
1.51951	0.0874514	DOWN	438.583	438.58	438.587	15.1562	15.1384	15.1585	386.723
5.43744	0.0887791	DOWN	329.288	329.286	329.289	18.9125	18.8702	18.9887	2557.87
1.33446	0.0893506	DOWN	342.111	342.11	342.113	1.37608	1.33225	1.40507	177.947
1.67212	0.089666	DOWN	285.126	285.124	285.129	17.4297	17.4143	17.4307	495.756
1.26645	0.0897485	DOWN	156.103	156.103	156.105	17.3915	17.376	17.4113	403.36
1.56292	0.0910271	DOWN	684.227	684.224	684.231	1.38703	1.35375	1.40507	265.26
1.41955	0.0917513	DOWN	527.344	527.341	527.349	14.5687	14.5133	14.59	1957.63
1.4678	0.0920599	UP	326.187	326.185	326.19	18.296	18.2785	18.3042	732.156
1.35332	0.0927189	DOWN	117.019	117.019	117.019	12.281	12.2382	12.2997	136.474
11.1739	0.0928389	DOWN	470.259	470.258	470.262	19.4932	19.4553	19.6652	150.256
1.40028	0.0932584	DOWN	226.145	226.144	226.147	15.8641	15.8421	15.8805	349.793
1.64314	0.0933621	DOWN	597.386	597.381	597.391	15.3863	15.371	15.4056	1247.12
2.50737	0.0944911	DOWN	400.146	400.145	400.146	4.86668	4.74548	4.89663	252.439
1.29014	0.0947541	DOWN	157.124	157.123	157.125	16.9317	16.9163	16.956	332.029
1.43328	0.09503	DOWN	309.174	309.171	309.177	18.0258	18.0085	18.028	634.447
1.54637	0.0956691	DOWN	239.059	239.058	239.06	17.3447	17.334	17.3527	311.017
1.38662	0.0967744	DOWN	554.121	554.118	554.124	11.8511	11.8507	11.8514	169.18
1.32826	0.0971255	DOWN	739.519	739.514	739.525	15.8616	15.837	15.8797	4006.5
2.534	0.0981661	DOWN	321.062	321.06	321.065	17.9315	17.9122	17.9502	1149
1.4197	0.0985184	DOWN	528.347	528.344	528.352	14.5687	14.5133	14.59	623.287
3.80629	0.101827	DOWN	376.295	376.293	376.296	22.6405	22.6052	22.8673	229.057
2.56092	0.10273	DOWN	322.061	322.061	322.064	17.9302	17.9222	17.9312	295.719
1.76785	0.102897	DOWN	645.097	645.091	645.1	11.0658	11.046	11.0979	451.753
1.51568	0.103148	UP	253.217	253.216	253.22	18.5011	18.4833	18.551	716.426
1.4634	0.103806	DOWN	191.02	191.019	191.022	21.3612	21.3098	21.4597	237.465
6.4134	0.104447	DOWN	468.287	468.285	468.288	19.2552	19.2245	19.256	225.376
1.49572	0.104469	DOWN	540.382	540.379	540.385	14.5763	14.5611	14.6001	230.059
1.36656	0.106119	UP	297.153	297.151	297.156	17.8734	17.8655	17.9023	1680.45
3.10819	0.106422	DOWN	390.311	390.311	390.312	19.2655	19.1865	19.3502	643.778
1.50917	0.107358	DOWN	61.989	61.9886	61.9895	8.82652	8.79783	9.02158	816.201
1.39523	0.10842	DOWN	143.108	143.107	143.109	16.5849	16.5694	16.6084	295.893
1.40383	0.108731	UP	256.237	256.235	256.239	19.0764	19.0517	19.1222	550.595
2.0568	0.109086	DOWN	247.044	247.043	247.046	16.9498	16.9395	16.9698	940.456
1.25308	0.111056	DOWN	805.582	805.575	805.585	15.8616	15.837	15.8641	2449.18
1.41358	0.111616	DOWN	513.331	513.328	513.339	14.5669	14.5271	14.5921	1396.1
1.32211	0.111973	DOWN	869.523	869.517	869.527	15.8805	15.7853	15.918	175.963
3.13232	0.112788	DOWN	547.198	547.197	547.199	4.83913	4.72535	4.88665	161.226
2.12393	0.113389	DOWN	235.082	235.082	235.082	1.46841	1.33225	1.50415	226.694
3.78111	0.113698	DOWN	376.295	376.293	376.298	22.2496	22.0235	22.4303	231.795
2.26079	0.115248	DOWN	330.29	330.289	330.291	18.9125	18.6628	18.9545	693.529
5.22902	0.115389	DOWN	468.287	468.285	468.289	19.6185	19.5517	19.8265	279.492
1.24239	0.117625	DOWN	226.106	226.105	226.108	16.0326	16.0307	16.053	263.9
1.21938	0.117878	DOWN	401.13	401.128	401.132	1.38459	1.33225	1.4766	806.991
1.36399	0.118194	UP	199.171	199.17	199.172	17.7965	17.7883	17.8158	701.601
1.54686	0.12016	DOWN	223.028	223.027	223.028	17.3488	17.3345	17.3532	264.423
1.38426	0.120934	DOWN	491.234	491.232	491.237	9.65621	9.63492	9.75168	178.463
1.38708	0.121949	DOWN	735.207	735.2	735.212	15.8607	15.8417	15.8641	282.849
1.5922	0.12482	DOWN	980.683	980.676	980.687	16.3162	16.2968	16.336	595.838
1.52304	0.127926	DOWN	539.379	539.376	539.384	14.5802	14.5325	14.6092	919.697
1.63148	0.128515	DOWN	964.688	964.681	964.69	16.307	16.2968	16.336	646.324
1.24314	0.130185	DOWN	806.585	806.578	806.588	15.8611	15.8435	15.8641	1207.34
1.78219	0.132262	DOWN	648.064	648.062	648.071	11.3406	11.3383	11.3598	233.233
5.27519	0.132757	DOWN	375.293	375.292	375.296	19.3902	19.2552	19.6185	796.042
1.58462	0.133809	DOWN	963.685	963.679	963.69	16.3161	16.2968	16.3365	1011.33
1.36907	0.134569	DOWN	737.519	737.513	737.522	15.8431	15.837	15.8628	34349.6
1.9481	0.1378	DOWN	400.145	400.145	400.146	4.44192	4.1957	4.53828	184.313
1.99281	0.138867	DOWN	554.984	554.978	554.986	13.1867	13.168	13.2141	554.323
1.34751	0.139426	UP	457.256	457.253	457.26	17.7125	17.7	17.7198	198.927
1.31041	0.139461	DOWN	553.359	553.356	553.362	14.5746	14.5464	14.5809	167.035
1.42289	0.139518	UP	325.184	325.182	325.187	18.2958	18.2783	18.323	3081.79
1.43512	0.14059	DOWN	159.103	159.102	159.103	16.0123	15.9918	16.0323	183.08
1.25459	0.141708	DOWN	283.239	283.237	283.24	16.3547	16.3537	16.3929	40.5446
3.07191	0.14221	DOWN	642.575	642.573	642.576	20.627	20.5893	20.7992	179.47
1.68249	0.142467	DOWN	647.065	647.059	647.069	11.3499	11.3383	11.3678	984.667
1.43612	0.142794	DOWN	324.03	324.029	324.033	11.3406	11.3199	11.3406	188.139
6.22089	0.143821	DOWN	453.269	453.268	453.27	20.57	20.3998	20.8375	359.898
1.47909	0.144389	DOWN	611.403	611.397	611.407	15.7289	15.7207	15.7498	3325.68
1.38098	0.145069	DOWN	524.624	524.621	524.63	15.0981	15.0773	15.1018	298.698
1.20041	0.145479	DOWN	341.109	341.107	341.111	1.3854	1.33225	1.4766	1239.37
1.2272	0.147872	DOWN	766.549	766.544	766.555	15.8431	15.8417	15.8641	324.785
1.46409	0.148064	DOWN	191.02	191.019	191.022	18.3533	18.3292	18.3807	258.43
1.45876	0.14823	DOWN	613.406	613.402	613.407	15.7286	15.7282	15.748	272.887
1.55688	0.151586	DOWN	764.516	764.511	764.523	17.866	17.8542	17.8738	290.192
1.34691	0.152298	DOWN	259.131	259.129	259.132	11.5366	11.498	11.5637	537.77
1.4467	0.156236	DOWN	612.406	612.401	612.41	15.729	15.7207	15.7498	1249.4
1.66123	0.159115	DOWN	191.019	191.018	191.021	20.0792	19.8905	20.3297	212.644
2.03376	0.159368	DOWN	133.014	133.014	133.014	16.6019	16.47	16.6618	32.5416
2.73603	0.160884	DOWN	642.573	642.572	642.577	19.6558	19.598	19.7275	148.778
1.36761	0.160928	DOWN	629.008	629.004	629.013	14.8165	14.8064	14.8336	888.14
1.48735	0.163558	DOWN	146.046	146.046	146.047	6.19362	6.17385	6.22263	716.192
1.48931	0.164602	DOWN	133.051	133.05	133.051	9.65152	9.62053	9.84648	228.662
2.02919	0.168207	UP	87.0454	87.0449	87.0461	15.4052	15.3905	15.4448	85.1636
1.39911	0.168504	DOWN	511.349	511.347	511.354	14.5813	14.5325	14.6092	10924
1.27433	0.168546	DOWN	259.13	259.129	259.132	11.9634	11.9292	11.9824	662.267
2.88729	0.168879	DOWN	400.146	400.145	400.146	2.95368	2.73143	2.99962	284.864
3.84685	0.169053	DOWN	375.292	375.291	375.295	20.4018	20.1562	20.8363	870.687
1.37268	0.169756	DOWN	322.045	322.042	322.047	11.0658	10.9851	11.0979	1003.32
1.37289	0.170855	DOWN	588.076	588.069	588.077	12.778	12.7544	12.7952	234.536
1.40225	0.173667	DOWN	512.352	512.35	512.357	14.5813	14.5325	14.6092	3563.57
1.28215	0.17506	DOWN	738.523	738.516	738.527	15.8431	15.837	15.8641	12198.7
1.46546	0.181105	DOWN	519.267	519.262	519.269	11.9631	11.9451	11.9669	463.415
1.30553	0.181874	UP	255.234	255.232	255.236	19.07	19.0517	19.1222	2860.75
1.36958	0.182533	DOWN	323.029	323.026	323.031	11.3464	11.2809	11.3596	1579.66
1.22472	0.186783	DOWN	311.294	311.293	311.296	19.5277	19.4838	19.5802	129.553
1.26434	0.187432	DOWN	539.344	539.341	539.35	14.5687	14.5133	14.59	528.718
1.62721	0.189896	DOWN	191.02	191.019	191.022	19.0527	18.8353	19.1033	259.425
1.19555	0.190442	DOWN	283.264	283.263	283.267	20.8707	20.7055	21.122	1601.89
1.36593	0.194974	DOWN	585.213	585.209	585.214	8.47252	8.44108	8.4925	171.222
1.23557	0.197996	DOWN	226.145	226.144	226.147	16.7111	16.6997	16.7393	86.6336
1.42451	0.198201	DOWN	276.988	276.987	276.99	13.1838	13.1503	13.2141	1192.91
1.19719	0.201015	DOWN	191.019	191.019	191.02	22.6052	22.5645	22.7918	176.403
1.45944	0.201567	DOWN	402.132	402.131	402.132	1.35375	1.3499	1.37858	137.45
1.9356	0.202328	DOWN	133.014	133.014	133.016	14.4641	14.2705	14.6447	104.188
3.77954	0.204132	DOWN	467.285	467.283	467.289	19.6025	19.1982	19.9605	742.924
1.49607	0.204287	UP	297.244	297.241	297.246	17.8092	17.7888	17.8158	982.329
1.25324	0.204608	DOWN	581.39	581.387	581.394	14.6153	14.5998	14.6284	451.206
9.26056	0.206914	DOWN	453.269	453.269	453.27	20.112	20.0903	20.2555	338.223
1.33569	0.208692	DOWN	588.075	588.069	588.077	13.3625	13.3367	13.3894	360.836
1.32757	0.217736	DOWN	387.24	387.237	387.243	15.3102	15.3069	15.3128	371.683
1.30431	0.219214	DOWN	372.221	372.219	372.225	14.9865	14.9613	15.0052	571.971
1.29521	0.224867	DOWN	371.218	371.216	371.222	14.9868	14.9613	15.0031	2630.06
1.14333	0.225128	UP	281.222	281.222	281.223	17.2566	17.2148	17.2655	54.4707
1.46038	0.227814	DOWN	235.082	235.082	235.083	1.71878	1.67402	1.85862	226.694
1.30619	0.230455	DOWN	444.022	444.019	444.025	12.5974	12.5057	12.622	794.015
1.31631	0.232421	DOWN	579.025	579.022	579.031	14.8315	14.8064	14.8494	648.497
1.21484	0.233641	DOWN	96.9606	96.9599	96.9612	12.489	12.4368	12.525	576.847
1.34418	0.236882	DOWN	205.159	205.159	205.16	19.3121	19.3087	19.333	239.757
1.08077	0.237254	UP	277.181	277.18	277.183	17.0448	17.0253	17.053	2278.56
1.09143	0.246831	DOWN	191.02	191.02	191.022	14.7811	14.7715	14.7997	3290.69
1.27648	0.248439	DOWN	469.338	469.335	469.341	11.4916	11.4669	11.5149	203.23
1.36094	0.250118	DOWN	132.03	132.03	132.03	6.15467	6.13448	6.1569	182.692
1.24207	0.251933	DOWN	614.145	614.14	614.147	11.8335	11.8325	11.8514	303.922
1.3589	0.254336	DOWN	225.161	225.16	225.163	8.43867	8.3269	8.4755	494.671
1.32066	0.25534	DOWN	285.182	285.18	285.183	8.46007	8.3269	8.5924	243.898
1.21611	0.256316	DOWN	305.069	305.066	305.07	11.8326	11.8325	11.8335	334.049
1.26705	0.260136	DOWN	385.234	385.232	385.238	15.3102	15.2934	15.3128	8571.43
1.31078	0.261799	DOWN	197.155	197.154	197.157	17.699	17.6813	17.7005	739.627
1.78435	0.264117	DOWN	191.02	191.019	191.022	16.6803	16.5278	16.7393	288.043
1.27618	0.264549	DOWN	386.238	386.235	386.241	15.3102	15.2934	15.3128	2134.74
1.28821	0.270501	DOWN	288.12	288.117	288.122	8.40064	8.28895	8.61142	185.588
1.1148	0.271822	DOWN	192.023	192.022	192.025	14.7811	14.7715	14.7997	353.907
1.35378	0.274479	DOWN	313.176	313.174	313.178	8.46007	8.3269	8.57347	236.051
1.26681	0.280301	UP	340.203	340.201	340.206	18.5253	18.507	18.5292	331.259
1.23184	0.28538	UP	934.091	934.088	934.098	14.7429	14.7357	14.7534	251.56
1.4375	0.290343	DOWN	339.162	339.161	339.164	17.2141	17.1992	17.2183	372.914
1.45819	0.29636	DOWN	772.48	772.474	772.487	15.3104	15.3069	15.3291	890.551
1.07123	0.297997	UP	278.184	278.183	278.186	17.0448	17.0253	17.053	445.824
1.41819	0.301464	DOWN	771.475	771.47	771.482	15.3103	15.3069	15.3128	1977.05
1.20872	0.303492	DOWN	612.148	612.142	612.151	11.8423	11.8325	11.8514	2101.44
1.20864	0.304338	DOWN	611.145	611.14	611.147	11.851	11.8326	11.8514	7583.95
1.21253	0.3064	DOWN	96.9701	96.9697	96.9706	7.81312	7.7747	7.94753	289.91
1.1463	0.313885	DOWN	743.07	743.066	743.077	14.6985	14.6878	14.7149	296.61
1.24611	0.313993	UP	339.2	339.198	339.203	18.5255	18.5028	18.5323	1499.28
1.25149	0.321905	DOWN	293.114	293.112	293.116	13.0095	12.9577	13.0279	267.624
1.21227	0.32241	UP	934.101	934.099	934.102	14.7522	14.7363	14.7535	251.56
1.26668	0.3252	UP	210.15	210.149	210.152	16.7893	16.774	17.0837	158.36
1.19473	0.332132	DOWN	613.143	613.138	613.147	11.8423	11.8325	11.8514	1190.03
1.11331	0.337822	DOWN	111.009	111.009	111.01	14.3875	14.3773	14.4069	50.7945
1.21614	0.340926	DOWN	362.051	362.048	362.053	11.5101	11.4388	11.5179	898.162
1.32306	0.342517	DOWN	917.722	917.715	917.725	11.8326	11.8145	11.8332	314.621
1.24736	0.343397	DOWN	145.015	145.014	145.016	14.5032	14.4663	14.5181	24.2695
1.34244	0.344478	UP	852.582	852.579	852.584	18.294	18.2907	18.2975	288.245
1.34113	0.346809	DOWN	917.223	917.218	917.227	11.8325	11.8145	11.8332	455.675
1.31547	0.348534	DOWN	918.22	918.214	918.225	11.8328	11.8325	11.8332	273.424
1.11244	0.352416	DOWN	129.019	129.019	129.02	14.4066	14.3764	14.4238	215.871
1.20551	0.368311	UP	316.2	316.198	316.202	17.2247	17.1987	17.237	165.306
1.38866	0.384715	DOWN	329.289	329.287	329.291	19.3737	19.2362	19.3902	2557.87
1.1684	0.386606	DOWN	78.9596	78.959	78.9601	7.80947	7.67312	7.94753	345.006
1.14351	0.389899	DOWN	171.139	171.139	171.141	17.2562	17.2372	17.2848	546.162
1.10195	0.396039	DOWN	173.009	173.009	173.011	14.4046	14.3764	14.422	391.435
1.15421	0.40021	DOWN	610.111	610.109	610.111	14.8919	14.8905	14.893	139.297
1.2576	0.405332	DOWN	921.675	921.669	921.678	15.5	15.48	15.5204	761.519
1.18294	0.406482	DOWN	194.928	194.927	194.929	12.4869	12.4556	12.5239	467.09
1.10382	0.412686	UP	173.009	173.009	173.011	14.7919	14.7169	14.8109	334.65
1.16449	0.421557	DOWN	586.53	586.527	586.535	19.0771	19.0517	19.1222	566.097
1.25207	0.421903	DOWN	922.678	922.673	922.681	15.5	15.48	15.5197	465.657
1.23764	0.427786	DOWN	194.947	194.946	194.948	7.83163	7.77587	7.94753	211.141
1.20195	0.429474	DOWN	566.051	566.045	566.052	12.2215	12.207	12.234	359.371
1.40964	0.429974	UP	641.572	641.567	641.574	20.1168	20.0363	20.3475	254.372
1.14539	0.431479	DOWN	87.0456	87.0451	87.0463	11.321	11.2613	11.4168	284.416
1.38344	0.43316	DOWN	641.573	641.569	641.577	19.6407	19.4377	19.789	252.209
1.19981	0.433738	DOWN	547.073	547.069	547.075	13.3059	13.2453	13.3309	986.374
1.20829	0.434702	UP	334.957	334.955	334.96	14.6878	14.6778	14.7049	393.238
1.28327	0.4416	DOWN	245.044	245.042	245.046	6.72245	6.43797	6.85825	945.525
1.27285	0.448966	DOWN	180.054	180.054	180.054	4.61252	4.46568	4.61395	56.2743
1.4117	0.450381	DOWN	981.683	981.679	981.687	16.307	16.2968	16.3162	205.192
1.25521	0.454592	UP	281.223	281.221	281.224	18.1351	17.8928	18.1597	32.5937
1.37283	0.4622	DOWN	964.696	964.692	964.696	16.3169	16.3161	16.3386	646.324
1.15498	0.46398	DOWN	587.531	587.527	587.532	19.101	19.084	19.1023	188.635
1.34802	0.464242	DOWN	330.291	330.289	330.293	19.331	19.2895	19.3805	716.219
1.14636	0.465708	DOWN	585.528	585.524	585.532	19.0771	19.0517	19.1222	1217.19
1.18773	0.467616	DOWN	548.075	548.072	548.077	13.3037	13.2826	13.3157	205.478
1.21845	0.467849	DOWN	176.936	176.935	176.937	7.84387	7.78173	7.94753	134.835
1.1042	0.467904	DOWN	742.067	742.063	742.074	14.6967	14.6778	14.7149	1153.36
1.06602	0.468448	UP	283.238	283.238	283.239	16.7515	16.7387	16.758	24.0543
1.18021	0.468552	DOWN	565.047	565.042	565.049	12.2228	12.2093	12.234	1868.87
1.24764	0.472218	UP	87.0455	87.0454	87.0461	14.5076	14.4695	14.6612	55.569
1.20468	0.473686	DOWN	325.178	325.175	325.18	17.6666	17.643	17.681	293.089
1.22689	0.480312	DOWN	483.271	483.269	483.272	18.567	18.5615	18.5857	376.667
1.17152	0.486384	UP	413.23	413.227	413.233	17.6995	17.6808	17.7198	287.057
1.25363	0.491198	DOWN	556.285	556.283	556.288	18.4412	18.4283	18.4518	374.141
1.10214	0.510879	DOWN	191.021	191.019	191.021	19.5802	19.4838	19.6498	205.539
1.10607	0.511814	DOWN	225.161	225.16	225.163	7.63656	7.61025	7.72615	19.3174
1.15309	0.522594	UP	279.233	279.231	279.236	18.6815	18.6593	18.7018	416.25
1.2352	0.526494	DOWN	555.283	555.28	555.287	18.4487	18.4255	18.4518	1260.65
1.12452	0.538833	DOWN	535.036	535.032	535.039	12.3331	12.3041	12.3501	506.468
1.21894	0.571264	DOWN	389.309	389.307	389.311	19.8897	19.6172	20.1562	2266.43
1.07433	0.574169	DOWN	111.009	111.008	111.01	14.7805	14.7715	14.7997	251.388
1.13186	0.579483	DOWN	281.249	281.247	281.251	19.2303	19.2088	19.2753	908.715
1.09081	0.597683	DOWN	133.014	133.014	133.015	12.9144	12.6596	12.9685	159.337
1.2165	0.606605	UP	180.053	180.053	180.054	4.11868	4.11092	4.1672	56.2743
1.12867	0.612769	DOWN	282.251	282.25	282.253	19.2234	19.2088	19.2545	185.347
1.1537	0.628533	UP	765.513	765.508	765.518	15.8532	15.7852	15.8996	488.751
1.1297	0.630917	DOWN	583.51	583.508	583.512	18.5292	18.5283	18.5302	218.629
1.07002	0.649041	UP	78.9597	78.9593	78.9598	14.6957	14.6761	14.6959	132.588
1.10151	0.655331	UP	191.02	191.019	191.022	15.6703	15.6331	15.6917	826.922
1.07938	0.666362	DOWN	294.178	294.177	294.181	16.8198	16.813	16.835	326.09
1.15276	0.68945	UP	979.682	979.679	979.688	16.3161	16.2968	16.3386	641.119
1.10557	0.719021	DOWN	317.055	317.053	317.057	6.84327	6.79485	6.9674	455.755
1.06593	0.724537	DOWN	293.176	293.174	293.179	16.8234	16.8143	16.8403	1527.42
1.10681	0.726409	DOWN	891.508	891.507	891.51	14.5845	14.5804	14.5921	255.703
1.0929	0.735669	DOWN	353.178	353.176	353.182	17.4297	17.4143	17.4307	407.196
1.08183	0.741324	DOWN	910.056	910.053	910.058	14.6976	14.6959	14.7049	530.966
1.05214	0.756954	UP	386.033	386.029	386.034	12.3575	12.342	12.3878	211.37
1.04119	0.762557	DOWN	637.318	637.317	637.322	14.5582	14.5541	14.5608	135.814
1.0897	0.765008	DOWN	553.267	553.263	553.268	18.0812	18.0658	18.086	344.669
1.09224	0.771832	DOWN	299.201	299.2	299.204	18.2205	18.2133	18.2402	681.24
1.06392	0.795404	DOWN	910.048	910.044	910.053	14.7007	14.6949	14.7149	530.966
1.08102	0.79683	DOWN	204.053	204.051	204.054	10.4638	10.3909	10.5038	339.559
1.05981	0.801836	DOWN	243.196	243.195	243.199	17.8347	17.827	17.8458	312.209
1.07626	0.818035	DOWN	737.522	737.517	737.525	16.9493	16.9307	16.95	35.2432
1.05862	0.818769	DOWN	369.204	369.201	369.207	17.6921	17.6622	17.7003	322.202
1.02801	0.835662	UP	284.269	284.267	284.27	20.7692	20.715	20.8492	352.121
1.05588	0.850448	UP	664.841	664.839	664.846	14.5993	14.5845	14.6111	309.709
[truncated: 43 more rows]

## Sheet: 11801_Method 2A vsMethod2B_0.8M
fold	pvalue	updown	mzmed	mzmin	mzmax	rtmed	rtmin	rtmax	maxint
[truncated: 738 more rows]
